# Supplementary material for: Potential candidates from a functional food Zanthoxyli Pericarpium (Sichuan pepper) for the management of hyperuricemia: high-through virtual screening, network pharmacology and dynamics simulations
Source: Front Endocrinol (Lausanne). 2024 Dec 11;15:1436360. doi: 10.3389/fendo.2024.1436360 (PMC11668583; doi:10.3389/fendo.2024.1436360)
Supplement: Supplementary file 2 [file Table2.xlsx]

## Sheet: Molecular docking results
Table S2 Overall docking results
Compound ID	HH01	HH02	HH03	HH04	HH05	HH06	HH07	HH08	HH09	HH10	HH11	HH12	HH13	HH14	HH15	Average binding affinity of compounds
HJ001	-5.141	-5.626	-5.626	-4.5	-5.297	-5.956	-4.704	-5.825	-5.962	-6.377	-6.218	-5.892	-5.63	-5.869	-5.666	-5.61927
HJ002	-6.412	-5.487	-4.653	-4.999	-5.726	-5.669	-6.147	-6.416	-5.489	-5.958	-5.064	-5.692	-5.208	-5.286	-5.404	-5.574
HJ003	-6.263	-7.02	-6.657	-5.167	-6.173	-8.254	-5.315	-6.283	-7.506	-7.935	-6.03	-6.753	-7.063	-7.952	-8.158	-6.83527
HJ004	-5.916	-6.497	-5.848	-5.354	-5.808	-5.006	-4.831	-5.813	-6.791	-6.528	-6.202	-5.567	-6.261	-7.616	-7.391	-6.09527
HJ005	-6.906	-6.419	-6.373	-5.435	-6.062	-6.049	-6.275	-7.043	-5.822	-6.499	-5.901	-6.177	-5.508	-6.213	-6.343	-6.20167
HJ006	-6.829	-5.816	-5.443	-4.502	-6.051	-6.355	-4.709	-6.717	-5.825	-6.744	-5.759	-5.769	-5.662	-6.11	-6.227	-5.9012
HJ007	-7.205	-6.8	-6.688	-4.246	-6.112	-5.858	-6.432	-7.204	-6.447	-7.363	-5.561	-6.53	-6.178	-6.25	-6.351	-6.34833
HJ008	-6.423	-5.464	-5.435	-4.649	-5.112	-5.997	-4.99	-4.973	-6.374	-6.058	-5.696	-6.242	-5.603	-5.709	-5.823	-5.63653
HJ009	-6.217	-5.477	-4.763	-5.245	-5.578	-4.022	-6.14	-6.714	-5.199	-5.934	-5.369	-5.664	-5.363	-5.464	-5.466	-5.50767
HJ010	-6.694	-6.216	-5.989	-5.841	-6.371	-6.455	-5.778	-6.353	-5.912	-6.301	-5.415	-6.104	-5.584	-6.26	-6.251	-6.1016
HJ011	-6.356	-5.345	-5.327	-4.428	-5.18	-6.001	-5.269	-5.144	-6.103	-5.834	-5.606	-6.573	-5.562	-5.779	-5.846	-5.62353
HJ012	-6.709	-5.959	-5.179	-5.419	-6.509	-6.028	-6.139	-6.881	-5.949	-6.272	-5.635	-5.949	-5.806	-5.978	-6.111	-6.03487
HJ013	-6.224	-5.622	-5.402	-4.449	-5.248	-6.207	-5.324	-5.35	-6.232	-5.952	-5.513	-6.661	-5.625	-5.796	-6.02	-5.70833
HJ014	-6.161	-6.612	-5.894	-4.469	-6.973	-5.155	-6.365	-6.5	-6.526	-6.821	-5.967	-6.368	-6.083	-6.478	-6.417	-6.18593
HJ015	-5.203	-5.77	-5.843	-4.775	-5.375	-6.267	-4.777	-4.944	-5.248	-5.849	-6.329	-5.784	-6.035	-6.127	-6.526	-5.6568
HJ016	-6.878	-6.227	-5.701	-5.226	-6.663	-4.764	-6.356	-7.279	-6.209	-7.062	-6.32	-6.091	-5.958	-6.18	-6.136	-6.20333
HJ017	-6.789	-6.435	-7.057	-5.619	-7.769	-4.677	-5.933	-6.98	-6.69	-7.231	-5.98	-5.83	-6.726	-7.654	-7.927	-6.6198
HJ018	-4.422	-3.884	-3.85	-4.231	-4.125	-3.607	-4.146	-4.503	-3.769	-4.352	-4.064	-3.755	-3.751	-3.649	-4.1	-4.01387
HJ019	-6.242	-6.307	-5.864	-5.122	-5.63	-5.072	-4.77	-5.432	-6.739	-6.841	-6.396	-6.608	-6.497	-6.768	-6.571	-6.05727
HJ020	-6.048	-5.646	-5.572	-4.513	-5.388	-5.732	-4.772	-5.282	-5.801	-6.367	-5.68	-5.943	-5.924	-5.71	-5.955	-5.6222
HJ021	-7.738	-7.43	-6.771	-5.46	-6.564	-8.493	-5.744	-6.236	-8.018	-7.451	-6.366	-7.486	-7.217	-7.43	-7.884	-7.08587
HJ022	-6.927	-7.553	-6.508	-6.3	-7.36	-5.921	-6.225	-6.48	-6.603	-8	-7.176	-6.641	-6.719	-7.435	-7.676	-6.9016
HJ023	-7.266	-7.272	-6.531	-5.746	-7.518	-6.018	-6.449	-6.591	-6.147	-7.82	-7.095	-6.527	-6.575	-7.104	-6.809	-6.76453
HJ024	-6.395	-6.272	-6.751	-4.387	-5.624	-4.643	-5.727	-7.439	-6.833	-7.105	-6.304	-6.673	-6.503	-6.659	-6.714	-6.2686
HJ025	-2.236	-2.236	-2.401	-2.266	-2.318	-2.222	-2.13	-2.425	-2.336	-2.415	-2.323	-2.109	-2.165	-2.087	-2.093	-2.2508
HJ026	-7.85	-6.326	-5.158	-4.996	-6.386	-4.009	-6.289	-7.162	-6.189	-7.049	-5.582	-6.078	-7.081	-6.233	-6.115	-6.16687
HJ027	-6.575	-7.341	-6.504	-5.766	-7.342	-5.403	-5.606	-7.117	-7.313	-6.991	-6.56	-6.446	-6.879	-6.497	-7.042	-6.62547
HJ028	-6.228	-7.288	-6.904	-5.582	-6.623	-5.849	-5.651	-6.661	-7.779	-7.434	-6.921	-5.993	-7.153	-7.915	-8.486	-6.83113
HJ029	-6.674	-5.792	-4.954	-3.974	-5.779	-4.38	-5.389	-7.062	-6.263	-6.625	-5.865	-4.704	-5.626	-5.373	-6.162	-5.64147
HJ030	-7.045	-7.432	-6.346	-6.319	-7.862	-5.884	-7.024	-6.931	-6.15	-7.71	-7.263	-7.35	-6.893	-7.791	-7.426	-7.0284
HJ031	-6.413	-5.994	-6.032	-4.728	-5.466	-5.272	-5.036	-5.474	-6.437	-6.952	-6.386	-6.224	-6.452	-6.579	-6.356	-5.98673
HJ032	-5.554	-5.683	-4.646	-4.959	-5.258	-4.462	-5.293	-6.267	-4.917	-5.552	-4.587	-5.526	-4.859	-5.017	-5.218	-5.18653
HJ033	-6.096	-5.447	-5.247	-4.193	-5.678	-4.158	-4.276	-6.877	-5.323	-5.773	-5.268	-5.401	-5.282	-5.628	-5.736	-5.35887
HJ034	-6.159	-5.721	-5.162	-4.867	-5.794	-5.646	-6.224	-6.398	-5.93	-6.032	-5.191	-5.566	-5.235	-5.622	-5.409	-5.66373
HJ035	-6.963	-6.426	-6.423	-5.51	-6.852	-6.199	-6.283	-7.084	-5.862	-6.522	-5.886	-6.164	-5.62	-6.27	-6.386	-6.29667
HJ036	-6.431	-6.034	-5.188	-4.591	-6.608	-6.534	-4.946	-6.568	-6.056	-6.162	-6.274	-6.116	-5.947	-5.803	-5.982	-5.94933
HJ037	-5.661	-6.184	-5.968	-5.371	-6.095	-5.954	-5.951	-6.657	-5.971	-6.521	-5.915	-6.307	-5.886	-6.092	-5.9	-6.02887
HJ038	-4.932	-4.37	-4.722	-4.016	-4.576	-4.504	-4.687	-5.121	-4.68	-4.508	-3.892	-4.313	-4.18	-4.102	-4.11	-4.44753
HJ039	-6.468	-5.986	-5.811	-5.239	-6.1	-5.604	-5.578	-6.171	-5.532	-5.997	-5.568	-5.566	-5.311	-5.735	-6.154	-5.788
HJ040	-6.453	-6.904	-6.91	-5.604	-6.464	-7.987	-5.288	-6.018	-7.679	-7.712	-6.316	-6.151	-7.303	-7.849	-8.247	-6.859
HJ041	-5.658	-5.589	-5.17	-4.969	-5.687	-4.272	-4.388	-5.999	-5.978	-6.025	-5.364	-6.278	-5.461	-5.863	-5.913	-5.5076
HJ042	-6.404	-5.861	-5.945	-5.19	-5.802	-5.545	-6.16	-6.833	-5.525	-6	-5.639	-5.795	-5.611	-6.258	-6.071	-5.90927
HJ043	-6.767	-6.208	-5.311	-4.871	-6.774	-5.822	-6.479	-7.154	-5.902	-6.04	-5.8	-5.912	-5.519	-5.957	-6.002	-6.03453
HJ044	-6.359	-6.796	-6.555	-5.448	-6.255	-5.576	-5.355	-5.931	-7.33	-7.332	-6.171	-6.172	-7.325	-7.508	-7.88	-6.53287
HJ045	-6.789	-5.785	-5.586	-4.251	-5.184	-6.496	-4.472	-5.352	-5.678	-5.802	-5.493	-6.209	-5.459	-5.709	-5.856	-5.60807
HJ046	-5.609	-5.911	-5.436	-5.314	-6.385	-4.395	-5.66	-6.673	-5.661	-6.305	-5.707	-6.072	-5.57	-5.878	-6.11	-5.77907
HJ047	-6.975	-6.758	-5.84	-5.415	-6.546	-5.74	-5.944	-6.592	-5.978	-6.455	-5.872	-6.136	-5.912	-6.117	-6.419	-6.17993
HJ048	-7.616	-6.878	-6.579	-6.65	-7.658	-7.008	-6.767	-8.152	-7.581	-7.259	-7.028	-6.789	-6.353	-6.746	-7.07	-7.0756
HJ049	-6.677	-6.468	-6.268	-5.58	-6.721	-6.287	-6.427	-7.043	-6.05	-6.564	-5.615	-6.255	-5.56	-6.194	-5.953	-6.24413
HJ050	-6.577	-7.611	-6.696	-6.2	-7.076	-5.765	-6.389	-6.813	-7.637	-7.784	-7.377	-8.522	-7.021	-7.392	-7.699	-7.10393
HJ051	-6.301	-7.518	-6.666	-5.588	-7.494	-5.924	-6.458	-6.414	-6.816	-7.398	-7.442	-6.488	-6.578	-7.115	-7.062	-6.7508
HJ052	-7.098	-5.878	-5.985	-5.406	-5.469	-6.343	-5.432	-6.2	-5.763	-6.034	-5.559	-6.342	-5.701	-5.943	-5.868	-5.93473
HJ053	-8.669	-8.651	-8.648	-7.133	-9.118	-7.247	-8.371	-9.211	-8.823	-8.985	-7.826	-7.79	-8.12	-7.817	-8.4	-8.3206
HJ054	-7.619	-7.518	-6.573	-5.484	-7.417	-6.137	-5.455	-7.126	-7.508	-7.93	-6.666	-7.765	-7.365	-8.057	-7.625	-7.083
HJ055	-7.168	-7.485	-7.047	-5.706	-6.284	-6.167	-6.356	-6.574	-7.745	-7.57	-6.951	-6.765	-7.39	-7.407	-7.954	-6.97127
HJ056	-7.012	-6.798	-6.637	-5.497	-6.394	-7.831	-5.67	-6.512	-7.328	-8.551	-6.668	-6.202	-7.19	-7.405	-8.102	-6.9198
HJ057	-7.174	-7.467	-7.06	-5.705	-6.279	-8.168	-6.064	-6.578	-7.742	-7.59	-6.942	-6.765	-7.378	-7.416	-7.956	-7.0856
HJ058	-5.453	-5.286	-5.019	-4.71	-5.566	-4.867	-5.184	-5.719	-5.069	-5.214	-4.676	-4.848	-4.567	-5.036	-4.849	-5.07087
HJ059	-7.408	-8.837	-8.693	-6.037	-7.73	-7.526	-6.632	-8.108	-9.986	-9.52	-7.558	-7.982	-7.501	-8.575	-9.044	-8.0758
HJ060	-6.756	-6.813	-6.415	-5.721	-6.514	-5.713	-5.316	-6.183	-7.4	-7.3	-6.237	-6.202	-7.362	-7.452	-7.687	-6.60473
HJ061	-7.399	-8.053	-6.814	-6.242	-7.312	-5.703	-7.917	-6.737	-7.556	-7.852	-5.948	-8.117	-7.141	-7.858	-7.926	-7.23833
HJ062	-6.927	-6.486	-6.546	-5.468	-6.608	-6.147	-6.253	-7.268	-6.099	-6.705	-6.184	-6.241	-5.699	-6.328	-6.688	-6.37647
HJ063	-6.381	-5.976	-5.232	-5.137	-6.218	-5.778	-5.814	-7.062	-5.698	-6.557	-5.528	-5.992	-5.251	-5.564	-5.608	-5.85307
HJ064	-8.015	-8.563	-8.965	-6.335	-8.143	-7.682	-7.804	-9.225	-8.526	-9.103	-7.986	-9.148	-8.287	-8.652	-8.739	-8.34487
HJ065	-4.022	-3.864	-4.236	-3.694	-4.004	-3.682	-3.886	-4.919	-3.512	-4.386	-4.036	-3.546	-3.986	-3.532	-3.775	-3.93867
HJ066	-3.104	-3.15	-3.013	-3.342	-3.379	-2.895	-3.133	-3.49	-3.18	-3.386	-2.908	-3.164	-2.813	-3.167	-2.884	-3.13387
HJ067	-7.702	-6.967	-6.852	-6.647	-7.591	-6.523	-7.158	-8.094	-6.286	-7.447	-7.123	-6.702	-5.971	-6.974	-7.081	-7.00787
HJ068	-5.471	-4.991	-4.93	-4.316	-4.749	-5.007	-4.774	-5.603	-4.543	-5.129	-4.911	-4.706	-4.847	-4.68	-4.861	-4.9012
HJ069	-6.979	-5.438	-5.9	-4.378	-6.741	-5.631	-5.985	-6.938	-6.031	-6.763	-6.474	-6.413	-6.028	-6.223	-6.216	-6.14253
HJ070	-6.797	-5.96	-5.205	-5.112	-6.002	-5.162	-5.936	-7.158	-5.54	-6.199	-5.681	-6.06	-5.642	-6.36	-5.889	-5.91353
HJ071	-6.202	-5.916	-6.413	-4.826	-5.561	-6.527	-5.174	-5.429	-6.298	-7.291	-6.736	-6.179	-6.533	-6.035	-6.584	-6.1136
HJ072	-4.065	-3.844	-4.576	-3.535	-4.56	-4.064	-4.139	-4.366	-4.005	-3.851	-4.347	-3.851	-3.543	-3.72	-3.868	-4.02227
HJ073	-4.741	-4.51	-4.794	-3.884	-4.66	-4.611	-4.562	-5.095	-4.415	-4.322	-3.878	-4.424	-4.158	-4.118	-4.107	-4.4186
HJ074	-9.168	-10.034	-9.69	-7.408	-9.11	-8.426	-9.523	-10.328	-10.736	-11.246	-9.747	-9.471	-9.317	-9.532	-10.1	-9.58907
HJ075	-6.883	-6.351	-5.982	-5.678	-6.819	-6.182	-5.932	-6.724	-5.785	-6.891	-6.492	-5.7	-5.956	-5.816	-6.117	-6.22053
HJ076	-4.672	-5.576	-3.886	-3.62	-4.579	-3.979	-4.067	-5.166	-4.38	-5.816	-4.343	-4.562	-5.729	-5.356	-5.483	-4.7476
HJ077	-7.878	-8.113	-7.273	-6.622	-7.748	-5.731	-6.841	-9.353	-6.909	-8.692	-7.548	-8.225	-7.277	-7.763	-7.946	-7.5946
HJ078	-6.742	-6.213	-6.236	-5.493	-6.68	-6.153	-6.307	-7.257	-6.157	-6.325	-5.866	-6.056	-5.668	-6.071	-6.097	-6.2214
HJ079	-7.312	-8.066	-7.253	-6.838	-7.345	-7.772	-6.596	-7.159	-7.474	-8.022	-6.469	-6.992	-7.039	-7.462	-7.757	-7.30373
HJ080	-5.484	-5.225	-5.011	-3.693	-6.337	-5.058	-3.942	-6.655	-5.277	-6.508	-5.444	-4.977	-5.794	-5.544	-5.581	-5.36867
HJ081	-6.379	-5.611	-4.783	-3.601	-5.509	-3.621	-5.261	-6.337	-5.274	-5.727	-5.19	-5.487	-5.472	-5.434	-5.535	-5.2814
HJ082	-6.802	-6.221	-5.982	-5.552	-6.979	-6.239	-6.366	-7.096	-5.899	-6.328	-5.787	-6.263	-5.633	-6.141	-6.195	-6.2322
HJ083	-4.695	-4.335	-3.955	-4.267	-5.032	-4.246	-4.572	-4.889	-4.551	-4.55	-4.292	-4.195	-4.078	-4.191	-4.326	-4.4116
HJ084	-6.584	-6.6	-5.392	-5.496	-6.225	-4.551	-6.06	-5.769	-6.251	-6.334	-5.15	-6.169	-5.616	-6.236	-6.243	-5.91173
HJ085	-6.005	-5.239	-4.942	-4.751	-5.592	-4.188	-5.394	-6.23	-5.739	-5.955	-5.647	-5.431	-5.108	-5.312	-5.373	-5.39373
HJ086	-6.132	-5.749	-5.782	-5.267	-6.134	-5.812	-5.746	-6.175	-5.714	-6.437	-5.958	-5.889	-5.64	-5.442	-5.562	-5.82927
HJ087	-6.828	-6.231	-5.788	-5.385	-6.413	-6.408	-6.009	-6.421	-5.98	-5.937	-5.605	-6.267	-5.482	-6.05	-6.201	-6.067
HJ088	-3.719	-3.678	-3.734	-3.743	-3.823	-3.624	-3.848	-4.033	-3.861	-4.139	-3.443	-3.355	-3.425	-3.672	-3.421	-3.7012
HJ089	-5.337	-4.969	-4.732	-3.905	-4.586	-4.47	-5.126	-5.608	-5.042	-5.118	-4.964	-5.317	-5.001	-4.732	-4.919	-4.92173
HJ090	-5.166	-5.49	-5.61	-4.27	-5.279	-5.985	-4.407	-5.046	-5.732	-6.024	-5.574	-5.497	-5.529	-5.541	-5.695	-5.38967
HJ091	-7.443	-6.857	-6.173	-5.404	-5.929	-5.326	-5.07	-5.917	-6.946	-7.099	-6.076	-7.14	-6.627	-7.292	-6.991	-6.41933
HJ092	-6.793	-6.303	-6.144	-5.587	-6.855	-6.164	-6.123	-6.965	-6.002	-6.418	-5.864	-6.134	-5.542	-6.11	-6.176	-6.212
HJ093	-6.684	-5.299	-5.41	-4.209	-5.234	-6.326	-4.352	-5.31	-5.644	-5.8	-5.367	-6.254	-5.384	-5.605	-5.771	-5.50993
HJ094	-7.113	-5.644	-5.522	-4.787	-5.617	-5.964	-4.776	-6.169	-6.309	-5.994	-5.68	-6.565	-5.887	-6.079	-6.164	-5.88467
HJ095	-5.179	-5.344	-5.619	-4.252	-5.231	-5.846	-4.418	-4.815	-5.636	-6.004	-5.63	-5.289	-5.799	-5.591	-5.757	-5.36067
HJ096	-5.464	-5.196	-4.774	-4.085	-5.478	-4.957	-4.474	-6.109	-5.264	-5.513	-4.828	-5.418	-4.793	-4.702	-5.009	-5.07093
HJ097	-7.956	-5.942	-5.725	-4.754	-6.931	-5.098	-6.168	-7.321	-6.513	-6.668	-6.228	-6.989	-6.25	-6.41	-6.14	-6.33953
HJ098	-5.867	-5.913	-5.828	-5.739	-6.989	-4.808	-5.743	-5.571	-6.705	-6.799	-5.938	-6.569	-6.119	-6.248	-6.218	-6.07027
HJ099	-6.751	-5.921	-5.472	-4.463	-6.051	-6.102	-4.764	-6.828	-5.964	-6.157	-5.786	-6.441	-5.968	-5.887	-5.998	-5.90353
HJ100	-6.906	-6.487	-6.274	-5.377	-6.341	-5.883	-6.131	-7.215	-5.994	-6.583	-5.999	-6.191	-5.62	-6.381	-6.669	-6.27007
HJ101	-7.663	-8.297	-7.906	-6.198	-8.349	-6.77	-7.41	-8.644	-8.082	-9.638	-7.834	-7.863	-8.336	-7.786	-7.85	-7.9084
Average binding affinity of targets	-6.38219	-6.16889	-5.84737	-5.07226	-6.1435	-5.64557	-5.60305	-6.3964	-6.15465	-6.55426	-5.86656	-6.07753	-5.91925	-6.17338	-6.29341
Grand Total	-644.601	-623.058	-590.584	-512.298	-620.493	-570.203	-565.908	-646.036	-621.62	-661.98	-592.523	-613.831	-597.844	-623.511	-635.634
