# Supplementary material for: Potential candidates from a functional food Zanthoxyli Pericarpium (Sichuan pepper) for the management of hyperuricemia: high-through virtual screening, network pharmacology and dynamics simulations
Source: Front Endocrinol (Lausanne). 2024 Dec 11;15:1436360. doi: 10.3389/fendo.2024.1436360 (PMC11668583; doi:10.3389/fendo.2024.1436360)
Supplement: Supplementary file 3 [file Table3.xlsx]

## Sheet: Details of pocket scoring
Table S3 Pocket score results with DoGSiteScorer.
name	lig_cov	poc_cov	lig_name	volume	enclosure（gps_se_h）	surface	depth	surf/vol（gps_s_v）	lid/hull	ellVol	ell c/a	ell b/a	siteAtms	accept	donor	hydrophobic_interactions	(lipo _ siac)hydrophobicity	metal	Cs	Ns	Os	Ss	Xs	negAA	posAA	polarAA	apolarAA	ALA	ARG	ASN	ASP	CYS	GLN	GLU	GLY	HIS	ILE	LEU	LYS	MET	PHE	PRO	SER	THR	TRP	TYR	VAL	simpleScore	drugScore
P_0	0	0		3283.84	0.07	2936.48	23.21	0.894221	-	-	0.17	0.63	588	172	73	139	0.36	0	404	88	95	1	0	0.07	0.13	0.33	0.46	11	4	8	4	2	2	5	8	3	10	14	9	0	5	7	12	6	2	2	7	0.63	0.811724
P_1	0	0		1923.52	0.05	1914.41	21.52	0.995264	-	-	0.28	0.56	396	131	53	64	0.26	0	251	67	73	5	0	0.14	0.16	0.33	0.37	2	9	2	5	5	2	6	5	2	5	10	2	3	2	5	4	7	1	1	1	0.59	0.798519
P_2	0	0		1906.65	0.04	1750.21	38.01	0.91795	-	-	0.15	0.59	516	148	57	79	0.28	0	343	86	83	4	0	0.06	0.07	0.5	0.36	8	4	4	3	4	9	4	18	1	6	6	3	2	9	4	9	11	0	2	6	0.6	0.803766
P_3	0	0		1841.51	0.05	1762.25	25.54	0.956959	-	-	0.24	0.42	402	118	47	57	0.26	0	267	64	71	0	0	0.16	0.19	0.27	0.38	5	6	3	4	0	5	8	3	1	4	7	8	1	7	4	4	6	1	0	0	0.59	0.80671
P_4	0	0		872.57	0.11	971.53	18.99	1.11341	-	-	0.12	0.22	182	62	22	43	0.34	0	120	29	31	2	0	0.15	0.18	0.23	0.44	3	4	1	2	2	0	4	2	0	2	3	3	1	3	1	2	0	0	2	4	0.55	0.8146
P_5	0	0		866.53	0.07	966.12	24.81	1.11493	-	-	0.16	0.28	223	86	29	33	0.22	0	142	34	46	1	0	0.06	0.15	0.49	0.3	1	1	4	2	2	0	1	4	2	5	1	4	1	1	2	3	9	0	1	3	0.5	0.83243
P_6	0	0		826.77	0.09	842.84	25.35	1.01944	-	-	0.05	0.18	213	72	22	19	0.17	0	142	32	39	0	0	0.12	0.1	0.39	0.39	0	2	3	2	1	1	4	7	2	2	4	1	2	0	5	4	2	1	2	6	0.45	0.848381
P_7	0	0		709.09	0.1	807.9	21.18	1.13935	-	-	0.1	0.16	152	45	15	44	0.42	0	104	23	24	1	0	0.11	0.14	0.31	0.44	4	1	1	1	0	1	3	3	1	2	2	3	2	1	4	2	3	1	1	0	0.48	0.83852
P_8	0	0		574.91	0.12	760.57	15.19	1.32294	-	-	0.1	0.13	135	44	18	37	0.37	0	85	23	26	1	0	0.12	0.06	0.35	0.47	1	2	0	2	1	2	2	2	0	0	5	0	1	1	3	6	0	0	1	5	0.37	0.754195
P_9	0	0		480.12	0.25	599.13	12.48	1.24788	-	-	0.19	0.27	90	32	15	22	0.32	0	61	11	18	0	0	0.14	0.18	0.32	0.36	1	2	1	2	0	2	1	0	0	2	2	2	0	1	0	1	2	0	1	2	0.27	0.639936
P_10	0	0		463.26	0.14	584.79	12.83	1.26234	-	-	0.12	0.22	99	32	15	23	0.33	0	65	17	17	0	0	0.09	0.23	0.41	0.27	0	0	3	1	1	1	1	1	1	0	2	4	0	2	2	0	1	0	2	0	0.26	0.623511
P_11	0	0		338.66	0.04	424.4	15.16	1.25317	-	-	0.2	0.31	110	27	14	18	0.31	0	73	20	17	0	0	0.08	0.17	0.38	0.38	2	1	0	0	1	2	2	2	2	1	2	1	3	0	0	1	1	0	2	1	0.15	0.650108
P_12	0	0		283.81	0	244.4	12.44	0.861139	-	-	0.34	0.56	102	28	9	5	0.12	0	69	16	17	0	0	0.04	0.12	0.44	0.4	3	1	1	0	0	3	1	4	2	2	2	0	0	0	3	2	1	0	0	0	0.02	0.528596
P_13	0	0		276.72	0.26	408.61	9.54	1.47662	-	-	0.18	0.36	60	19	11	17	0.36	0	41	9	8	2	0	0.11	0.11	0.33	0.44	2	1	0	1	1	2	1	1	1	0	4	0	2	0	0	1	1	0	0	0	0.1	0.418892
P_14	0	0		244.06	0.15	373.54	12.25	1.53053	-	-	0.18	0.35	85	22	11	8	0.2	0	54	18	13	0	0	0.25	0.15	0.3	0.3	2	2	0	1	0	1	4	1	0	1	0	1	0	1	1	2	0	0	2	1	0	0.473085
P_15	0	0		237.31	0.13	391.8	12.27	1.65101	-	-	0.06	0.14	82	28	8	14	0.28	0	57	12	13	0	0	0.05	0.05	0.45	0.45	0	1	3	0	0	0	1	2	0	0	1	0	0	5	3	2	2	0	1	1	0.03	0.494754
P_16	0	0		230.92	0.07	279.06	12.57	1.20847	-	-	0.21	0.39	80	20	5	10	0.29	0	54	11	13	2	0	0.12	0.19	0.31	0.38	0	2	0	0	1	0	2	0	0	1	0	1	1	1	0	1	2	0	1	3	0.02	0.489283
P_17	0	0		222.93	0.17	347.27	9.44	1.55775	-	-	0.28	0.58	53	16	2	14	0.44	0	40	5	8	0	0	0.14	0.14	0.21	0.5	0	1	0	1	0	1	1	0	1	1	2	0	0	0	4	0	1	0	1	0	0.07	0.376348
P_18	0	0		201.99	0	309.37	10.5	1.53161	-	-	0.38	0.57	62	22	10	5	0.14	0	40	12	10	0	0	0	0.11	0.33	0.56	1	1	1	0	0	0	0	2	1	2	0	0	1	2	2	1	1	0	1	2	0	0.407129
P_19	0	0		191.34	0.32	245.53	9.32	1.28321	-	-	0.2	0.33	40	12	5	5	0.23	0	28	6	6	0	0	0.33	0.33	0	0.33	0	3	0	1	0	0	2	0	0	1	1	0	0	0	1	0	0	0	0	0	0	0.319742
P_20	0	0		185.84	0.17	282.11	8.28	1.51803	-	-	0.25	0.39	45	14	5	10	0.34	0	32	5	8	0	0	0.14	0.14	0.29	0.43	3	1	0	0	0	0	2	1	1	0	1	0	0	0	1	2	1	0	0	1	0	0.292335
P_21	0	0		178.03	0.22	351.85	7.33	1.97635	-	-	0.31	0.38	46	14	3	18	0.51	0	35	4	7	0	0	0.1	0.3	0.1	0.5	0	0	0	0	0	0	1	0	1	0	1	2	0	2	2	1	0	0	0	0	0.05	0.262359
P_22	0	0		177.67	0.36	278.36	9.8	1.56672	-	-	0.21	0.29	41	16	4	8	0.29	0	27	5	9	0	0	0.27	0.18	0.27	0.27	2	1	1	1	0	0	2	0	0	1	0	1	0	0	0	0	1	0	1	0	0	0.315671
P_23	0	0		176.79	0.29	290.62	8.35	1.64387	-	-	0.38	0.5	44	14	8	15	0.41	0	31	6	7	0	0	0.08	0.08	0.33	0.5	0	1	0	1	0	2	0	0	0	0	2	0	0	2	1	2	0	0	0	1	0	0.297645
P_24	0	0		166.67	0	411.86	9.88	2.47111	-	-	0.21	0.69	46	10	5	20	0.57	0	37	4	5	0	0	0.11	0.22	0	0.67	0	0	0	0	0	0	1	0	0	1	3	2	0	0	0	0	0	2	0	0	0.06	0.357883
P_25	0	0		164.36	0.09	232.2	11.14	1.41275	-	-	0.19	0.3	59	18	3	14	0.4	0	37	9	11	2	0	0.12	0.12	0.24	0.53	1	1	0	1	2	0	1	0	1	0	5	0	1	0	0	0	2	0	0	2	0	0.395724
P_26	0	0		155.84	0	174.51	11.59	1.1198	-	-	0.23	0.36	63	18	8	3	0.1	0	46	7	10	0	0	0.06	0.12	0.38	0.44	1	0	1	1	0	1	0	0	1	2	2	1	0	0	1	1	1	0	2	1	0	0.39541
P_27	0	0		152.65	0.17	314.24	8.26	2.05857	-	-	0.37	0.45	40	14	8	9	0.29	0	28	5	7	0	0	0.22	0.11	0.11	0.56	2	0	0	2	0	0	0	0	0	3	0	1	0	0	0	1	0	0	0	0	0	0.280201
P_28	0	0		150.87	0.11	247.65	9.62	1.64148	-	-	0.4	0.46	46	8	2	10	0.5	0	33	8	4	1	0	0.15	0.08	0.31	0.46	1	0	0	0	0	0	2	3	0	1	1	1	1	0	1	0	0	0	1	1	0.01	0.317661
P_29	0	0		149.27	0	403.66	9.64	2.70423	-	-	0.3	0.6	55	18	6	15	0.38	0	37	9	9	0	0	0.08	0.25	0.33	0.33	1	2	2	0	0	0	1	1	0	0	0	1	0	1	0	0	1	0	0	2	0	0.297769
P_30	0	0		148.21	0.33	330.36	7.24	2.229	-	-	0.66	0.86	32	12	5	14	0.45	0	21	5	5	1	0	0.11	0.11	0.56	0.22	0	1	0	1	1	1	0	2	0	0	0	0	0	1	1	0	1	0	0	0	0	0.194591
P_31	0	0		145.55	0.51	115.04	11.53	0.790381	-	-	0.13	0.16	73	18	7	1	0.04	0	51	11	7	4	0	0	0.05	0.62	0.33	0	1	0	0	4	1	0	4	0	3	1	0	0	3	0	1	2	0	1	0	0	0.367385
P_32	0	0		142.88	0.18	277.17	9.17	1.93988	-	-	0.49	0.56	34	14	3	17	0.5	0	23	2	9	0	0	0.14	0	0.57	0.29	0	0	1	1	1	0	0	0	0	0	0	0	0	0	0	0	2	0	0	2	0	0.266929
P_33	0	0		142	0.27	379.59	7.13	2.67317	-	-	0.45	0.58	32	8	2	14	0.58	0	21	6	4	1	0	0.11	0.11	0.22	0.56	2	1	0	1	0	0	0	2	0	0	0	0	1	0	2	0	0	0	0	0	0.03	0.233297
P_34	0	0		136.67	0	260.35	10.07	1.90495	-	-	0.3	0.48	54	16	5	12	0.36	0	34	8	11	1	0	0.17	0.08	0.33	0.42	0	1	0	1	1	0	1	0	0	1	1	0	0	0	0	3	0	0	0	3	0	0.316746
P_35	0	0		132.41	0.15	300.87	9.23	2.27226	-	-	0.39	0.46	44	16	2	15	0.45	0	31	5	7	1	0	0.1	0.1	0.5	0.3	0	0	0	0	1	2	1	2	0	0	3	1	0	0	0	0	0	0	0	0	0	0.263842
P_36	0	0		126.38	0	216.96	10.15	1.71673	-	-	0.22	0.36	50	10	3	7	0.35	0	36	6	8	0	0	0.09	0.27	0.27	0.36	0	0	0	1	0	0	0	0	1	2	1	2	0	0	1	0	1	0	2	0	0	0.303448
P_37	0	0		123.18	0.23	273.69	7.58	2.22187	-	-	0.53	0.65	35	14	4	11	0.38	0	24	3	8	0	0	0.38	0.12	0.38	0.12	1	0	0	0	0	2	3	0	0	0	0	1	0	0	0	0	0	0	1	0	0	0.172287
P_38	0	0		116.26	0.22	281.77	8.14	2.42362	-	-	0.33	0.65	33	6	3	16	0.64	0	25	4	4	0	0	0	0.17	0.17	0.67	0	1	1	0	0	0	0	0	0	0	2	0	0	0	0	0	0	0	0	2	0.01	0.254331
P_39	0	0		116.08	0.12	214.67	8.72	1.84933	-	-	0.38	0.66	41	14	4	6	0.25	0	27	6	8	0	0	0.17	0.08	0.42	0.33	0	0	0	0	0	0	2	2	0	0	2	1	0	1	1	0	2	0	1	0	0	0.238649
P_40	0	0		111.64	0.18	266.67	7.56	2.38866	-	-	0.46	0.76	40	20	4	10	0.29	0	24	6	10	0	0	0.25	0.25	0.25	0.25	0	1	0	1	0	0	1	0	0	1	0	1	1	0	0	2	0	0	0	0	0	0.185209
P_41	0	0		110.76	0	235.44	8.35	2.12568	-	-	0.24	0.56	43	8	8	2	0.11	0	30	7	6	0	0	0.22	0.22	0.22	0.33	0	2	0	1	0	0	1	0	0	1	1	0	0	0	0	0	1	0	1	1	0	0.222207
P_42	0	0		108.27	0.15	172.44	6.79	1.59268	-	-	0.52	0.73	37	14	5	8	0.3	0	26	5	6	0	0	0.11	0	0.56	0.33	0	0	0	0	0	0	1	0	0	1	2	0	0	0	0	2	3	0	0	0	0	0.172528
P_43	0	0		105.43	0.14	298.16	7.18	2.82804	-	-	0.55	0.67	36	10	6	13	0.45	0	26	4	5	1	0	0.14	0.14	0.29	0.43	0	0	0	0	1	1	1	0	0	0	2	1	0	1	0	0	0	0	0	0	0	0.193615
P_44	0	0		104.72	0	209.43	10.9	1.9999	-	-	0.15	0.22	47	10	2	8	0.4	0	36	5	6	0	0	0.1	0.2	0.1	0.6	0	1	0	0	0	0	1	0	1	0	2	0	1	0	2	0	0	0	1	1	0	0.338958
P_45	0	0		104.19	0.23	326.91	7.39	3.13763	-	-	0.22	0.31	35	8	9	10	0.37	0	25	5	5	0	0	0.14	0.29	0.14	0.43	0	1	0	0	0	0	1	0	0	0	1	1	0	0	1	0	0	1	1	0	0	0.199292
P_46	0	0		102.59	0.46	112.76	8.3	1.09913	-	-	0.28	0.55	64	16	2	3	0.14	0	45	7	10	2	0	0.06	0.25	0.31	0.38	2	2	0	1	3	1	0	0	1	1	1	1	0	0	0	0	1	1	0	1	0	0.220146
P_47	0	0		101.88	0	352	9.06	3.45505	-	-	0.32	0.35	46	12	6	10	0.36	0	32	8	6	0	0	0.09	0.09	0.36	0.45	0	1	0	0	0	1	1	2	0	0	2	0	1	1	1	0	0	0	1	0	0	0.255454
P_48	0	0		101.88	0.29	119.03	7.37	1.16834	-	-	0.39	0.63	26	6	4	3	0.23	0	18	5	3	0	0	0.12	0.12	0.12	0.62	0	1	0	0	0	0	1	0	0	0	2	0	0	1	2	0	1	0	0	0	0	0.215245
