# Supplementary material for: Potential candidates from a functional food Zanthoxyli Pericarpium (Sichuan pepper) for the management of hyperuricemia: high-through virtual screening, network pharmacology and dynamics simulations
Source: Front Endocrinol (Lausanne). 2024 Dec 11;15:1436360. doi: 10.3389/fendo.2024.1436360 (PMC11668583; doi:10.3389/fendo.2024.1436360)
Supplement: Supplementary file 4 [file Table4.xlsx]

## Sheet: Sheet1
Table S4 Screening of candidatecompounds of Zanthoxyli Pericarpium
Component	active binding sites	Hydrogen bonding at inactive sites	Pockets of druggability	Average binding energy<-6 Kcal/mol	Candidate compound
HJ001		Glu332、Phe550
HJ002			Top1
HJ003				-7.935
HJ004			Top1	-6.528
HJ005			Top1	-6.499
HJ006		Lys422		-6.744
HJ007			Top1	-7.363
HJ008				-6.058
HJ009
HJ010		Ser347、Gly350	Top1	-6.301	HJ010
HJ011
HJ012		Ala424		-6.272
HJ013
HJ014				-6.821
HJ015		Ile431、Lys1229	Top1
HJ016		Gly260、Asn261、Thr262、Glu263	Top1	-7.062	HJ016
HJ017			Top1	-7.231
HJ018		Thr654、Arg805、Asn870
HJ019		Lys995		-6.841
HJ020				-6.367
HJ021			Top1	-7.451
HJ022		Leu404	Top1	-8	HJ022
HJ023		Ser1083		-7.82
HJ024			Top1	-7.105
HJ025		Thr262	Top1
HJ026		Leu257	Top1	-7.049	HJ026
HJ027		Ser69、Ser344	Top1	-6.991	HJ027
HJ028		Ser69、Ser344	Top1	-7.434	HJ028
HJ029		Lys1046		-6.625
HJ030		Lys249、Leu404	Top1	-7.71	HJ030
HJ031				-6.952
HJ032
HJ033		Ala301	Top1
HJ034			Top1	-6.032
HJ035			Top1	-6.522
HJ036		Ser1081		-6.162
HJ037		Ser347	Top1	-6.521	HJ037
HJ038			Top1
HJ039		Gln423、Ala424
HJ040				-7.712
HJ041			Top1	-6.025
HJ042
HJ043	Glu803	Arg913		-6.04
HJ044			Top1	-7.332
HJ045
HJ046		Phe550、Lys995		-6.305
HJ047		Ala301	Top1	-6.455	HJ047
HJ048		Thr1078、Ser1083、1084		-7.259
HJ049			Top1	-6.564
HJ050			Top1	-7.784
HJ051		Gly260	Top1	-7.398	HJ051
HJ052				-6.034
HJ053		Asn261、Thr262	Top1	-8.985	HJ053
HJ054				-7.93
HJ055		Lys518		-7.57
HJ056				-8.551
HJ057		Lys518		-7.59
HJ058
HJ059		Ala301、Ser347	Top1	-9.52	HJ059
HJ060			Top1	-7.3
HJ061			Top1	-7.852
HJ062		Lys793、Arg794		-6.705
HJ063		Ala424		-6.557
HJ064		Gln62、Ser69、Ser344	Top1	-9.103	HJ064
HJ065		Val259、Gly260、Thr262、Glu263	Top1
HJ066		Gln423、Ala424
HJ067		Gln423、Ala424		-7.447
HJ068
HJ069		Val259、Asn261	Top1	-6.763	HJ069
HJ070	Glu803	Ala1080		-6.199
HJ071				-7.291
HJ072
HJ073
HJ074		Pro253、Lys256、Asn261、Ile264、Arg394、Pro400	Top1	-11.246	HJ074
HJ075		Arg599、Leu606、Arg607、Asp829		-6.891
HJ076			Top1
HJ077		Thr2Gln62、Glu263	Top1	-8.692	HJ077
HJ078		Lys422		-6.325
HJ079			Top1	-8.022
HJ080		Asn261、Thr2Gln62、Glu263	Top1	-6.508	HJ080
HJ081		Asn261、Glu263、Ile264	Top1
HJ082			Top1	-6.328
HJ083		Ser347	Top1
HJ084			Top1	-6.334
HJ085		Lys995
HJ086	Glu803	Gln768、Thr1078		-6.437
HJ087
HJ088		Gln423、Ala424
HJ089			Top1
HJ090		Lys518		-6.024
HJ091				-7.099
HJ092			Top1	-6.418
HJ093
HJ094
HJ095		Lys518		-6.004
HJ096		Ala424
HJ097			Top1	-6.668
HJ098		Lys422		-6.799
HJ099				-6.157
HJ100		Lys249	Top1	-6.583	HJ100
HJ101		Val259、Ile264	Top1	-9.638	HJ101
