# Supplementary material for: Potential candidates from a functional food Zanthoxyli Pericarpium (Sichuan pepper) for the management of hyperuricemia: high-through virtual screening, network pharmacology and dynamics simulations
Source: Front Endocrinol (Lausanne). 2024 Dec 11;15:1436360. doi: 10.3389/fendo.2024.1436360 (PMC11668583; doi:10.3389/fendo.2024.1436360)
Supplement: Supplementary file 5 [file Table5.xlsx]

## Sheet: Protein RMSD
Time(ns)	apo-protein	HJ010-bound protein	HJ028-bound protein	HJ059-bound protein	HJ069-bound protein
0	7e-07	6e-07	7e-07	6e-07	7e-07
0.01	0.0776827	0.0775267	0.0765634	0.079448	0.079574
0.02	0.0877068	0.0890571	0.0784881	0.090353	0.090961
0.03	0.0959971	0.0925417	0.0902686	0.092494	0.10078
0.04	0.100063	0.0939012	0.0890524	0.093587	0.108539
0.05	0.103843	0.101443	0.0933171	0.097483	0.103539
0.06	0.111329	0.105812	0.0973546	0.10616	0.103958
0.07	0.107083	0.105225	0.0951436	0.111004	0.101801
0.08	0.108246	0.104363	0.109538	0.109034	0.108947
0.09	0.114788	0.102798	0.104675	0.106873	0.108796
0.1	0.111129	0.115735	0.111583	0.10717	0.115848
0.11	0.115061	0.119101	0.108569	0.109211	0.114633
0.12	0.118795	0.116147	0.106424	0.116449	0.110727
0.13	0.116274	0.11002	0.11014	0.108927	0.118566
0.14	0.122798	0.109475	0.105148	0.11162	0.121117
0.15	0.123659	0.116723	0.109882	0.116599	0.122008
0.16	0.123293	0.11569	0.108126	0.112498	0.131894
0.17	0.122549	0.119151	0.115214	0.114428	0.132115
0.18	0.129692	0.12205	0.111958	0.111934	0.129337
0.19	0.126409	0.114819	0.111201	0.113862	0.129432
0.2	0.116329	0.120559	0.113643	0.124084	0.129083
0.21	0.119617	0.117358	0.115313	0.126003	0.128181
0.22	0.117087	0.121117	0.116357	0.129996	0.130417
0.23	0.115866	0.11889	0.115712	0.125383	0.130245
0.24	0.112368	0.118498	0.114932	0.136523	0.124298
0.25	0.112526	0.116475	0.111457	0.134434	0.12203
0.26	0.114442	0.125629	0.116153	0.1281	0.121531
0.27	0.125825	0.12665	0.120372	0.124344	0.123687
0.28	0.127096	0.121934	0.116143	0.126407	0.126772
0.29	0.137144	0.126924	0.12169	0.127948	0.133969
0.3	0.12713	0.132866	0.127504	0.123325	0.140571
0.31	0.127295	0.134713	0.133247	0.130397	0.134992
0.32	0.13093	0.137901	0.128322	0.136466	0.135078
0.33	0.130632	0.138667	0.127402	0.137185	0.141513
0.34	0.135606	0.144547	0.127703	0.128412	0.144041
0.35	0.13681	0.147279	0.1281	0.125825	0.143062
0.36	0.13104	0.152088	0.130111	0.132705	0.137892
0.37	0.125575	0.146173	0.126885	0.138407	0.138702
0.38	0.136246	0.136633	0.126182	0.138506	0.145898
0.39	0.132673	0.128006	0.128782	0.132226	0.154189
0.4	0.137146	0.131406	0.129448	0.127889	0.147582
0.41	0.136415	0.132428	0.136871	0.132051	0.134687
0.42	0.134505	0.128938	0.131876	0.134026	0.140238
0.43	0.128696	0.128485	0.130416	0.141442	0.148711
0.44	0.133921	0.126491	0.131575	0.143391	0.155585
0.45	0.124311	0.125505	0.128895	0.141675	0.161516
0.46	0.125825	0.125097	0.138403	0.136844	0.159822
0.47	0.125558	0.142059	0.13747	0.139747	0.15516
0.48	0.128969	0.138349	0.134902	0.137368	0.162076
0.49	0.132308	0.133794	0.125939	0.143004	0.171274
0.5	0.136598	0.13501	0.12941	0.134308	0.170701
0.51	0.138931	0.133633	0.13445	0.131716	0.160188
0.52	0.141831	0.144582	0.127468	0.133586	0.158526
0.53	0.136363	0.141044	0.131607	0.134113	0.162751
0.54	0.13398	0.14015	0.131423	0.140876	0.161227
0.55	0.127384	0.141505	0.135531	0.139754	0.159283
0.56	0.134831	0.13525	0.133064	0.137125	0.156218
0.57	0.127138	0.142836	0.127829	0.152606	0.161802
0.58	0.131302	0.147101	0.132654	0.139938	0.156036
0.59	0.131717	0.140105	0.128352	0.143729	0.154732
0.6	0.125333	0.136766	0.129297	0.143453	0.157007
0.61	0.131938	0.136752	0.123181	0.141569	0.15938
0.62	0.12078	0.141363	0.12177	0.143734	0.148972
0.63	0.125102	0.136238	0.12984	0.137673	0.146357
0.64	0.123612	0.132754	0.1277	0.134636	0.139977
0.65	0.132041	0.137391	0.131195	0.14352	0.148692
0.66	0.129956	0.138416	0.129443	0.14041	0.152586
0.67	0.128986	0.137648	0.127878	0.148172	0.151194
0.68	0.130868	0.143726	0.126896	0.147163	0.148445
0.69	0.134226	0.138327	0.126791	0.141335	0.151412
0.7	0.141114	0.138948	0.126984	0.139285	0.15642
0.71	0.131477	0.133536	0.126398	0.142528	0.158804
0.72	0.133615	0.137827	0.128201	0.142065	0.162877
0.73	0.137976	0.13102	0.131501	0.148896	0.161227
0.74	0.145657	0.128083	0.130361	0.143584	0.15732
0.75	0.145272	0.131636	0.132524	0.143508	0.15086
0.76	0.143142	0.134886	0.132631	0.146187	0.15624
0.77	0.141416	0.134345	0.131101	0.150187	0.15756
0.78	0.150021	0.135523	0.136052	0.146656	0.155038
0.79	0.151133	0.135501	0.135981	0.14735	0.152485
0.8	0.146907	0.132683	0.128533	0.140138	0.166512
0.81	0.142668	0.128894	0.136286	0.143521	0.162093
0.82	0.145052	0.142322	0.144121	0.141728	0.163768
0.83	0.144004	0.134086	0.133432	0.140743	0.173183
0.84	0.141455	0.138886	0.1409	0.154779	0.164007
0.85	0.148626	0.138046	0.14021	0.148365	0.161547
0.86	0.150822	0.134333	0.143539	0.150237	0.170226
0.87	0.146973	0.134157	0.144296	0.152243	0.163111
0.88	0.148733	0.137182	0.142293	0.156463	0.165029
0.89	0.145333	0.134389	0.148365	0.152696	0.163158
0.9	0.144845	0.131399	0.1467	0.154288	0.159082
0.91	0.146764	0.138808	0.142641	0.150989	0.158108
0.92	0.148774	0.137238	0.139229	0.153436	0.160965
0.93	0.14828	0.133797	0.129313	0.153709	0.167356
0.94	0.153758	0.138298	0.135386	0.155064	0.16982
0.95	0.141746	0.133517	0.133282	0.146161	0.168844
0.96	0.152756	0.138968	0.135499	0.145919	0.163026
0.97	0.144234	0.139186	0.143016	0.149471	0.17227
0.98	0.144526	0.141023	0.142216	0.147785	0.182273
0.99	0.147055	0.141792	0.138459	0.150401	0.182671
1	0.141435	0.147419	0.143308	0.156039	0.170956
1.01	0.139082	0.139157	0.141468	0.150904	0.169668
1.02	0.136803	0.131542	0.143519	0.149664	0.169982
1.03	0.135409	0.136447	0.154077	0.141672	0.170645
1.04	0.1376	0.134494	0.141361	0.145263	0.169347
1.05	0.143435	0.137026	0.151819	0.143845	0.164464
1.06	0.146249	0.140896	0.149833	0.141852	0.168566
1.07	0.14053	0.142873	0.15028	0.143004	0.178121
1.08	0.140865	0.143487	0.153984	0.145581	0.178668
1.09	0.137956	0.146021	0.146645	0.149357	0.174473
1.1	0.13705	0.140267	0.141596	0.149768	0.174513
1.11	0.142011	0.147319	0.140145	0.1483	0.178602
1.12	0.13847	0.135577	0.145022	0.138968	0.177449
1.13	0.134782	0.137167	0.137119	0.140128	0.176209
1.14	0.144395	0.145204	0.138833	0.142551	0.166745
1.15	0.14946	0.148247	0.139974	0.137499	0.161196
1.16	0.141558	0.148549	0.138134	0.136633	0.152479
1.17	0.14367	0.149249	0.141762	0.132693	0.153722
1.18	0.136248	0.142064	0.141942	0.131513	0.158747
1.19	0.14087	0.146342	0.142636	0.132829	0.156673
1.2	0.138442	0.13744	0.139367	0.140574	0.160603
1.21	0.138778	0.145414	0.143784	0.133331	0.166218
1.22	0.148713	0.14491	0.146942	0.13668	0.166026
1.23	0.144335	0.142849	0.151594	0.135577	0.170784
1.24	0.144192	0.151849	0.153956	0.144081	0.168025
1.25	0.147298	0.156699	0.149019	0.141489	0.172588
1.26	0.146651	0.157906	0.151923	0.145598	0.171669
1.27	0.146921	0.155795	0.152809	0.145591	0.175705
1.28	0.148176	0.156535	0.145059	0.145331	0.172522
1.29	0.155118	0.149438	0.148707	0.139522	0.168702
1.3	0.150425	0.144912	0.148236	0.144541	0.169262
1.31	0.150184	0.147439	0.147674	0.142791	0.166029
1.32	0.157735	0.149871	0.153188	0.145213	0.168712
1.33	0.1498	0.148432	0.141607	0.147161	0.173097
1.34	0.151253	0.147316	0.145425	0.148626	0.169719
1.35	0.144022	0.14586	0.14374	0.148522	0.165136
1.36	0.143579	0.141379	0.13918	0.15234	0.166821
1.37	0.143114	0.144956	0.140975	0.153336	0.178247
1.38	0.137527	0.14348	0.138444	0.150855	0.173763
1.39	0.141648	0.139795	0.140809	0.143316	0.174609
1.4	0.146276	0.14267	0.136735	0.14518	0.174037
1.41	0.140205	0.143816	0.144145	0.142207	0.166636
1.42	0.144797	0.146279	0.144787	0.148329	0.166274
1.43	0.142031	0.151327	0.138893	0.152524	0.162407
1.44	0.151485	0.143928	0.136918	0.143015	0.165075
1.45	0.141522	0.145259	0.143445	0.141756	0.163765
1.46	0.143122	0.147995	0.141536	0.143594	0.169304
1.47	0.137495	0.148564	0.131871	0.148613	0.168247
1.48	0.140266	0.147328	0.144127	0.142564	0.165474
1.49	0.148032	0.14711	0.140459	0.142689	0.169724
1.5	0.149441	0.147754	0.1407	0.145824	0.175166
1.51	0.150157	0.146244	0.136624	0.142861	0.173861
1.52	0.154454	0.145756	0.139104	0.148218	0.172873
1.53	0.15568	0.145246	0.143936	0.142143	0.171675
1.54	0.15178	0.150537	0.135575	0.140269	0.168141
1.55	0.153392	0.148658	0.1473	0.139297	0.168356
1.56	0.157543	0.155724	0.140004	0.142864	0.1789
1.57	0.1556	0.156859	0.142276	0.141635	0.172975
1.58	0.152548	0.157511	0.14229	0.142547	0.172004
1.59	0.152514	0.15291	0.139365	0.147648	0.167433
1.6	0.149163	0.155244	0.134302	0.145734	0.17083
1.61	0.148127	0.150985	0.134932	0.147293	0.171455
1.62	0.151521	0.149182	0.146615	0.142563	0.170106
1.63	0.153754	0.143934	0.137403	0.144706	0.165063
1.64	0.151675	0.1438	0.143424	0.149616	0.166396
1.65	0.158336	0.143595	0.137349	0.142162	0.171258
1.66	0.1518	0.145636	0.136731	0.135401	0.166428
1.67	0.150709	0.14127	0.142795	0.145462	0.169912
1.68	0.155097	0.144098	0.144243	0.137109	0.161286
1.69	0.15742	0.138016	0.149575	0.136482	0.168751
1.7	0.155105	0.140848	0.151461	0.143352	0.168679
1.71	0.156415	0.143418	0.153663	0.148996	0.170102
1.72	0.151892	0.150277	0.154536	0.149154	0.169383
1.73	0.148114	0.151991	0.143853	0.145633	0.168549
1.74	0.152713	0.149655	0.14087	0.145372	0.158265
1.75	0.157464	0.150073	0.144057	0.144162	0.158849
1.76	0.157057	0.146051	0.13542	0.145692	0.165081
1.77	0.156205	0.150032	0.137759	0.150118	0.163131
1.78	0.15908	0.141486	0.138933	0.153984	0.156339
1.79	0.150057	0.149487	0.140582	0.156535	0.158976
1.8	0.150228	0.147139	0.13733	0.141131	0.155856
1.81	0.159069	0.144843	0.134428	0.138906	0.155815
1.82	0.154728	0.141308	0.136082	0.1374	0.159724
1.83	0.159112	0.136599	0.12811	0.141139	0.159692
1.84	0.152818	0.134995	0.136831	0.143202	0.160968
1.85	0.155896	0.142099	0.141289	0.144873	0.153006
1.86	0.156147	0.149428	0.133755	0.137856	0.15341
1.87	0.160506	0.147345	0.141674	0.146748	0.157453
1.88	0.160574	0.141149	0.143139	0.144571	0.152644
1.89	0.157701	0.14824	0.145172	0.139777	0.159293
1.9	0.154118	0.145315	0.140976	0.13956	0.160478
1.91	0.152465	0.140816	0.144514	0.144526	0.165387
1.92	0.159782	0.142939	0.145952	0.14754	0.163308
1.93	0.161847	0.136118	0.142385	0.142317	0.160021
1.94	0.158513	0.141656	0.141992	0.143561	0.161944
1.95	0.158444	0.144006	0.144416	0.151824	0.162109
1.96	0.155742	0.144681	0.142369	0.149421	0.173687
1.97	0.156545	0.150198	0.134656	0.148916	0.169916
1.98	0.162047	0.141718	0.142979	0.151963	0.166881
1.99	0.151962	0.1354	0.146844	0.156487	0.171227
2	0.1523	0.143704	0.141739	0.147177	0.172337
2.01	0.148874	0.140825	0.145493	0.151585	0.171598
2.02	0.152697	0.13464	0.143034	0.160316	0.171287
2.03	0.155479	0.140894	0.150983	0.159023	0.173013
2.04	0.15154	0.143989	0.144629	0.14907	0.166757
2.05	0.154198	0.140463	0.144191	0.149896	0.16881
2.06	0.148527	0.143437	0.138609	0.143901	0.16917
2.07	0.150855	0.138266	0.135292	0.140824	0.170005
2.08	0.153755	0.153172	0.13319	0.142856	0.172702
2.09	0.154316	0.144442	0.135362	0.145506	0.168787
2.1	0.153777	0.148241	0.130711	0.155892	0.169116
2.11	0.149115	0.149401	0.141714	0.151647	0.17424
2.12	0.150192	0.141783	0.143771	0.15576	0.175049
2.13	0.154789	0.142115	0.148212	0.152438	0.176534
2.14	0.158959	0.147005	0.138021	0.149637	0.172524
2.15	0.14989	0.147289	0.146607	0.152212	0.171066
2.16	0.145178	0.139948	0.141765	0.151423	0.174025
2.17	0.146564	0.147522	0.137966	0.143329	0.174018
2.18	0.150219	0.14565	0.132486	0.150972	0.173507
2.19	0.154131	0.145474	0.137754	0.142129	0.174428
2.2	0.151922	0.142954	0.13903	0.15183	0.176905
2.21	0.14883	0.144281	0.137862	0.15628	0.174793
2.22	0.150151	0.154289	0.138299	0.156065	0.177605
2.23	0.143848	0.15053	0.14664	0.151229	0.178473
2.24	0.142402	0.140661	0.136471	0.150968	0.170359
2.25	0.143397	0.145682	0.144082	0.15295	0.172972
2.26	0.147517	0.137588	0.139952	0.156581	0.173181
2.27	0.152382	0.138768	0.139909	0.157436	0.174584
2.28	0.155135	0.142092	0.146623	0.15641	0.178249
2.29	0.162812	0.141895	0.137769	0.153594	0.181951
2.3	0.161553	0.141868	0.1414	0.155778	0.183174
2.31	0.159551	0.147914	0.142531	0.157231	0.180048
2.32	0.158211	0.147621	0.1403	0.155071	0.184932
2.33	0.16066	0.149465	0.136289	0.150473	0.178482
2.34	0.148636	0.148492	0.141605	0.156567	0.177743
2.35	0.159673	0.149834	0.14025	0.156179	0.184069
2.36	0.1508	0.149434	0.13804	0.153584	0.183687
2.37	0.152199	0.146845	0.138912	0.152334	0.183363
2.38	0.148485	0.15148	0.140431	0.151537	0.181001
2.39	0.140689	0.147644	0.141804	0.158881	0.182881
2.4	0.141413	0.150005	0.142432	0.160591	0.184159
2.41	0.145865	0.154313	0.141844	0.163931	0.17944
2.42	0.142628	0.153555	0.140352	0.163026	0.179613
2.43	0.139601	0.140747	0.140916	0.161426	0.184174
2.44	0.148976	0.141047	0.139977	0.153533	0.187784
2.45	0.148112	0.146588	0.142744	0.160207	0.187416
2.46	0.150058	0.147352	0.147591	0.154428	0.187178
2.47	0.144475	0.15078	0.144786	0.152136	0.181301
2.48	0.143673	0.144232	0.140777	0.156815	0.181655
2.49	0.142393	0.146417	0.138556	0.156779	0.182958
2.5	0.150919	0.148888	0.138332	0.155997	0.178947
2.51	0.147804	0.149456	0.140561	0.162105	0.176624
2.52	0.147133	0.151891	0.145278	0.159956	0.179771
2.53	0.144121	0.152657	0.145339	0.162687	0.184503
2.54	0.144207	0.159519	0.138792	0.162143	0.189937
2.55	0.137576	0.155508	0.138848	0.160668	0.189931
2.56	0.146204	0.157957	0.141017	0.160989	0.190779
2.57	0.140092	0.155948	0.134711	0.15264	0.195681
2.58	0.146162	0.155623	0.140266	0.155361	0.18677
2.59	0.144704	0.159732	0.144176	0.158636	0.183643
2.6	0.141104	0.157462	0.141608	0.155986	0.18682
2.61	0.15062	0.162307	0.150043	0.158492	0.187254
2.62	0.145442	0.156132	0.144556	0.160221	0.187708
2.63	0.145477	0.158253	0.141116	0.162778	0.191084
2.64	0.143293	0.1566	0.143418	0.162972	0.185175
2.65	0.149406	0.153128	0.139484	0.158004	0.184933
2.66	0.152721	0.153201	0.141886	0.155022	0.184294
2.67	0.147021	0.151007	0.138928	0.153516	0.177536
2.68	0.163847	0.149542	0.141765	0.161117	0.186101
2.69	0.156796	0.152538	0.133083	0.154819	0.183347
2.7	0.160678	0.152968	0.135146	0.150719	0.189395
2.71	0.157878	0.158777	0.135607	0.163161	0.18933
2.72	0.161134	0.154566	0.139429	0.16798	0.182453
2.73	0.162712	0.150801	0.142423	0.165387	0.181871
2.74	0.162016	0.151211	0.149008	0.16686	0.188813
2.75	0.150247	0.145996	0.148904	0.165069	0.185234
2.76	0.153475	0.149275	0.142335	0.157779	0.18907
2.77	0.151094	0.1516	0.143781	0.160697	0.188356
2.78	0.158024	0.14857	0.140934	0.164588	0.18859
2.79	0.158185	0.153988	0.138996	0.163552	0.184141
2.8	0.153123	0.159768	0.139972	0.162047	0.185354
2.81	0.151381	0.162637	0.143647	0.159651	0.187845
2.82	0.147851	0.164651	0.137676	0.157958	0.184531
2.83	0.142612	0.165937	0.140774	0.161392	0.184366
2.84	0.146895	0.16615	0.136567	0.160766	0.184184
2.85	0.149454	0.171434	0.137533	0.159903	0.186466
2.86	0.151517	0.159531	0.137356	0.161499	0.183655
2.87	0.158397	0.163405	0.145828	0.155821	0.183634
2.88	0.155921	0.161365	0.145065	0.161123	0.183041
2.89	0.156576	0.163167	0.140941	0.150092	0.184456
2.9	0.159128	0.160688	0.142787	0.146062	0.1863
2.91	0.150705	0.153963	0.144167	0.149278	0.183649
2.92	0.158006	0.163763	0.146072	0.152782	0.179486
2.93	0.158199	0.159695	0.136892	0.157547	0.18648
2.94	0.161304	0.143036	0.138711	0.164018	0.181797
2.95	0.16136	0.159068	0.145539	0.157992	0.182614
2.96	0.165598	0.160459	0.148858	0.157976	0.17982
2.97	0.171301	0.160033	0.145037	0.165874	0.18473
2.98	0.16645	0.155355	0.145071	0.155919	0.180609
2.99	0.162962	0.157953	0.143704	0.159561	0.18039
3	0.165104	0.15986	0.142345	0.15732	0.185483
3.01	0.174575	0.158317	0.137388	0.164314	0.185197
3.02	0.168447	0.159537	0.140974	0.164936	0.185436
3.03	0.172898	0.158457	0.143594	0.163852	0.188347
3.04	0.17217	0.163409	0.140769	0.16445	0.185103
3.05	0.179912	0.158773	0.141563	0.166924	0.188677
3.06	0.170274	0.154289	0.142079	0.168622	0.18837
3.07	0.173149	0.162589	0.140474	0.167277	0.18567
3.08	0.170049	0.162061	0.145677	0.167954	0.192419
3.09	0.173391	0.163224	0.143294	0.162347	0.194134
3.1	0.167085	0.161912	0.143879	0.164331	0.192246
3.11	0.171754	0.167865	0.142667	0.164983	0.188296
3.12	0.1717	0.155012	0.140504	0.168256	0.186703
3.13	0.169571	0.165112	0.138981	0.175711	0.188615
3.14	0.170832	0.153931	0.140534	0.167916	0.188817
3.15	0.173565	0.158659	0.133214	0.174815	0.191055
3.16	0.166496	0.167907	0.137448	0.174786	0.187501
3.17	0.1748	0.161089	0.140929	0.169479	0.189972
3.18	0.169087	0.169927	0.145821	0.171289	0.197054
3.19	0.166613	0.16431	0.148081	0.17487	0.194375
3.2	0.157652	0.157096	0.148586	0.172242	0.190094
3.21	0.152944	0.154578	0.14519	0.172533	0.18805
3.22	0.153132	0.15568	0.145785	0.163243	0.190629
3.23	0.154971	0.152706	0.143056	0.171318	0.195855
3.24	0.147209	0.163383	0.146151	0.161498	0.197522
3.25	0.153845	0.163233	0.145241	0.164913	0.192278
3.26	0.156208	0.156344	0.146213	0.174397	0.18935
3.27	0.149633	0.155578	0.14145	0.18024	0.199924
3.28	0.151887	0.154884	0.146719	0.180513	0.202497
3.29	0.162751	0.156315	0.150887	0.187097	0.196763
3.3	0.16351	0.166427	0.150528	0.176576	0.196441
3.31	0.164134	0.153953	0.15119	0.164168	0.199142
3.32	0.166233	0.154881	0.148804	0.173714	0.200865
3.33	0.168317	0.151705	0.155852	0.170954	0.201315
3.34	0.164872	0.153944	0.154082	0.163662	0.205881
3.35	0.163616	0.15774	0.150232	0.170026	0.204632
3.36	0.161443	0.157202	0.159392	0.167051	0.19839
3.37	0.154914	0.157305	0.152995	0.163751	0.197451
3.38	0.152738	0.157544	0.154702	0.16407	0.200218
3.39	0.162339	0.162972	0.147597	0.163644	0.1963
3.4	0.157951	0.173145	0.152965	0.160566	0.204732
3.41	0.166674	0.168444	0.151117	0.161091	0.197765
3.42	0.155962	0.169354	0.139944	0.160013	0.198952
3.43	0.154577	0.167727	0.141869	0.160652	0.20122
3.44	0.156003	0.169935	0.143609	0.163482	0.196683
3.45	0.154031	0.168323	0.14534	0.154159	0.199391
3.46	0.150595	0.168831	0.147071	0.160624	0.202582
3.47	0.144488	0.168904	0.148333	0.160404	0.202585
3.48	0.147221	0.164853	0.147954	0.1571	0.196416
3.49	0.153371	0.161935	0.151825	0.157573	0.199504
3.5	0.155629	0.161144	0.15227	0.164053	0.196537
3.51	0.157387	0.163501	0.153304	0.15834	0.202408
3.52	0.153135	0.167544	0.154225	0.152851	0.199801
3.53	0.150027	0.171488	0.140661	0.148412	0.194798
3.54	0.160803	0.166234	0.148825	0.157357	0.196085
3.55	0.160025	0.165088	0.145487	0.164105	0.193918
3.56	0.158597	0.164726	0.14895	0.15885	0.189831
3.57	0.166983	0.159068	0.154165	0.146763	0.197642
3.58	0.173377	0.153468	0.14648	0.150686	0.193256
3.59	0.16357	0.172979	0.15326	0.147256	0.195254
3.6	0.159356	0.166866	0.150648	0.151877	0.19708
3.61	0.15732	0.162505	0.148538	0.156054	0.197936
3.62	0.152326	0.16159	0.147404	0.157685	0.196001
3.63	0.15913	0.171366	0.152199	0.156907	0.194963
3.64	0.153259	0.164981	0.154457	0.160725	0.1975
3.65	0.159143	0.164494	0.154433	0.160655	0.192117
3.66	0.15674	0.152986	0.155678	0.159962	0.193223
3.67	0.157345	0.157055	0.151872	0.157987	0.194583
3.68	0.160773	0.15521	0.142579	0.159279	0.195031
3.69	0.159324	0.156141	0.145911	0.161313	0.195359
3.7	0.166041	0.15811	0.138224	0.167055	0.197513
3.71	0.162018	0.162035	0.148265	0.166465	0.20039
3.72	0.164513	0.159882	0.149543	0.174512	0.195921
3.73	0.163099	0.158386	0.150334	0.171281	0.196972
3.74	0.161051	0.157617	0.14824	0.175715	0.202331
3.75	0.159957	0.160661	0.157547	0.178513	0.204014
3.76	0.164517	0.157871	0.154629	0.174952	0.199649
3.77	0.161205	0.16351	0.156498	0.172194	0.202753
3.78	0.162718	0.157216	0.154031	0.172636	0.204015
3.79	0.168524	0.151323	0.14592	0.167327	0.211069
3.8	0.167946	0.155501	0.153947	0.169518	0.204726
3.81	0.163328	0.158911	0.151217	0.168662	0.202283
3.82	0.166454	0.156133	0.156818	0.161106	0.196993
3.83	0.165116	0.165509	0.148568	0.167575	0.201816
3.84	0.175879	0.168221	0.153984	0.1627	0.203798
3.85	0.16573	0.164546	0.148281	0.162054	0.199438
3.86	0.157416	0.165591	0.153781	0.162263	0.20218
3.87	0.160328	0.171424	0.160297	0.165551	0.205335
3.88	0.167652	0.172605	0.159514	0.169718	0.205145
3.89	0.163596	0.168021	0.152169	0.17048	0.201859
3.9	0.169299	0.163826	0.151895	0.165625	0.198008
3.91	0.165924	0.159384	0.15533	0.164572	0.202399
3.92	0.164271	0.163166	0.151287	0.168182	0.19897
3.93	0.168492	0.161636	0.151	0.172165	0.206389
3.94	0.165843	0.154725	0.151485	0.171281	0.2121
3.95	0.165902	0.154761	0.153574	0.165318	0.202895
3.96	0.163878	0.154663	0.15324	0.170018	0.204303
3.97	0.162707	0.157595	0.148422	0.168573	0.208088
3.98	0.157153	0.159928	0.153405	0.169029	0.206092
3.99	0.156609	0.161018	0.152575	0.162712	0.209735
4	0.158038	0.160878	0.154825	0.159176	0.203968
4.01	0.155899	0.157425	0.156708	0.161208	0.199509
4.02	0.160208	0.160713	0.158233	0.164037	0.198045
4.03	0.160833	0.161939	0.156354	0.161873	0.197489
4.04	0.164926	0.160744	0.152651	0.157231	0.205074
4.05	0.15942	0.156218	0.153523	0.157673	0.205495
4.06	0.167742	0.155983	0.152943	0.156511	0.210484
4.07	0.16695	0.159617	0.15553	0.159499	0.208778
4.08	0.165409	0.159148	0.157563	0.158864	0.194154
4.09	0.164094	0.163078	0.163446	0.158018	0.20172
4.1	0.17212	0.161616	0.161415	0.162673	0.199824
4.11	0.161659	0.165041	0.156507	0.157311	0.208137
4.12	0.170703	0.163658	0.158025	0.160115	0.20607
4.13	0.166657	0.167773	0.154735	0.163269	0.20454
4.14	0.158957	0.157739	0.156883	0.172726	0.196489
4.15	0.164619	0.161823	0.152796	0.164958	0.197829
4.16	0.17091	0.163548	0.157572	0.15829	0.199613
4.17	0.172827	0.155471	0.161006	0.164924	0.20896
4.18	0.162321	0.146733	0.157851	0.158903	0.214301
4.19	0.158469	0.144837	0.149659	0.164553	0.202745
4.2	0.167801	0.152901	0.15745	0.168206	0.197625
4.21	0.161318	0.150959	0.15023	0.162076	0.210769
4.22	0.151159	0.149176	0.157892	0.161433	0.204423
4.23	0.150428	0.147791	0.15787	0.160271	0.204167
4.24	0.156514	0.149772	0.165891	0.161312	0.209463
4.25	0.159125	0.145095	0.165259	0.16232	0.214486
4.26	0.155689	0.150008	0.157809	0.164066	0.208842
4.27	0.150735	0.154323	0.158591	0.166203	0.203576
4.28	0.153342	0.145723	0.158348	0.164945	0.202533
4.29	0.151043	0.148733	0.15485	0.162894	0.208456
4.3	0.148585	0.15221	0.156818	0.165513	0.212776
4.31	0.152206	0.150644	0.156544	0.168334	0.204073
4.32	0.159644	0.151237	0.154429	0.168487	0.206667
4.33	0.159318	0.153345	0.156161	0.163032	0.211712
4.34	0.154933	0.155214	0.156873	0.167774	0.209795
4.35	0.153829	0.151181	0.156459	0.170911	0.202969
4.36	0.156531	0.160297	0.160159	0.168727	0.206663
4.37	0.155017	0.156745	0.158153	0.168247	0.199698
4.38	0.159588	0.151084	0.160992	0.161237	0.198647
4.39	0.160951	0.149878	0.151776	0.161349	0.201091
4.4	0.159773	0.149593	0.150922	0.163999	0.209795
4.41	0.159689	0.156969	0.157387	0.166793	0.205157
4.42	0.155519	0.160822	0.161265	0.16731	0.214747
4.43	0.157149	0.157759	0.161402	0.171288	0.213953
4.44	0.147816	0.159092	0.165374	0.161849	0.212673
4.45	0.155854	0.161586	0.16239	0.167803	0.211853
4.46	0.152007	0.159101	0.156464	0.172052	0.207684
4.47	0.16128	0.154322	0.156532	0.167879	0.206156
4.48	0.15434	0.156468	0.165382	0.175019	0.206711
4.49	0.159852	0.154239	0.164044	0.170684	0.198568
4.5	0.154567	0.158683	0.167575	0.167632	0.205496
4.51	0.155778	0.164942	0.169139	0.170063	0.212957
4.52	0.165029	0.159135	0.165933	0.167011	0.218683
4.53	0.154097	0.163103	0.16842	0.178325	0.214941
4.54	0.156537	0.157338	0.162563	0.176564	0.216
4.55	0.157945	0.152661	0.166147	0.170759	0.213034
4.56	0.162119	0.157486	0.171059	0.174382	0.214155
4.57	0.162344	0.154337	0.16668	0.177568	0.207582
4.58	0.162386	0.157519	0.163342	0.17187	0.207119
4.59	0.153402	0.153467	0.167124	0.161969	0.208606
4.6	0.151881	0.158797	0.165533	0.164378	0.214842
4.61	0.150701	0.16103	0.166499	0.170628	0.21051
4.62	0.155118	0.158209	0.162476	0.16693	0.216109
4.63	0.155897	0.159024	0.159891	0.169793	0.220261
4.64	0.15177	0.156177	0.164023	0.170857	0.223525
4.65	0.162625	0.160502	0.160426	0.170174	0.212239
4.66	0.161973	0.16039	0.168013	0.173254	0.213096
4.67	0.167111	0.157973	0.162428	0.178252	0.212673
4.68	0.163325	0.153163	0.15531	0.180632	0.215223
4.69	0.164912	0.15685	0.157509	0.17997	0.209299
4.7	0.162935	0.158475	0.166615	0.177615	0.214097
4.71	0.16697	0.163185	0.155815	0.169208	0.213312
4.72	0.170298	0.159251	0.165026	0.172076	0.214564
4.73	0.169494	0.154984	0.171565	0.174071	0.212033
4.74	0.166563	0.153815	0.167006	0.173786	0.214649
4.75	0.168394	0.156537	0.171611	0.177821	0.213338
4.76	0.174943	0.154823	0.172298	0.184796	0.219973
4.77	0.170668	0.160946	0.168792	0.17749	0.208238
4.78	0.174217	0.16188	0.162214	0.170269	0.209429
4.79	0.167855	0.163024	0.160462	0.172253	0.208509
4.8	0.17053	0.163175	0.162791	0.174376	0.214532
4.81	0.17067	0.160672	0.160075	0.173584	0.215049
4.82	0.178531	0.161357	0.163709	0.177508	0.204076
4.83	0.17359	0.159903	0.172259	0.172722	0.215805
4.84	0.177414	0.162595	0.159786	0.180563	0.214904
4.85	0.178701	0.169061	0.163778	0.175567	0.209669
4.86	0.171983	0.165478	0.167603	0.168737	0.204254
4.87	0.184662	0.162031	0.167728	0.174706	0.205308
4.88	0.180183	0.154355	0.161803	0.180589	0.209208
4.89	0.187787	0.161129	0.163656	0.178485	0.206449
4.9	0.181253	0.155985	0.155793	0.183948	0.21112
4.91	0.177995	0.16129	0.155429	0.193516	0.206499
4.92	0.178467	0.167141	0.163091	0.18596	0.20767
4.93	0.177759	0.168255	0.164573	0.183559	0.197006
4.94	0.181447	0.163259	0.161002	0.178963	0.204801
4.95	0.181278	0.17193	0.166759	0.175518	0.206402
4.96	0.176668	0.165276	0.165291	0.167267	0.207546
4.97	0.175396	0.16491	0.164611	0.169362	0.20129
4.98	0.182966	0.156495	0.165956	0.169865	0.200952
4.99	0.175454	0.1595	0.165542	0.165916	0.193821
5	0.180911	0.15933	0.162396	0.169524	0.198705
5.01	0.179164	0.160426	0.168559	0.170049	0.198449
5.02	0.170321	0.162614	0.167926	0.171042	0.197705
5.03	0.172172	0.157636	0.17242	0.169293	0.195015
5.04	0.175754	0.161224	0.169853	0.162023	0.195635
5.05	0.171116	0.164596	0.171783	0.16242	0.199774
5.06	0.169613	0.159443	0.160801	0.16023	0.203002
5.07	0.162432	0.159199	0.162749	0.162128	0.201644
5.08	0.159184	0.16069	0.168066	0.166721	0.20249
5.09	0.166927	0.16229	0.166798	0.168338	0.202424
5.1	0.160882	0.163004	0.165288	0.171634	0.198711
5.11	0.165522	0.169989	0.16449	0.170031	0.211378
5.12	0.163495	0.171445	0.167744	0.165457	0.202427
5.13	0.166071	0.171106	0.171933	0.162647	0.203806
5.14	0.161001	0.174773	0.172937	0.158463	0.196801
5.15	0.165443	0.170897	0.174233	0.163267	0.199759
5.16	0.165352	0.169248	0.171685	0.169302	0.198152
5.17	0.15636	0.171432	0.176872	0.158468	0.198182
5.18	0.160541	0.175009	0.17245	0.170177	0.200648
5.19	0.163821	0.173175	0.173522	0.167342	0.198276
5.2	0.166963	0.175527	0.17645	0.167981	0.201157
5.21	0.163903	0.174528	0.180104	0.165759	0.203315
5.22	0.166431	0.162745	0.177769	0.167781	0.202793
5.23	0.159947	0.166534	0.176392	0.159575	0.204047
5.24	0.162286	0.175159	0.179531	0.157908	0.203582
5.25	0.163126	0.176313	0.178026	0.159132	0.200618
5.26	0.164575	0.174552	0.17404	0.159585	0.200114
5.27	0.163821	0.167145	0.174129	0.156977	0.204431
5.28	0.169097	0.169455	0.177301	0.161162	0.197712
5.29	0.160579	0.162851	0.167796	0.161577	0.200592
5.3	0.152387	0.158439	0.171245	0.169761	0.203807
5.31	0.158634	0.161093	0.170995	0.160262	0.195763
5.32	0.161203	0.156442	0.171202	0.164288	0.201041
5.33	0.161483	0.164477	0.170613	0.165049	0.201445
5.34	0.166675	0.166116	0.166695	0.168493	0.206444
5.35	0.16784	0.162085	0.180045	0.163698	0.200458
5.36	0.160849	0.163966	0.182248	0.16423	0.202193
5.37	0.166861	0.163656	0.171551	0.162431	0.19606
5.38	0.169983	0.170442	0.182045	0.165482	0.196608
5.39	0.16799	0.171398	0.168743	0.169572	0.199625
5.4	0.173547	0.16117	0.166945	0.172665	0.202727
5.41	0.172382	0.161408	0.166803	0.173896	0.207459
5.42	0.172115	0.164675	0.166582	0.167054	0.199968
5.43	0.168532	0.152581	0.166432	0.169135	0.206457
5.44	0.167538	0.156606	0.164589	0.165205	0.203592
5.45	0.16103	0.163469	0.164656	0.165801	0.208961
5.46	0.163163	0.160555	0.166014	0.158552	0.201091
5.47	0.158057	0.159839	0.175604	0.163637	0.204543
5.48	0.164809	0.160931	0.160942	0.164291	0.20313
5.49	0.161069	0.162151	0.165273	0.16828	0.206193
5.5	0.167096	0.160222	0.164485	0.168831	0.210158
5.51	0.171244	0.156151	0.167646	0.17387	0.199752
5.52	0.168271	0.157962	0.163683	0.159272	0.202431
5.53	0.167548	0.164925	0.161429	0.161144	0.201782
5.54	0.162803	0.160632	0.163178	0.163307	0.209446
5.55	0.164525	0.158362	0.162521	0.167429	0.205251
5.56	0.157357	0.170232	0.159825	0.16513	0.213413
5.57	0.16001	0.162459	0.160358	0.157709	0.210482
5.58	0.156727	0.162015	0.172291	0.170034	0.213808
5.59	0.160933	0.158879	0.172279	0.172739	0.209656
5.6	0.154	0.15211	0.166253	0.158079	0.207972
5.61	0.157445	0.155654	0.168366	0.161194	0.215651
5.62	0.156457	0.161605	0.159737	0.163099	0.216048
5.63	0.161131	0.15931	0.163774	0.162018	0.211243
5.64	0.173067	0.16228	0.1646	0.164252	0.214067
5.65	0.168456	0.160207	0.160579	0.159833	0.215632
5.66	0.171244	0.165197	0.157581	0.164665	0.21462
5.67	0.163593	0.164582	0.162031	0.169717	0.208813
5.68	0.159111	0.164134	0.170669	0.17198	0.21863
5.69	0.169317	0.168344	0.16428	0.170213	0.219558
5.7	0.161417	0.171268	0.163866	0.16826	0.225043
5.71	0.161248	0.178953	0.161425	0.165577	0.226542
5.72	0.157886	0.176992	0.159635	0.167919	0.218058
5.73	0.163171	0.17237	0.163113	0.167151	0.222155
5.74	0.160713	0.169306	0.169477	0.171158	0.217143
5.75	0.163652	0.173789	0.167372	0.168772	0.212053
5.76	0.164957	0.172976	0.170476	0.166513	0.214249
5.77	0.165417	0.176881	0.163629	0.169861	0.218335
5.78	0.166151	0.171732	0.164279	0.164394	0.214089
5.79	0.15974	0.165753	0.166454	0.166646	0.219613
5.8	0.158284	0.167847	0.172811	0.161318	0.218825
5.81	0.167286	0.166038	0.179791	0.164559	0.215288
5.82	0.163716	0.1643	0.188251	0.161611	0.217036
5.83	0.165357	0.167677	0.177366	0.168291	0.217825
5.84	0.168882	0.169716	0.182948	0.16115	0.215885
5.85	0.167034	0.169844	0.181952	0.165706	0.217801
5.86	0.171808	0.171189	0.171302	0.167854	0.218751
5.87	0.167451	0.17008	0.169802	0.164206	0.219651
5.88	0.170594	0.168848	0.174827	0.167503	0.218257
5.89	0.170719	0.167705	0.171925	0.166304	0.217939
5.9	0.164934	0.168412	0.169382	0.164097	0.217692
5.91	0.164557	0.170812	0.182577	0.165459	0.222099
5.92	0.160672	0.165084	0.177668	0.173224	0.214158
5.93	0.160833	0.165946	0.1728	0.153563	0.21607
5.94	0.158319	0.173813	0.179791	0.15614	0.212962
5.95	0.163235	0.172205	0.178803	0.156855	0.214883
5.96	0.162759	0.168163	0.174398	0.167506	0.212282
5.97	0.168621	0.16621	0.172974	0.165855	0.21464
5.98	0.172703	0.165866	0.174482	0.162888	0.211527
5.99	0.174582	0.158362	0.179973	0.165907	0.213389
6	0.171807	0.162253	0.17867	0.161348	0.212153
6.01	0.16564	0.169023	0.182683	0.164813	0.21393
6.02	0.170827	0.169516	0.177038	0.15776	0.215122
6.03	0.17157	0.175263	0.177917	0.165958	0.21441
6.04	0.173663	0.162855	0.173084	0.161749	0.208542
6.05	0.173945	0.171551	0.170445	0.164573	0.211515
6.06	0.171268	0.16685	0.168671	0.170889	0.208161
6.07	0.168149	0.160999	0.171455	0.170654	0.215189
6.08	0.163439	0.172084	0.167121	0.166037	0.212714
6.09	0.171689	0.16928	0.167297	0.16686	0.212798
6.1	0.164086	0.170345	0.173672	0.167017	0.212326
6.11	0.167398	0.176476	0.169674	0.171471	0.214074
6.12	0.170316	0.169773	0.177416	0.167574	0.213286
6.13	0.177799	0.170866	0.178701	0.164089	0.212279
6.14	0.174746	0.167066	0.182665	0.159755	0.209996
6.15	0.17065	0.173446	0.17247	0.163575	0.210202
6.16	0.174817	0.169412	0.174424	0.16752	0.212137
6.17	0.175014	0.163773	0.176331	0.163877	0.211579
6.18	0.166717	0.164881	0.172814	0.162271	0.21365
6.19	0.16682	0.165432	0.170189	0.163821	0.206464
6.2	0.166453	0.159102	0.166628	0.157451	0.210868
6.21	0.166874	0.159789	0.167996	0.158541	0.210298
6.22	0.167912	0.161986	0.172831	0.161273	0.208117
6.23	0.172865	0.161551	0.168286	0.16633	0.20647
6.24	0.173252	0.156446	0.165069	0.160517	0.2028
6.25	0.173963	0.158166	0.16128	0.161618	0.20232
6.26	0.180016	0.159078	0.170475	0.160091	0.204799
6.27	0.160944	0.154535	0.177086	0.159751	0.209616
6.28	0.170561	0.155583	0.176573	0.161571	0.209687
6.29	0.170436	0.154879	0.181818	0.163011	0.204362
6.3	0.172535	0.157805	0.175237	0.16152	0.213931
6.31	0.166873	0.157725	0.173296	0.162508	0.216779
6.32	0.166386	0.153436	0.165263	0.163354	0.204731
6.33	0.168531	0.157732	0.171104	0.161613	0.204132
6.34	0.169573	0.155495	0.175635	0.163199	0.204993
6.35	0.16363	0.156714	0.176281	0.162404	0.206221
6.36	0.17174	0.157463	0.171285	0.162148	0.204183
6.37	0.16819	0.162388	0.175793	0.164198	0.212315
6.38	0.157835	0.167096	0.178906	0.163111	0.208186
6.39	0.167857	0.167492	0.174507	0.171463	0.209308
6.4	0.171752	0.172668	0.174645	0.169903	0.212818
6.41	0.171074	0.166668	0.174468	0.172413	0.215394
6.42	0.178859	0.164154	0.175384	0.164843	0.216012
6.43	0.179044	0.166407	0.172416	0.161694	0.221422
6.44	0.172854	0.162703	0.169842	0.161119	0.225804
6.45	0.167831	0.165749	0.169878	0.167133	0.225023
6.46	0.172788	0.168265	0.171577	0.161754	0.22146
6.47	0.165011	0.17034	0.168123	0.158587	0.216962
6.48	0.159854	0.169281	0.167235	0.161903	0.214157
6.49	0.165266	0.170445	0.171735	0.166491	0.212615
6.5	0.166376	0.165812	0.171637	0.15645	0.212674
6.51	0.173884	0.173585	0.167477	0.162608	0.212011
6.52	0.171878	0.165334	0.16873	0.162025	0.21438
6.53	0.178449	0.167536	0.174835	0.162004	0.207335
6.54	0.169895	0.163542	0.173284	0.168536	0.215864
6.55	0.172672	0.171078	0.181282	0.168257	0.216867
6.56	0.164334	0.164936	0.177682	0.170643	0.212292
6.57	0.153992	0.165726	0.181336	0.168048	0.212537
6.58	0.158126	0.165668	0.187537	0.167352	0.212346
6.59	0.16958	0.163667	0.176896	0.170246	0.213403
6.6	0.166402	0.163095	0.175737	0.173606	0.20587
6.61	0.162176	0.15995	0.170295	0.17006	0.206012
6.62	0.163681	0.159078	0.1795	0.159142	0.207115
6.63	0.15706	0.156097	0.17358	0.159751	0.211859
6.64	0.16087	0.155381	0.17278	0.173265	0.21536
6.65	0.161157	0.154907	0.176525	0.169454	0.212966
6.66	0.155921	0.155652	0.170548	0.166595	0.212259
6.67	0.158723	0.158528	0.186761	0.167358	0.210059
6.68	0.157733	0.1558	0.18418	0.164895	0.215694
6.69	0.160297	0.154502	0.186299	0.171593	0.212095
6.7	0.166996	0.154737	0.186771	0.169743	0.213336
6.71	0.157092	0.146569	0.179339	0.165631	0.215406
6.72	0.151012	0.153547	0.175849	0.162592	0.21833
6.73	0.155093	0.155709	0.174343	0.164924	0.222516
6.74	0.15858	0.153431	0.170678	0.162837	0.22262
6.75	0.162385	0.156194	0.171232	0.157893	0.223004
6.76	0.167763	0.158527	0.169521	0.166217	0.219406
6.77	0.164203	0.153622	0.166095	0.170053	0.219305
6.78	0.166045	0.153385	0.162186	0.166782	0.220676
6.79	0.162663	0.153519	0.166064	0.161827	0.222828
6.8	0.162066	0.15216	0.169666	0.166291	0.221154
6.81	0.164254	0.161192	0.171987	0.164202	0.222975
6.82	0.160417	0.152112	0.177553	0.162738	0.222067
6.83	0.164655	0.153753	0.178455	0.162637	0.216517
6.84	0.167543	0.16092	0.177363	0.164989	0.223125
6.85	0.166975	0.161508	0.178522	0.162937	0.220361
6.86	0.168479	0.159632	0.176928	0.167461	0.218237
6.87	0.165823	0.153528	0.176232	0.160708	0.215421
6.88	0.168563	0.155535	0.17457	0.164118	0.214113
6.89	0.169248	0.160076	0.177186	0.169283	0.211691
6.9	0.175361	0.154049	0.174407	0.17648	0.21784
6.91	0.168518	0.157685	0.179815	0.167716	0.215928
6.92	0.163969	0.160962	0.174178	0.161053	0.211684
6.93	0.165643	0.150799	0.181353	0.158715	0.214362
6.94	0.167065	0.152968	0.176124	0.161755	0.215172
6.95	0.162417	0.157014	0.180303	0.16086	0.219821
6.96	0.163022	0.158777	0.181769	0.160112	0.226025
6.97	0.163965	0.157382	0.175679	0.164011	0.222991
6.98	0.16278	0.156304	0.184285	0.156865	0.218931
6.99	0.172497	0.151967	0.174027	0.161693	0.217624
7	0.173238	0.154361	0.182861	0.168757	0.215428
7.01	0.170464	0.159035	0.180466	0.167279	0.216813
7.02	0.171878	0.156822	0.172141	0.16584	0.221635
7.03	0.179784	0.153919	0.169737	0.163267	0.215777
7.04	0.176562	0.155933	0.170561	0.161647	0.21368
7.05	0.174531	0.156734	0.176505	0.163267	0.21239
7.06	0.17127	0.158767	0.171163	0.163648	0.213497
7.07	0.177336	0.156028	0.16817	0.166975	0.21505
7.08	0.175046	0.154924	0.177812	0.166674	0.210957
7.09	0.178505	0.155651	0.192157	0.167208	0.213765
7.1	0.178326	0.152025	0.179669	0.16894	0.212681
7.11	0.175164	0.151285	0.181802	0.165821	0.213615
7.12	0.172678	0.161103	0.180434	0.166377	0.209484
7.13	0.166715	0.159912	0.18239	0.164234	0.210484
7.14	0.170217	0.160187	0.183042	0.161719	0.208208
7.15	0.170966	0.159077	0.1842	0.169377	0.206618
7.16	0.162869	0.16335	0.182521	0.1682	0.215233
7.17	0.167448	0.16501	0.181806	0.164862	0.211718
7.18	0.162797	0.160239	0.179395	0.168549	0.211115
7.19	0.162884	0.166918	0.177155	0.165223	0.212751
7.2	0.163138	0.168649	0.176593	0.168954	0.207674
7.21	0.164188	0.162686	0.186391	0.164306	0.211135
7.22	0.160557	0.165227	0.181991	0.165232	0.210109
7.23	0.167791	0.162233	0.184175	0.162767	0.209757
7.24	0.16997	0.159252	0.188124	0.163078	0.209342
7.25	0.171524	0.162312	0.182195	0.161036	0.209871
7.26	0.174193	0.155204	0.187444	0.16478	0.204959
7.27	0.1647	0.15103	0.186885	0.166418	0.213185
7.28	0.165921	0.156116	0.184165	0.166084	0.211719
7.29	0.169671	0.157232	0.1818	0.167425	0.209203
7.3	0.170084	0.153966	0.181164	0.167334	0.210155
7.31	0.164777	0.156787	0.180387	0.160652	0.211631
7.32	0.166496	0.158651	0.181951	0.159221	0.210077
7.33	0.163591	0.155311	0.186052	0.163015	0.204626
7.34	0.165914	0.155952	0.187618	0.165598	0.205629
7.35	0.154862	0.155076	0.183458	0.160534	0.205263
7.36	0.156988	0.154291	0.182708	0.163688	0.208275
7.37	0.161435	0.15779	0.182717	0.161234	0.210133
7.38	0.163556	0.151406	0.173499	0.162106	0.21154
7.39	0.161361	0.157473	0.182906	0.159873	0.209975
7.4	0.156658	0.153202	0.181382	0.156548	0.213199
7.41	0.156715	0.160497	0.182638	0.161474	0.212005
7.42	0.157989	0.15924	0.176988	0.161298	0.203653
7.43	0.160677	0.160112	0.170904	0.160005	0.208959
7.44	0.16808	0.165666	0.17801	0.15769	0.206781
7.45	0.169728	0.159277	0.178429	0.158414	0.210564
7.46	0.166638	0.152285	0.176605	0.157474	0.210079
7.47	0.167094	0.156027	0.175527	0.157491	0.209783
7.48	0.171185	0.150888	0.177575	0.159482	0.207539
7.49	0.176141	0.160896	0.175816	0.159369	0.209273
7.5	0.175434	0.15673	0.172895	0.157047	0.206226
7.51	0.167729	0.160002	0.170511	0.155794	0.210922
7.52	0.172366	0.155914	0.176714	0.161881	0.210705
7.53	0.170132	0.151807	0.178737	0.164136	0.212334
7.54	0.178106	0.155992	0.175973	0.159697	0.214426
7.55	0.171534	0.164524	0.17547	0.162202	0.212406
7.56	0.165811	0.161242	0.169982	0.156489	0.216311
7.57	0.168875	0.160684	0.174237	0.15862	0.218396
7.58	0.175824	0.159892	0.168591	0.162472	0.209427
7.59	0.175267	0.157104	0.167515	0.159802	0.208815
7.6	0.169902	0.158906	0.171434	0.160048	0.208722
7.61	0.16478	0.154417	0.176331	0.155359	0.21187
7.62	0.174377	0.15904	0.174381	0.153269	0.221895
7.63	0.173077	0.159919	0.182224	0.1541	0.216714
7.64	0.174311	0.161466	0.182064	0.155242	0.214182
7.65	0.166307	0.156816	0.179874	0.158345	0.217653
7.66	0.159214	0.161609	0.18151	0.158179	0.217395
7.67	0.163922	0.160939	0.182477	0.155458	0.229935
7.68	0.167426	0.161042	0.18453	0.160741	0.221182
7.69	0.168377	0.158904	0.177941	0.157774	0.215041
7.7	0.174503	0.158702	0.181374	0.160306	0.223074
7.71	0.166429	0.166144	0.177643	0.170344	0.223865
7.72	0.164828	0.15802	0.174153	0.159817	0.222358
7.73	0.168576	0.161531	0.180668	0.158343	0.221972
7.74	0.168723	0.160924	0.178301	0.156498	0.219817
7.75	0.167417	0.161436	0.182811	0.159705	0.220739
7.76	0.163682	0.168244	0.183863	0.164479	0.22139
7.77	0.178827	0.163244	0.175121	0.16097	0.221963
7.78	0.170252	0.165535	0.184173	0.169595	0.222604
7.79	0.1821	0.171845	0.173971	0.169058	0.21972
7.8	0.178172	0.175712	0.176465	0.164862	0.217628
7.81	0.170332	0.178258	0.176689	0.161497	0.216906
7.82	0.174552	0.172114	0.181063	0.155477	0.226183
7.83	0.173706	0.171749	0.180723	0.156722	0.224093
7.84	0.160939	0.169448	0.180245	0.155305	0.221216
7.85	0.168823	0.16735	0.189187	0.160851	0.221493
7.86	0.170829	0.178703	0.178487	0.162143	0.220517
7.87	0.174529	0.163544	0.17375	0.156893	0.220091
7.88	0.171714	0.176454	0.17046	0.16414	0.220096
7.89	0.172572	0.1721	0.178339	0.163324	0.220533
7.9	0.174368	0.16718	0.177933	0.160562	0.22199
7.91	0.167435	0.158111	0.175744	0.163636	0.221694
7.92	0.174047	0.16724	0.17422	0.164701	0.219856
7.93	0.16673	0.169999	0.17891	0.169357	0.225841
7.94	0.177667	0.164278	0.172167	0.1645	0.226254
7.95	0.176912	0.170078	0.172787	0.162019	0.228685
7.96	0.168786	0.159911	0.169467	0.157888	0.23036
7.97	0.171021	0.164887	0.17706	0.160811	0.229884
7.98	0.168998	0.176794	0.177635	0.15913	0.221233
7.99	0.167034	0.172816	0.179157	0.159869	0.217206
8	0.163069	0.168669	0.181161	0.169034	0.21673
8.01	0.159712	0.176731	0.179414	0.16228	0.217637
8.02	0.162812	0.168476	0.180493	0.158642	0.215598
8.03	0.168677	0.169017	0.18215	0.158302	0.21536
8.04	0.1629	0.164602	0.173711	0.162465	0.214701
8.05	0.162901	0.167117	0.174238	0.159608	0.214719
8.06	0.158922	0.169481	0.178757	0.171416	0.21503
8.07	0.166005	0.166568	0.175095	0.168347	0.215545
8.08	0.162418	0.169171	0.171945	0.161937	0.212465
8.09	0.163618	0.166093	0.171264	0.162808	0.209025
8.1	0.164921	0.168179	0.1663	0.162125	0.213216
8.11	0.166692	0.169935	0.170359	0.165484	0.208034
8.12	0.159121	0.165685	0.169235	0.161926	0.214531
8.13	0.16579	0.169058	0.173793	0.159854	0.213498
8.14	0.164889	0.162182	0.169766	0.166512	0.210463
8.15	0.158024	0.173681	0.177201	0.16985	0.2094
8.16	0.155481	0.167708	0.169828	0.165044	0.210919
8.17	0.152256	0.167686	0.168102	0.165297	0.213166
8.18	0.153854	0.170519	0.162451	0.162625	0.206121
8.19	0.151958	0.178259	0.166677	0.159846	0.214184
8.2	0.147082	0.168414	0.164265	0.161791	0.211681
8.21	0.155965	0.172598	0.175948	0.15494	0.211747
8.22	0.156654	0.171904	0.170483	0.164378	0.20714
8.23	0.151656	0.171997	0.174022	0.161667	0.209737
8.24	0.156655	0.166609	0.172976	0.155698	0.216965
8.25	0.152986	0.169312	0.17145	0.160824	0.215811
8.26	0.1605	0.174627	0.181379	0.160344	0.216527
8.27	0.156019	0.165473	0.171891	0.160879	0.213987
8.28	0.164509	0.165952	0.171277	0.164034	0.216066
8.29	0.162354	0.172314	0.171591	0.165885	0.218733
8.3	0.162039	0.173782	0.172565	0.164653	0.215378
8.31	0.166685	0.175277	0.175044	0.168164	0.219891
8.32	0.169225	0.1703	0.173433	0.168342	0.215903
8.33	0.171256	0.171824	0.166568	0.161615	0.218376
8.34	0.165069	0.169778	0.168342	0.158971	0.2229
8.35	0.166158	0.163762	0.171067	0.163424	0.216713
8.36	0.174405	0.16106	0.169642	0.160647	0.221151
8.37	0.171912	0.175749	0.165042	0.165265	0.224108
8.38	0.166185	0.174157	0.166536	0.162991	0.226608
8.39	0.167372	0.179977	0.166826	0.159547	0.227867
8.4	0.17017	0.175145	0.169492	0.167462	0.222828
8.41	0.168527	0.173986	0.168586	0.161877	0.22194
8.42	0.163517	0.169282	0.161908	0.159496	0.224974
8.43	0.15515	0.168819	0.168151	0.168614	0.218177
8.44	0.154103	0.168457	0.167306	0.171074	0.221091
8.45	0.155377	0.160174	0.171705	0.170708	0.224374
8.46	0.159199	0.165063	0.165649	0.170775	0.221136
8.47	0.162608	0.166276	0.169739	0.172876	0.225159
8.48	0.162257	0.166939	0.169374	0.177994	0.22308
8.49	0.163116	0.167152	0.175368	0.177268	0.221901
8.5	0.161104	0.169718	0.172321	0.168865	0.229399
8.51	0.156389	0.164611	0.17531	0.174472	0.224214
8.52	0.157654	0.170901	0.176183	0.172606	0.223525
8.53	0.161958	0.168467	0.17312	0.174321	0.226799
8.54	0.163788	0.174622	0.172923	0.168452	0.233384
8.55	0.165538	0.179628	0.175315	0.174322	0.231993
8.56	0.160313	0.176347	0.179206	0.169795	0.225168
8.57	0.159811	0.175583	0.178599	0.173943	0.218229
8.58	0.167303	0.174926	0.168597	0.168605	0.224286
8.59	0.170281	0.174333	0.173257	0.170515	0.219206
8.6	0.168092	0.171588	0.174226	0.167392	0.220457
8.61	0.162214	0.175108	0.174558	0.165773	0.222947
8.62	0.162906	0.161326	0.177741	0.170035	0.230387
8.63	0.160592	0.175269	0.179514	0.172162	0.228507
8.64	0.161167	0.176475	0.172203	0.166754	0.225022
8.65	0.15766	0.169031	0.17042	0.169063	0.221103
8.66	0.152706	0.171196	0.173314	0.1697	0.222417
8.67	0.154044	0.169056	0.17298	0.170504	0.222541
8.68	0.158259	0.171446	0.171432	0.171417	0.223773
8.69	0.15774	0.166466	0.170242	0.17442	0.222928
8.7	0.16974	0.170564	0.176521	0.174465	0.224633
8.71	0.165205	0.16309	0.179335	0.172312	0.226832
8.72	0.16482	0.15665	0.179369	0.167068	0.224813
8.73	0.163779	0.163157	0.178271	0.171172	0.225769
8.74	0.163551	0.161065	0.179373	0.17608	0.225575
8.75	0.162613	0.162991	0.17313	0.169606	0.216838
8.76	0.163052	0.165432	0.168292	0.169336	0.224111
8.77	0.165611	0.165357	0.169105	0.169893	0.22936
8.78	0.169106	0.16755	0.175162	0.168704	0.233775
8.79	0.164807	0.164975	0.178944	0.170006	0.226398
8.8	0.169118	0.171992	0.173186	0.162025	0.228151
8.81	0.169353	0.171424	0.176674	0.161784	0.223574
8.82	0.165147	0.173256	0.176511	0.163862	0.230724
8.83	0.162752	0.169253	0.171366	0.166081	0.23157
8.84	0.166538	0.164955	0.176688	0.178444	0.230712
8.85	0.166581	0.170911	0.17912	0.172066	0.231144
8.86	0.161367	0.173404	0.177267	0.169385	0.230794
8.87	0.161607	0.172901	0.172865	0.173677	0.238735
8.88	0.160879	0.175267	0.179805	0.173059	0.230671
8.89	0.1643	0.177152	0.169275	0.167504	0.230679
8.9	0.166164	0.179763	0.172196	0.171323	0.229603
8.91	0.163837	0.175309	0.17006	0.173582	0.238852
8.92	0.165007	0.181685	0.174676	0.178627	0.235114
8.93	0.169	0.181505	0.177299	0.176972	0.230597
8.94	0.159122	0.182418	0.177664	0.177609	0.230297
8.95	0.165907	0.174845	0.177782	0.171337	0.229795
8.96	0.174491	0.179749	0.17874	0.170913	0.226342
8.97	0.162207	0.174891	0.176535	0.171494	0.226932
8.98	0.161814	0.175697	0.177004	0.172193	0.221782
8.99	0.170414	0.174557	0.177147	0.168081	0.222817
9	0.164127	0.171815	0.18229	0.165725	0.224386
9.01	0.161216	0.172906	0.183412	0.171173	0.215848
9.02	0.166879	0.176216	0.187346	0.167775	0.220448
9.03	0.154992	0.170878	0.183123	0.167763	0.223455
9.04	0.16263	0.172935	0.179935	0.164361	0.231279
9.05	0.158572	0.174866	0.181732	0.166889	0.229016
9.06	0.155371	0.171468	0.175934	0.166797	0.230799
9.07	0.151103	0.176654	0.172877	0.166551	0.232627
9.08	0.155621	0.174661	0.171188	0.170326	0.230042
9.09	0.155306	0.170393	0.172214	0.167171	0.229741
9.1	0.153298	0.178061	0.166974	0.164669	0.235974
9.11	0.151911	0.17812	0.16031	0.172867	0.232456
9.12	0.155482	0.180202	0.174425	0.167076	0.226249
9.13	0.152817	0.180881	0.16633	0.172286	0.224361
9.14	0.157103	0.17419	0.158759	0.167635	0.230961
9.15	0.161622	0.178203	0.165407	0.168406	0.226129
9.16	0.157776	0.182015	0.163723	0.173485	0.222873
9.17	0.161242	0.176724	0.164862	0.167532	0.222776
9.18	0.165804	0.176195	0.172238	0.167891	0.227624
9.19	0.16454	0.167821	0.169393	0.166196	0.225301
9.2	0.161024	0.166025	0.165296	0.160779	0.225568
9.21	0.169114	0.175328	0.166	0.165725	0.231457
9.22	0.173951	0.170477	0.165621	0.164867	0.221985
9.23	0.165504	0.172483	0.163786	0.162676	0.224775
9.24	0.165165	0.170691	0.160047	0.163726	0.221217
9.25	0.161659	0.173037	0.168028	0.163841	0.219672
9.26	0.158951	0.176822	0.161907	0.156665	0.221311
9.27	0.161277	0.169187	0.166853	0.167905	0.220479
9.28	0.166599	0.17125	0.166313	0.168153	0.228143
9.29	0.163789	0.17817	0.16564	0.167269	0.227871
9.3	0.165707	0.182023	0.165397	0.162863	0.222619
9.31	0.160564	0.176859	0.170167	0.167955	0.229227
9.32	0.163331	0.178729	0.174783	0.168453	0.222049
9.33	0.151553	0.173354	0.171669	0.169552	0.221117
9.34	0.161312	0.175104	0.172336	0.163235	0.222598
9.35	0.154507	0.178135	0.173422	0.169001	0.225482
9.36	0.166085	0.1826	0.168074	0.168479	0.225956
9.37	0.161263	0.177167	0.169119	0.167443	0.220407
9.38	0.159697	0.176605	0.169949	0.161972	0.219346
9.39	0.161671	0.180326	0.172867	0.165542	0.217572
9.4	0.158403	0.185159	0.175055	0.161956	0.21976
9.41	0.165347	0.186407	0.171827	0.162697	0.22219
9.42	0.168878	0.183433	0.173255	0.165574	0.218691
9.43	0.168732	0.171907	0.169778	0.174089	0.220296
9.44	0.169388	0.168464	0.16969	0.168655	0.214949
9.45	0.167465	0.173621	0.173489	0.169071	0.228022
9.46	0.16052	0.174499	0.168967	0.172653	0.226052
9.47	0.159389	0.173063	0.168303	0.168352	0.223586
9.48	0.161346	0.173726	0.172195	0.174671	0.221518
9.49	0.163628	0.17316	0.168659	0.172557	0.221417
9.5	0.164037	0.17421	0.170232	0.168244	0.226955
9.51	0.164287	0.175195	0.174117	0.166251	0.220837
9.52	0.162179	0.175046	0.163752	0.164803	0.230129
9.53	0.164229	0.180072	0.165255	0.177444	0.224002
9.54	0.1571	0.182521	0.167133	0.16907	0.21606
9.55	0.161321	0.179788	0.166211	0.168257	0.220359
9.56	0.161933	0.180118	0.175249	0.173499	0.223702
9.57	0.165414	0.182338	0.172795	0.167071	0.217542
9.58	0.164452	0.184973	0.171509	0.162623	0.214996
9.59	0.163335	0.184228	0.167539	0.169715	0.221652
9.6	0.16367	0.179308	0.168536	0.166364	0.218445
9.61	0.164323	0.172321	0.171723	0.172031	0.211386
9.62	0.166445	0.179013	0.166759	0.170021	0.210063
9.63	0.160752	0.176446	0.170201	0.165236	0.209872
9.64	0.164932	0.175205	0.169001	0.172417	0.216702
9.65	0.161828	0.176822	0.17456	0.170376	0.216343
9.66	0.167962	0.175255	0.175008	0.173101	0.220088
9.67	0.164164	0.18569	0.173733	0.170653	0.221327
9.68	0.16215	0.180266	0.174967	0.173158	0.217846
9.69	0.164177	0.179461	0.174927	0.17144	0.212697
9.7	0.160778	0.181797	0.17133	0.17161	0.215957
9.71	0.16541	0.183787	0.173825	0.168096	0.218572
9.72	0.163921	0.183366	0.165949	0.170582	0.209209
9.73	0.16691	0.181511	0.178178	0.173446	0.21308
9.74	0.167334	0.181004	0.176507	0.170243	0.217721
9.75	0.168866	0.181046	0.176467	0.168293	0.214843
9.76	0.164321	0.179832	0.17497	0.170884	0.216402
9.77	0.162838	0.186313	0.175327	0.170179	0.215948
9.78	0.156033	0.183518	0.178569	0.164419	0.22294
9.79	0.16125	0.176976	0.17262	0.168078	0.220607
9.8	0.158465	0.18082	0.176077	0.174554	0.219237
9.81	0.161793	0.180366	0.174853	0.166716	0.217857
9.82	0.158531	0.182019	0.172857	0.166392	0.21314
9.83	0.166675	0.177853	0.165296	0.173105	0.219281
9.84	0.161972	0.179623	0.169058	0.168856	0.213174
9.85	0.164101	0.172712	0.170472	0.166435	0.2161
9.86	0.163467	0.185262	0.165331	0.172424	0.217664
9.87	0.161856	0.186142	0.172003	0.174643	0.210255
9.88	0.171164	0.184326	0.168694	0.179513	0.212895
9.89	0.175101	0.182142	0.175446	0.17249	0.212091
9.9	0.176752	0.178869	0.168179	0.170248	0.212801
9.91	0.171515	0.190805	0.169609	0.178455	0.204677
9.92	0.176359	0.184304	0.172789	0.179349	0.212279
9.93	0.176272	0.182356	0.169353	0.180945	0.209812
9.94	0.173046	0.177461	0.162379	0.175251	0.209185
9.95	0.171107	0.187035	0.16351	0.172379	0.21025
9.96	0.170035	0.18384	0.166643	0.173117	0.208973
9.97	0.1759	0.186722	0.165791	0.172896	0.214023
9.98	0.175145	0.190798	0.168062	0.166563	0.21376
9.99	0.175357	0.186456	0.162636	0.172058	0.218784
10	0.171187	0.193952	0.163695	0.171798	0.218205
10.01	0.170619	0.189126	0.162499	0.170104	0.218688
10.02	0.1748	0.195806	0.163419	0.174994	0.215093
10.03	0.176182	0.18907	0.158363	0.167343	0.212702
10.04	0.170691	0.191663	0.164616	0.16191	0.218294
10.05	0.167897	0.201078	0.157271	0.164133	0.217053
10.06	0.171133	0.198637	0.15555	0.167211	0.214332
10.07	0.168151	0.19402	0.159004	0.177468	0.219536
10.08	0.171314	0.198027	0.16721	0.171307	0.222717
10.09	0.177964	0.191098	0.166396	0.17299	0.22434
10.1	0.173418	0.18359	0.163576	0.172424	0.223463
10.11	0.179012	0.191273	0.164836	0.176992	0.225471
10.12	0.173217	0.192193	0.16354	0.173852	0.220452
10.13	0.172066	0.19279	0.165009	0.179559	0.223697
10.14	0.172288	0.196857	0.161324	0.172376	0.218543
10.15	0.169155	0.197718	0.161538	0.168255	0.218669
10.16	0.168143	0.194886	0.166962	0.166792	0.220362
10.17	0.168182	0.18583	0.171029	0.173973	0.217655
10.18	0.171282	0.186399	0.15692	0.174246	0.218042
10.19	0.178299	0.185245	0.169508	0.176056	0.222068
10.2	0.17172	0.18311	0.164149	0.177824	0.21908
10.21	0.165879	0.181753	0.165401	0.175617	0.21873
10.22	0.16846	0.185735	0.164904	0.169944	0.230793
10.23	0.170511	0.179773	0.173628	0.175498	0.220249
10.24	0.169385	0.180475	0.165778	0.179565	0.22439
10.25	0.165924	0.175419	0.17352	0.18035	0.223424
10.26	0.167936	0.17864	0.167917	0.182036	0.224003
10.27	0.172019	0.176985	0.166973	0.173832	0.214568
10.28	0.172239	0.179327	0.173454	0.168598	0.21145
10.29	0.170108	0.185398	0.178014	0.180007	0.211163
10.3	0.176641	0.182165	0.177525	0.175577	0.219818
10.31	0.176204	0.174149	0.178501	0.175526	0.22472
10.32	0.168706	0.178927	0.177163	0.173524	0.223457
10.33	0.166458	0.186569	0.179041	0.171534	0.222928
10.34	0.171984	0.179065	0.175585	0.1688	0.223632
10.35	0.179621	0.179105	0.179737	0.175513	0.217051
10.36	0.173816	0.178503	0.177417	0.169076	0.218063
10.37	0.174279	0.181765	0.177725	0.164272	0.223298
10.38	0.176844	0.175142	0.171485	0.167613	0.214337
10.39	0.167088	0.176654	0.171635	0.166571	0.21335
10.4	0.171077	0.180251	0.174311	0.164746	0.215289
10.41	0.166998	0.179329	0.176222	0.171131	0.219718
10.42	0.17621	0.178777	0.171527	0.173054	0.215244
10.43	0.182874	0.175573	0.172858	0.172881	0.213953
10.44	0.184594	0.183473	0.17646	0.169201	0.218336
10.45	0.178137	0.187431	0.170218	0.171345	0.223113
10.46	0.170445	0.191209	0.180371	0.168688	0.217045
10.47	0.175758	0.178589	0.179456	0.167078	0.220621
10.48	0.179788	0.183309	0.168506	0.167179	0.218723
10.49	0.17382	0.178879	0.17065	0.165791	0.217437
10.5	0.176778	0.177376	0.174666	0.163247	0.224538
10.51	0.180583	0.171255	0.178636	0.170081	0.218156
10.52	0.175266	0.180338	0.170092	0.167415	0.222697
10.53	0.177034	0.178566	0.177165	0.171894	0.21575
10.54	0.16886	0.180653	0.175061	0.171776	0.21942
10.55	0.168283	0.184401	0.180479	0.167393	0.217568
10.56	0.169277	0.183621	0.183667	0.162974	0.220232
10.57	0.177991	0.183881	0.178853	0.166694	0.215776
10.58	0.171107	0.185829	0.174323	0.174759	0.217665
10.59	0.167069	0.175591	0.180307	0.180313	0.217217
10.6	0.169548	0.181486	0.178845	0.176255	0.216757
10.61	0.168689	0.172117	0.182919	0.1781	0.221085
10.62	0.171313	0.179122	0.182478	0.17473	0.211602
10.63	0.177822	0.171452	0.182309	0.175295	0.217176
10.64	0.178225	0.173224	0.184917	0.169628	0.221641
10.65	0.186503	0.177421	0.189624	0.17325	0.214285
10.66	0.175958	0.173789	0.189312	0.173966	0.21545
10.67	0.179416	0.175429	0.182615	0.169217	0.211982
10.68	0.171609	0.179433	0.181899	0.162991	0.210576
10.69	0.178697	0.18409	0.183237	0.166894	0.214124
10.7	0.175443	0.180424	0.176696	0.17146	0.215106
10.71	0.174524	0.173891	0.179949	0.175836	0.210128
10.72	0.180478	0.174767	0.18279	0.17626	0.218419
10.73	0.181902	0.172253	0.176964	0.169479	0.224296
10.74	0.173316	0.172069	0.170611	0.17162	0.220641
10.75	0.175579	0.172627	0.176842	0.171546	0.221798
10.76	0.175756	0.176444	0.175993	0.169048	0.214976
10.77	0.176857	0.178879	0.17531	0.170548	0.216062
10.78	0.175872	0.181611	0.176653	0.178052	0.217024
10.79	0.178456	0.170596	0.174496	0.174596	0.221134
10.8	0.185281	0.167504	0.174171	0.170435	0.211565
10.81	0.177078	0.174549	0.174231	0.170262	0.214146
10.82	0.172552	0.172263	0.180343	0.168813	0.213747
10.83	0.178208	0.17065	0.178182	0.183041	0.216973
10.84	0.17754	0.170805	0.179871	0.177456	0.220113
10.85	0.170661	0.166715	0.187804	0.172728	0.218632
10.86	0.176039	0.169822	0.186907	0.170486	0.21583
10.87	0.169732	0.167791	0.18505	0.175683	0.213533
10.88	0.178798	0.174934	0.18175	0.173089	0.218702
10.89	0.180584	0.171087	0.186351	0.178057	0.218507
10.9	0.175686	0.17309	0.189875	0.174107	0.223921
10.91	0.171711	0.17253	0.194715	0.173702	0.228158
10.92	0.171903	0.173416	0.193492	0.169954	0.227213
10.93	0.177442	0.168198	0.186744	0.170049	0.22301
10.94	0.176799	0.162994	0.189133	0.175247	0.22267
10.95	0.179192	0.169911	0.186378	0.16897	0.223279
10.96	0.175078	0.177061	0.185825	0.17065	0.217296
10.97	0.170573	0.18683	0.182855	0.171676	0.221464
10.98	0.179278	0.186739	0.190829	0.169833	0.217947
10.99	0.17531	0.182294	0.187146	0.173782	0.214395
11	0.168122	0.185653	0.18606	0.169957	0.212055
11.01	0.171028	0.186156	0.183963	0.167217	0.214702
11.02	0.172241	0.18098	0.185323	0.169977	0.20583
11.03	0.17066	0.17765	0.184378	0.179633	0.212046
11.04	0.170845	0.180782	0.179937	0.17258	0.217888
11.05	0.171495	0.169971	0.178012	0.180863	0.215741
11.06	0.175072	0.164978	0.179385	0.17072	0.213315
11.07	0.169434	0.168114	0.177397	0.16621	0.219084
11.08	0.179647	0.163846	0.177712	0.175396	0.215262
11.09	0.185789	0.167764	0.175055	0.165424	0.214976
11.1	0.179539	0.164424	0.175588	0.166493	0.212511
11.11	0.180821	0.168323	0.18275	0.165141	0.216226
11.12	0.176122	0.169613	0.180548	0.16973	0.207953
11.13	0.182115	0.175026	0.181196	0.166314	0.218609
11.14	0.170579	0.16956	0.185853	0.163923	0.217736
11.15	0.169599	0.169476	0.187816	0.173652	0.220031
11.16	0.173144	0.168827	0.180867	0.174305	0.224861
11.17	0.175321	0.173408	0.180428	0.173252	0.225592
11.18	0.181161	0.179303	0.18231	0.177559	0.225449
11.19	0.179988	0.181405	0.181292	0.178265	0.225366
11.2	0.180863	0.176924	0.18673	0.178789	0.220088
11.21	0.175503	0.184508	0.184874	0.173989	0.225756
11.22	0.171754	0.176	0.184941	0.161323	0.219668
11.23	0.170594	0.176394	0.185111	0.176221	0.222169
11.24	0.175235	0.174473	0.189988	0.175971	0.2218
11.25	0.186234	0.170735	0.187951	0.177822	0.222396
11.26	0.1806	0.171845	0.182661	0.181436	0.221965
11.27	0.181362	0.174912	0.187661	0.179868	0.219883
11.28	0.177144	0.172741	0.194322	0.178957	0.217128
11.29	0.181199	0.168661	0.189105	0.174587	0.220356
11.3	0.175927	0.170926	0.188772	0.178111	0.214855
11.31	0.17389	0.174684	0.19665	0.177423	0.217907
11.32	0.174362	0.16885	0.192164	0.178866	0.218545
11.33	0.172797	0.179923	0.18045	0.178449	0.219408
11.34	0.172812	0.173182	0.180599	0.176888	0.212377
11.35	0.171857	0.170953	0.184529	0.173777	0.212982
11.36	0.182123	0.172316	0.179186	0.170685	0.215166
11.37	0.176132	0.165864	0.17969	0.173191	0.211877
11.38	0.179661	0.173261	0.169566	0.174579	0.206998
11.39	0.175769	0.169463	0.175699	0.170552	0.218693
11.4	0.17805	0.164601	0.171504	0.17013	0.219562
11.41	0.176219	0.168549	0.175326	0.171171	0.219563
11.42	0.172373	0.167057	0.17688	0.173419	0.220092
11.43	0.173283	0.164272	0.17229	0.173031	0.219376
11.44	0.171968	0.160592	0.175405	0.167723	0.214764
11.45	0.171768	0.164664	0.174032	0.172548	0.217216
11.46	0.167343	0.164736	0.172039	0.176089	0.218662
11.47	0.174711	0.166387	0.175513	0.172697	0.223184
11.48	0.181948	0.170549	0.173882	0.17008	0.215669
11.49	0.184772	0.163286	0.169498	0.163344	0.219757
11.5	0.173634	0.165229	0.164204	0.167931	0.21692
11.51	0.176909	0.164624	0.170893	0.169622	0.225036
11.52	0.177814	0.165705	0.171713	0.169081	0.217367
11.53	0.182362	0.170658	0.168483	0.171128	0.217867
11.54	0.184566	0.169269	0.172089	0.164919	0.215104
11.55	0.180707	0.165441	0.175372	0.166685	0.221326
11.56	0.1852	0.166567	0.169671	0.167158	0.225082
11.57	0.182562	0.165791	0.17456	0.162958	0.225367
11.58	0.173556	0.163282	0.166983	0.165743	0.22362
11.59	0.180773	0.16267	0.171166	0.165999	0.223773
11.6	0.183803	0.165158	0.16941	0.169465	0.214541
11.61	0.183324	0.16116	0.173422	0.171221	0.220656
11.62	0.188784	0.16351	0.170327	0.167281	0.218386
11.63	0.185086	0.166915	0.173007	0.173348	0.219281
11.64	0.181395	0.16527	0.173651	0.177858	0.223041
11.65	0.181909	0.162815	0.171647	0.178577	0.220866
11.66	0.177483	0.166361	0.170249	0.174834	0.222456
11.67	0.173445	0.165502	0.172039	0.170653	0.228208
11.68	0.179231	0.165079	0.172642	0.167086	0.229052
11.69	0.179777	0.163189	0.173824	0.17043	0.231422
11.7	0.177503	0.164841	0.17406	0.169342	0.227711
11.71	0.183424	0.164096	0.173008	0.177305	0.226619
11.72	0.176799	0.166975	0.173066	0.181232	0.223866
11.73	0.176855	0.173337	0.175399	0.175763	0.225388
11.74	0.176087	0.172036	0.183837	0.180606	0.217415
11.75	0.174889	0.172962	0.178105	0.176553	0.219766
11.76	0.182508	0.166246	0.178947	0.175798	0.220622
11.77	0.180822	0.171477	0.180866	0.173213	0.219043
11.78	0.177705	0.169292	0.190125	0.170218	0.210794
11.79	0.185215	0.169097	0.188786	0.171846	0.214492
11.8	0.183183	0.168515	0.176124	0.173006	0.213167
11.81	0.180209	0.17379	0.181305	0.171549	0.211106
11.82	0.177333	0.168109	0.177399	0.17558	0.212045
11.83	0.177769	0.172149	0.172109	0.177124	0.208868
11.84	0.172767	0.172365	0.166997	0.177992	0.211788
11.85	0.181591	0.169432	0.164964	0.173118	0.21298
11.86	0.175191	0.16975	0.166431	0.178105	0.21713
11.87	0.170028	0.168516	0.174657	0.175027	0.219134
11.88	0.175268	0.167109	0.182839	0.173562	0.21548
11.89	0.173746	0.169239	0.179401	0.174705	0.217853
11.9	0.178157	0.17386	0.178363	0.177323	0.22203
11.91	0.177347	0.166171	0.177902	0.171245	0.214089
11.92	0.178105	0.165071	0.177954	0.169451	0.208109
11.93	0.172748	0.167041	0.171407	0.175852	0.213654
11.94	0.178467	0.161865	0.176665	0.177932	0.213673
11.95	0.176531	0.167519	0.174944	0.169472	0.220293
11.96	0.180729	0.165515	0.174063	0.170724	0.21467
11.97	0.182192	0.161639	0.174004	0.172405	0.212076
11.98	0.187695	0.165336	0.169322	0.176176	0.211188
11.99	0.183819	0.165417	0.168171	0.180778	0.209163
12	0.188311	0.16425	0.165257	0.177279	0.213295
12.01	0.184271	0.163915	0.163853	0.174172	0.214754
12.02	0.179754	0.169209	0.16516	0.180363	0.209458
12.03	0.178453	0.161516	0.165899	0.174578	0.214258
12.04	0.17655	0.162077	0.169273	0.17935	0.217322
12.05	0.179517	0.162345	0.165508	0.179316	0.212904
12.06	0.18674	0.164461	0.173352	0.180675	0.216825
12.07	0.193359	0.168315	0.16623	0.18168	0.21539
12.08	0.186941	0.169903	0.167426	0.182699	0.222374
12.09	0.180975	0.167213	0.162912	0.174552	0.223923
12.1	0.185149	0.164575	0.166841	0.176079	0.217949
12.11	0.180718	0.16288	0.176611	0.177792	0.221791
12.12	0.1843	0.166996	0.179052	0.177837	0.223972
12.13	0.184803	0.164114	0.180515	0.176603	0.225851
12.14	0.188173	0.168416	0.177426	0.175562	0.227146
12.15	0.19312	0.16842	0.174939	0.174904	0.219123
12.16	0.193248	0.167898	0.182558	0.177894	0.223599
12.17	0.190143	0.164729	0.187847	0.173687	0.219863
12.18	0.190624	0.16648	0.182084	0.176379	0.218647
12.19	0.187758	0.16107	0.182877	0.176503	0.22002
12.2	0.193527	0.164923	0.181033	0.176231	0.213461
12.21	0.193934	0.164922	0.177996	0.177385	0.215645
12.22	0.204422	0.169687	0.172456	0.180537	0.220858
12.23	0.197343	0.162272	0.173129	0.17111	0.218316
12.24	0.197639	0.161846	0.17654	0.171591	0.216097
12.25	0.192919	0.164838	0.177694	0.173649	0.214216
12.26	0.196418	0.159542	0.182685	0.178122	0.212941
12.27	0.196138	0.161643	0.175106	0.177322	0.216404
12.28	0.194813	0.161207	0.175706	0.173365	0.222712
12.29	0.195517	0.159202	0.178321	0.177427	0.222271
12.3	0.194546	0.159025	0.183052	0.174268	0.228066
12.31	0.187253	0.159473	0.179166	0.177294	0.227674
12.32	0.183956	0.161019	0.182642	0.171802	0.224829
12.33	0.18644	0.164217	0.180537	0.172072	0.220144
12.34	0.184903	0.158249	0.173036	0.166286	0.223264
12.35	0.184809	0.162865	0.167347	0.171406	0.214957
12.36	0.182343	0.163475	0.16722	0.176416	0.219277
12.37	0.182625	0.171879	0.170418	0.176704	0.213543
12.38	0.183063	0.162348	0.176533	0.176254	0.212254
12.39	0.175089	0.166984	0.175525	0.172295	0.211512
12.4	0.183353	0.17022	0.172791	0.173717	0.212281
12.41	0.177665	0.168417	0.182943	0.168201	0.21096
12.42	0.181623	0.164271	0.183269	0.166515	0.212368
12.43	0.181374	0.170113	0.181697	0.16934	0.213748
12.44	0.178496	0.168192	0.179537	0.175723	0.209888
12.45	0.176575	0.162488	0.1812	0.171905	0.212009
12.46	0.177038	0.170919	0.182078	0.173352	0.210188
12.47	0.180575	0.157025	0.181052	0.172597	0.2096
12.48	0.182248	0.164126	0.179382	0.172441	0.211631
12.49	0.182396	0.160181	0.186937	0.16791	0.212022
12.5	0.179913	0.161924	0.184457	0.171949	0.214532
12.51	0.179394	0.158756	0.184277	0.163605	0.219137
12.52	0.179899	0.164255	0.193826	0.168064	0.21952
12.53	0.181222	0.158002	0.187702	0.169519	0.218923
12.54	0.183847	0.158865	0.193398	0.168943	0.221718
12.55	0.185817	0.15476	0.195537	0.166006	0.220946
12.56	0.186558	0.152175	0.193354	0.172968	0.210911
12.57	0.180438	0.154426	0.192165	0.169259	0.210634
12.58	0.186112	0.153022	0.1955	0.176691	0.213006
12.59	0.182201	0.156057	0.190214	0.176254	0.214321
12.6	0.194304	0.156899	0.187015	0.175312	0.213139
12.61	0.195986	0.152097	0.189632	0.174249	0.212362
12.62	0.196101	0.158845	0.184165	0.173451	0.220121
12.63	0.18765	0.155982	0.185292	0.178191	0.219028
12.64	0.190735	0.153688	0.181103	0.171375	0.212507
12.65	0.182523	0.158311	0.189909	0.172564	0.213584
12.66	0.177436	0.16113	0.175233	0.173107	0.214028
12.67	0.185331	0.160862	0.179678	0.174345	0.210634
12.68	0.185235	0.16311	0.174839	0.169735	0.207981
12.69	0.186761	0.165089	0.176817	0.178177	0.208294
12.7	0.184625	0.166946	0.175662	0.173015	0.20678
12.71	0.184067	0.172698	0.179249	0.174812	0.208135
12.72	0.185305	0.163543	0.183813	0.180457	0.205326
12.73	0.175868	0.164167	0.189588	0.180369	0.209186
12.74	0.175335	0.166082	0.180848	0.17936	0.210143
12.75	0.187231	0.160323	0.182943	0.177732	0.210178
12.76	0.185165	0.156848	0.177548	0.183289	0.209058
12.77	0.183312	0.161418	0.17915	0.179629	0.209892
12.78	0.188084	0.161948	0.177823	0.179894	0.207638
12.79	0.185221	0.158829	0.183179	0.177794	0.209479
12.8	0.179745	0.16238	0.185023	0.182437	0.203936
12.81	0.179952	0.160907	0.181844	0.179401	0.208168
12.82	0.183169	0.151151	0.181466	0.183671	0.212729
12.83	0.186988	0.156521	0.175227	0.184562	0.212388
12.84	0.180457	0.166758	0.178775	0.179665	0.203415
12.85	0.174435	0.16271	0.177443	0.172485	0.206243
12.86	0.180555	0.160523	0.185172	0.182747	0.209602
12.87	0.186329	0.161785	0.182336	0.177461	0.210429
12.88	0.187315	0.167073	0.175702	0.178421	0.209909
12.89	0.182848	0.16315	0.179163	0.1857	0.209486
12.9	0.185641	0.165739	0.182288	0.186	0.210244
12.91	0.182632	0.160678	0.185933	0.179273	0.205975
12.92	0.17995	0.15903	0.180558	0.187963	0.206104
12.93	0.176493	0.155949	0.177855	0.180979	0.202674
12.94	0.179236	0.167766	0.169304	0.181847	0.210305
12.95	0.180619	0.16655	0.180284	0.179298	0.202781
12.96	0.180948	0.159459	0.190707	0.180794	0.205825
12.97	0.176728	0.172044	0.17742	0.177786	0.207915
12.98	0.17832	0.172678	0.173561	0.175532	0.207212
12.99	0.181611	0.162993	0.176821	0.174852	0.204953
13	0.19479	0.169285	0.176092	0.178623	0.208509
13.01	0.186355	0.166692	0.176523	0.181048	0.202585
13.02	0.187815	0.163072	0.177175	0.175662	0.212613
13.03	0.189555	0.168275	0.172002	0.17862	0.220556
13.04	0.181417	0.158504	0.176269	0.178143	0.213084
13.05	0.187699	0.15885	0.180634	0.177586	0.210013
13.06	0.180351	0.164515	0.17559	0.177327	0.212986
13.07	0.184024	0.162363	0.174622	0.180453	0.206663
13.08	0.193492	0.161031	0.177001	0.182415	0.198764
13.09	0.188322	0.171768	0.184171	0.186047	0.205521
13.1	0.184696	0.172891	0.175624	0.180113	0.208861
13.11	0.180986	0.16988	0.179163	0.175416	0.209836
13.12	0.175956	0.163132	0.173856	0.18615	0.207628
13.13	0.177992	0.166462	0.173914	0.187363	0.208866
13.14	0.177872	0.168691	0.180552	0.181342	0.212825
13.15	0.17483	0.161503	0.174785	0.173411	0.217148
13.16	0.175782	0.165692	0.178736	0.175194	0.209078
13.17	0.170094	0.165575	0.174593	0.178765	0.207156
13.18	0.173934	0.164404	0.173257	0.181924	0.206454
13.19	0.17794	0.165016	0.178533	0.173093	0.208267
13.2	0.18065	0.164025	0.179774	0.172589	0.210355
13.21	0.190338	0.166561	0.172782	0.171235	0.208342
13.22	0.182768	0.165746	0.173875	0.175148	0.214222
13.23	0.182828	0.165181	0.178377	0.177637	0.210734
13.24	0.189244	0.16975	0.17688	0.176413	0.207068
13.25	0.183764	0.169703	0.175032	0.177843	0.207721
13.26	0.188164	0.164526	0.178943	0.172615	0.202899
13.27	0.183016	0.15833	0.177387	0.175408	0.20302
13.28	0.183502	0.160691	0.184174	0.173556	0.202038
13.29	0.185439	0.161745	0.185038	0.171378	0.208368
13.3	0.181675	0.155004	0.19289	0.172681	0.206879
13.31	0.182107	0.156717	0.202716	0.171467	0.206461
13.32	0.189274	0.158021	0.190529	0.175388	0.201152
13.33	0.188209	0.159382	0.185062	0.180729	0.207461
13.34	0.181394	0.162715	0.175041	0.173547	0.202778
13.35	0.188286	0.163049	0.179408	0.176427	0.208026
13.36	0.188508	0.1565	0.174893	0.168873	0.207088
13.37	0.189803	0.158307	0.17855	0.173418	0.20388
13.38	0.189374	0.158901	0.175252	0.174258	0.203803
13.39	0.182131	0.168232	0.171845	0.181236	0.203697
13.4	0.181503	0.168083	0.173664	0.18686	0.21285
13.41	0.178548	0.173868	0.179762	0.17647	0.220562
13.42	0.188713	0.17094	0.182048	0.17964	0.200365
13.43	0.180376	0.169154	0.171063	0.182947	0.208515
13.44	0.184868	0.163885	0.183068	0.180046	0.209129
13.45	0.177192	0.168535	0.175572	0.176152	0.214461
13.46	0.177152	0.169997	0.177321	0.177407	0.206286
13.47	0.180873	0.168691	0.182236	0.183346	0.209758
13.48	0.17722	0.163425	0.181289	0.180189	0.210784
13.49	0.178889	0.167222	0.185994	0.176642	0.202843
13.5	0.178698	0.169085	0.188235	0.179348	0.207271
13.51	0.178832	0.162133	0.178991	0.182958	0.202393
13.52	0.185442	0.162405	0.189562	0.180157	0.199885
13.53	0.179535	0.15742	0.184153	0.173912	0.198651
13.54	0.18279	0.168024	0.181965	0.180505	0.20421
13.55	0.181079	0.165401	0.18703	0.174409	0.20499
13.56	0.184194	0.165195	0.181162	0.175509	0.20094
13.57	0.186218	0.15978	0.176301	0.183396	0.205244
13.58	0.189159	0.161335	0.181328	0.179334	0.20371
13.59	0.182091	0.163092	0.177075	0.173229	0.199353
13.6	0.182636	0.163928	0.174748	0.178695	0.206416
13.61	0.180027	0.166204	0.174882	0.17901	0.207384
13.62	0.183614	0.1686	0.175664	0.180063	0.203899
13.63	0.175192	0.170808	0.173864	0.177203	0.207009
13.64	0.178636	0.170831	0.175475	0.176131	0.196888
13.65	0.184508	0.17258	0.17697	0.17493	0.205351
13.66	0.181104	0.167087	0.177625	0.173727	0.203421
13.67	0.176721	0.167328	0.175831	0.176342	0.207261
13.68	0.179137	0.168448	0.180422	0.180874	0.209107
13.69	0.180082	0.165175	0.172056	0.177745	0.203786
13.7	0.180654	0.16626	0.173163	0.177084	0.204743
13.71	0.186646	0.174648	0.175134	0.176122	0.207083
13.72	0.192783	0.168705	0.17291	0.177482	0.205828
13.73	0.185831	0.172585	0.174324	0.18244	0.209377
13.74	0.183737	0.166888	0.17444	0.179566	0.209484
13.75	0.190149	0.167171	0.178746	0.181795	0.205592
13.76	0.191203	0.167742	0.175555	0.175532	0.215041
13.77	0.193139	0.170474	0.180236	0.177216	0.214981
13.78	0.19468	0.165856	0.178906	0.175038	0.215983
13.79	0.185376	0.164289	0.178222	0.178013	0.212038
13.8	0.188136	0.169939	0.174704	0.175386	0.208594
13.81	0.194529	0.167649	0.171697	0.177735	0.211394
13.82	0.190691	0.162135	0.173206	0.179985	0.210525
13.83	0.193169	0.166912	0.172426	0.176484	0.204923
13.84	0.200949	0.161788	0.175908	0.170793	0.203275
13.85	0.193651	0.164479	0.176105	0.174379	0.198826
13.86	0.196836	0.164678	0.175983	0.172628	0.197269
13.87	0.194952	0.167964	0.188488	0.175054	0.204277
13.88	0.199756	0.163302	0.173892	0.169856	0.198282
13.89	0.192314	0.15659	0.183016	0.173285	0.206133
13.9	0.187143	0.161175	0.176052	0.174665	0.20117
13.91	0.19145	0.165134	0.172662	0.16931	0.203294
13.92	0.201056	0.160095	0.172405	0.177284	0.196039
13.93	0.204639	0.162705	0.183171	0.172041	0.201791
13.94	0.197268	0.155712	0.178248	0.175052	0.196259
13.95	0.191055	0.162697	0.183682	0.171265	0.198057
13.96	0.191372	0.162998	0.178768	0.17374	0.195281
13.97	0.191711	0.162315	0.179087	0.170028	0.200506
13.98	0.1867	0.159285	0.175546	0.175356	0.200786
13.99	0.192701	0.159383	0.17125	0.174819	0.197724
14	0.18599	0.161962	0.180552	0.176267	0.199266
14.01	0.18384	0.160479	0.178652	0.176511	0.203136
14.02	0.181058	0.157802	0.179008	0.17743	0.210653
14.03	0.189362	0.159242	0.179034	0.175623	0.210303
14.04	0.189925	0.159433	0.178163	0.177516	0.204357
14.05	0.184275	0.160872	0.183588	0.178858	0.207363
14.06	0.184804	0.16263	0.17722	0.172133	0.202569
14.07	0.178487	0.157461	0.179293	0.178229	0.205738
14.08	0.178863	0.160271	0.177363	0.175504	0.202906
14.09	0.189648	0.159828	0.172896	0.172202	0.204696
14.1	0.19151	0.160625	0.176236	0.175942	0.20802
14.11	0.193431	0.159316	0.178008	0.175341	0.202871
14.12	0.194577	0.161896	0.173304	0.175048	0.202989
14.13	0.199651	0.162622	0.172968	0.176528	0.201877
14.14	0.190136	0.157204	0.174542	0.177141	0.194262
14.15	0.192337	0.154984	0.171929	0.177975	0.203413
14.16	0.189241	0.157992	0.176939	0.177505	0.200859
14.17	0.191069	0.160561	0.179072	0.179056	0.203689
14.18	0.191912	0.162872	0.186275	0.175491	0.205357
14.19	0.193379	0.156997	0.182703	0.176905	0.206172
14.2	0.191713	0.156709	0.18067	0.184667	0.213528
14.21	0.190119	0.16138	0.183837	0.179853	0.21687
14.22	0.190719	0.161146	0.183686	0.184078	0.212411
14.23	0.196027	0.164834	0.180562	0.17305	0.206366
14.24	0.192666	0.162867	0.181338	0.174767	0.205637
14.25	0.193564	0.156506	0.182594	0.17253	0.206725
14.26	0.195309	0.159018	0.184336	0.172983	0.207191
14.27	0.190344	0.1611	0.186319	0.174321	0.203557
14.28	0.188566	0.161635	0.187237	0.174005	0.201505
14.29	0.187515	0.157222	0.194474	0.185662	0.191093
14.3	0.186251	0.155895	0.19192	0.176456	0.19364
14.31	0.190066	0.153927	0.184437	0.177763	0.19485
14.32	0.188005	0.156728	0.184462	0.175507	0.197138
14.33	0.185001	0.165766	0.184605	0.179031	0.196085
14.34	0.185913	0.164013	0.186648	0.173464	0.194865
14.35	0.182177	0.160404	0.191499	0.172317	0.196603
14.36	0.188448	0.161269	0.196797	0.171442	0.198807
14.37	0.183404	0.161715	0.199075	0.171331	0.203391
14.38	0.186613	0.16328	0.201224	0.169099	0.205978
14.39	0.189593	0.168301	0.190009	0.163983	0.204644
14.4	0.18259	0.164652	0.185978	0.167958	0.191469
14.41	0.181906	0.167468	0.185145	0.16872	0.197675
14.42	0.186816	0.165649	0.18549	0.170066	0.196535
14.43	0.185939	0.16577	0.188878	0.168882	0.196703
14.44	0.182627	0.165661	0.18898	0.169945	0.20058
14.45	0.18571	0.165015	0.188909	0.173765	0.203945
14.46	0.186657	0.164138	0.188237	0.173743	0.199781
14.47	0.189745	0.16521	0.193487	0.168981	0.196616
14.48	0.183435	0.165586	0.193819	0.171085	0.20012
14.49	0.183257	0.169224	0.176316	0.170197	0.196304
14.5	0.181974	0.168942	0.182599	0.166172	0.198215
14.51	0.19571	0.172897	0.179745	0.170633	0.201093
14.52	0.187049	0.171241	0.183392	0.169257	0.202748
14.53	0.189996	0.170441	0.175128	0.172831	0.20021
14.54	0.193076	0.173596	0.180662	0.173525	0.200518
14.55	0.186565	0.178357	0.173015	0.17134	0.199357
14.56	0.188744	0.17537	0.181101	0.170118	0.195045
14.57	0.185426	0.178792	0.182062	0.17836	0.195015
14.58	0.189718	0.17556	0.185698	0.180932	0.197972
14.59	0.18316	0.17553	0.178094	0.17734	0.198755
14.6	0.18243	0.168601	0.175179	0.17294	0.200106
14.61	0.18524	0.17467	0.175693	0.175795	0.20385
14.62	0.187761	0.172103	0.180785	0.170006	0.200698
14.63	0.178823	0.169462	0.180253	0.171769	0.199143
14.64	0.183365	0.16729	0.174734	0.17015	0.203609
14.65	0.186945	0.166562	0.172871	0.171617	0.196418
14.66	0.181931	0.164961	0.17605	0.17437	0.194956
14.67	0.180567	0.167867	0.181367	0.170633	0.195594
14.68	0.183008	0.161921	0.182025	0.17658	0.196516
14.69	0.182041	0.167709	0.178094	0.172233	0.19912
14.7	0.178415	0.16698	0.177722	0.176733	0.199183
14.71	0.173491	0.168832	0.177554	0.174516	0.195601
14.72	0.176211	0.16945	0.185052	0.177195	0.199463
14.73	0.180248	0.161818	0.18152	0.172603	0.195656
14.74	0.180794	0.166716	0.187451	0.176873	0.189579
14.75	0.185157	0.169545	0.181738	0.174411	0.192306
14.76	0.180285	0.173409	0.186981	0.178446	0.193837
14.77	0.180789	0.174763	0.18646	0.173666	0.19651
14.78	0.181263	0.165075	0.187846	0.177276	0.191628
14.79	0.181868	0.166183	0.184518	0.174105	0.193039
14.8	0.180844	0.174308	0.184913	0.17855	0.187891
14.81	0.187071	0.170738	0.187731	0.177251	0.184967
14.82	0.182389	0.16647	0.19155	0.175181	0.189281
14.83	0.180355	0.166327	0.176513	0.178856	0.200016
14.84	0.186328	0.167156	0.179248	0.174764	0.201039
14.85	0.181414	0.169517	0.183819	0.176994	0.191323
14.86	0.1876	0.168204	0.186175	0.183621	0.191022
14.87	0.182536	0.17243	0.188494	0.181913	0.188811
14.88	0.182076	0.168636	0.178527	0.180435	0.193809
14.89	0.189774	0.167484	0.184165	0.179633	0.193645
14.9	0.194824	0.171447	0.187596	0.177929	0.188901
14.91	0.194671	0.172165	0.18306	0.17882	0.192549
14.92	0.189563	0.167916	0.183956	0.182681	0.189933
14.93	0.18627	0.169379	0.186376	0.176737	0.195999
14.94	0.192229	0.169196	0.179279	0.176701	0.193508
14.95	0.189656	0.165285	0.182025	0.179745	0.191896
14.96	0.188638	0.168229	0.178609	0.177066	0.192943
14.97	0.185074	0.160706	0.183135	0.181726	0.193763
14.98	0.187994	0.158224	0.185226	0.176833	0.194167
14.99	0.183365	0.160313	0.1798	0.184001	0.188154
15	0.184927	0.16334	0.189753	0.185027	0.187613
15.01	0.183425	0.159496	0.186037	0.179313	0.188258
15.02	0.181187	0.159448	0.191298	0.181005	0.196876
15.03	0.183721	0.161664	0.188109	0.174628	0.193054
15.04	0.179459	0.159632	0.188058	0.177699	0.191019
15.05	0.180506	0.159818	0.179168	0.171401	0.193698
15.06	0.186941	0.161061	0.188477	0.177816	0.193684
15.07	0.187028	0.162225	0.186053	0.169831	0.19178
15.08	0.183728	0.164694	0.18861	0.175117	0.195007
15.09	0.189612	0.169896	0.176858	0.170473	0.196884
15.1	0.186194	0.165882	0.183079	0.172151	0.19682
15.11	0.183734	0.175949	0.178614	0.178126	0.200892
15.12	0.185966	0.177852	0.184641	0.174621	0.201868
15.13	0.18664	0.163078	0.183086	0.180459	0.199685
15.14	0.192452	0.167393	0.182078	0.171349	0.202007
15.15	0.191491	0.166384	0.17858	0.169032	0.201925
15.16	0.187897	0.171348	0.18461	0.168182	0.204029
15.17	0.192921	0.167604	0.193964	0.170024	0.199294
15.18	0.192758	0.175295	0.192545	0.171331	0.198017
15.19	0.198819	0.167173	0.19443	0.178186	0.196917
15.2	0.191386	0.170426	0.193793	0.175951	0.194444
15.21	0.19287	0.16979	0.184874	0.169641	0.196081
15.22	0.187844	0.171092	0.191041	0.172961	0.196913
15.23	0.185659	0.170388	0.186013	0.171914	0.197498
15.24	0.185608	0.181895	0.185895	0.176972	0.195266
15.25	0.178918	0.172485	0.188046	0.175422	0.196388
15.26	0.185153	0.167145	0.191499	0.175512	0.196175
15.27	0.187433	0.172438	0.185239	0.174739	0.195507
15.28	0.188956	0.166206	0.179377	0.175149	0.195604
15.29	0.188609	0.16314	0.18165	0.167859	0.198762
15.3	0.191819	0.166729	0.185292	0.174747	0.206324
15.31	0.18711	0.172059	0.183788	0.179801	0.199135
15.32	0.182672	0.172602	0.181353	0.170688	0.197254
15.33	0.188329	0.173649	0.182481	0.167826	0.19781
15.34	0.184794	0.168505	0.182116	0.177563	0.204439
15.35	0.183664	0.1685	0.192399	0.171373	0.202724
15.36	0.190352	0.166078	0.192738	0.16336	0.204906
15.37	0.18767	0.164851	0.195304	0.167158	0.201029
15.38	0.183819	0.161062	0.189005	0.17065	0.207886
15.39	0.183618	0.165873	0.186692	0.168716	0.208775
15.4	0.190902	0.172977	0.186207	0.169025	0.203734
15.41	0.193449	0.172047	0.188483	0.171972	0.202588
15.42	0.187637	0.173487	0.183652	0.169699	0.203081
15.43	0.199516	0.167589	0.181772	0.172072	0.198139
15.44	0.195593	0.173989	0.185606	0.166853	0.201581
15.45	0.190545	0.174909	0.180046	0.167416	0.203662
15.46	0.190204	0.16689	0.189203	0.171512	0.203698
15.47	0.196886	0.178387	0.192441	0.177979	0.201676
15.48	0.194328	0.175267	0.191797	0.175429	0.20718
15.49	0.189625	0.167514	0.195388	0.168848	0.203802
15.5	0.19467	0.1702	0.205473	0.175143	0.202465
15.51	0.190676	0.168948	0.208131	0.168703	0.201938
15.52	0.191377	0.165016	0.198692	0.16934	0.206046
15.53	0.186139	0.162456	0.198593	0.166692	0.2149
15.54	0.188466	0.168113	0.201029	0.168846	0.211924
15.55	0.198328	0.17551	0.200722	0.169095	0.205642
15.56	0.1946	0.174251	0.197703	0.167834	0.207549
15.57	0.197434	0.170835	0.201323	0.170308	0.200034
15.58	0.194953	0.170999	0.201777	0.167072	0.20709
15.59	0.191202	0.172916	0.205297	0.16874	0.203659
15.6	0.188996	0.167399	0.197229	0.16969	0.200155
15.61	0.187646	0.167182	0.201626	0.167094	0.199407
15.62	0.187873	0.173963	0.205922	0.175477	0.205892
15.63	0.189708	0.173258	0.202307	0.176967	0.211412
15.64	0.185626	0.170866	0.206148	0.175972	0.202524
15.65	0.18754	0.169041	0.206441	0.16839	0.210067
15.66	0.186673	0.17037	0.197797	0.173472	0.207043
15.67	0.188507	0.174243	0.198267	0.171099	0.208112
15.68	0.185665	0.175523	0.195254	0.169468	0.204869
15.69	0.180846	0.172851	0.201136	0.170057	0.205168
15.7	0.188879	0.174614	0.192149	0.170204	0.207515
15.71	0.186463	0.174946	0.197289	0.168669	0.205134
15.72	0.186855	0.175258	0.199591	0.1687	0.207212
15.73	0.186741	0.175758	0.200991	0.175511	0.210506
15.74	0.190508	0.175164	0.195252	0.172617	0.208968
15.75	0.195653	0.170233	0.195942	0.173461	0.206932
15.76	0.184247	0.171355	0.201237	0.1688	0.201689
15.77	0.191056	0.17102	0.199988	0.171435	0.1994
15.78	0.186694	0.174346	0.204652	0.175341	0.19903
15.79	0.188283	0.172196	0.190866	0.171164	0.203155
15.8	0.190571	0.177809	0.195236	0.168255	0.205226
15.81	0.19321	0.182505	0.192534	0.174782	0.203681
15.82	0.185284	0.174982	0.186259	0.174314	0.206754
15.83	0.189105	0.1699	0.196981	0.170684	0.202317
15.84	0.186514	0.176928	0.196325	0.168952	0.204637
15.85	0.18665	0.172465	0.193524	0.171098	0.205142
15.86	0.186322	0.172726	0.184129	0.165948	0.21049
15.87	0.182156	0.167069	0.187695	0.173608	0.212528
15.88	0.186115	0.175036	0.189046	0.173557	0.207127
15.89	0.180837	0.172997	0.190415	0.170711	0.205001
15.9	0.181526	0.172099	0.196811	0.168864	0.20776
15.91	0.189709	0.179142	0.192189	0.17037	0.198921
15.92	0.186701	0.176511	0.201305	0.167265	0.207164
15.93	0.186401	0.174297	0.199485	0.1751	0.198993
15.94	0.190713	0.17704	0.195771	0.17117	0.202518
15.95	0.185314	0.170211	0.188131	0.172032	0.199694
15.96	0.195157	0.172067	0.194413	0.172805	0.201032
15.97	0.191331	0.169211	0.193457	0.169816	0.197092
15.98	0.1897	0.171423	0.196765	0.172896	0.200325
15.99	0.191875	0.174076	0.188699	0.169362	0.207978
16	0.188872	0.174027	0.195953	0.16533	0.21221
16.01	0.190856	0.171539	0.196301	0.171607	0.208031
16.02	0.18848	0.173094	0.19543	0.169438	0.205749
16.03	0.190483	0.174906	0.196814	0.170134	0.213406
16.04	0.186549	0.177225	0.198572	0.170874	0.210237
16.05	0.181501	0.178358	0.203156	0.17338	0.212236
16.06	0.182512	0.170242	0.203643	0.167767	0.2213
16.07	0.187244	0.172114	0.18997	0.172182	0.212497
16.08	0.193538	0.170855	0.191603	0.173511	0.21149
16.09	0.192863	0.172181	0.196333	0.174976	0.214298
16.1	0.195367	0.17474	0.191787	0.178707	0.21154
16.11	0.200614	0.171245	0.197335	0.175637	0.213243
16.12	0.191861	0.1748	0.193408	0.182689	0.213957
16.13	0.192584	0.173925	0.196837	0.176073	0.212144
16.14	0.194328	0.175672	0.190783	0.176443	0.215322
16.15	0.185891	0.176144	0.198538	0.178486	0.218212
16.16	0.193758	0.180265	0.190964	0.173532	0.225966
16.17	0.192214	0.176603	0.18799	0.173375	0.223499
16.18	0.192302	0.17252	0.191688	0.174371	0.224092
16.19	0.194982	0.187334	0.193477	0.174138	0.215979
16.2	0.19005	0.183189	0.188082	0.174433	0.220216
16.21	0.198232	0.186741	0.196615	0.17015	0.220541
16.22	0.191937	0.190374	0.190682	0.174227	0.208789
16.23	0.187984	0.181563	0.192906	0.175896	0.215716
16.24	0.189634	0.179454	0.188933	0.174118	0.221661
16.25	0.186831	0.175916	0.187295	0.174242	0.214994
16.26	0.185049	0.181544	0.18585	0.17626	0.217837
16.27	0.184977	0.178648	0.189738	0.173487	0.21957
16.28	0.190782	0.175652	0.198423	0.177226	0.215131
16.29	0.187461	0.170573	0.194216	0.177653	0.215172
16.3	0.188664	0.180893	0.192568	0.174171	0.212915
16.31	0.187168	0.180573	0.190108	0.17423	0.209054
16.32	0.183051	0.179801	0.186879	0.174635	0.209204
16.33	0.186094	0.176611	0.190543	0.174764	0.205927
16.34	0.177742	0.175126	0.190609	0.177731	0.208339
16.35	0.181328	0.179483	0.183313	0.178267	0.207338
16.36	0.185791	0.178481	0.182021	0.180792	0.205819
16.37	0.191502	0.183206	0.186673	0.177026	0.20413
16.38	0.186634	0.181602	0.185797	0.174908	0.201138
16.39	0.186851	0.18049	0.182048	0.178134	0.201297
16.4	0.185631	0.173424	0.186035	0.173375	0.207114
16.41	0.188552	0.168199	0.193667	0.17685	0.210451
16.42	0.188342	0.16968	0.179728	0.175493	0.211613
16.43	0.192827	0.171341	0.18138	0.177253	0.206186
16.44	0.190238	0.176219	0.183039	0.175418	0.20876
16.45	0.194236	0.178057	0.175815	0.17919	0.213522
16.46	0.190273	0.171978	0.174794	0.178061	0.2111
16.47	0.185721	0.176214	0.175733	0.178543	0.218355
16.48	0.187462	0.170285	0.175488	0.175732	0.213353
16.49	0.191022	0.170536	0.173948	0.178645	0.198771
16.5	0.194922	0.175835	0.174592	0.181278	0.203606
16.51	0.198424	0.166454	0.181061	0.176939	0.2057
16.52	0.192872	0.165645	0.184071	0.173172	0.2078
16.53	0.186448	0.166893	0.178275	0.174909	0.209381
16.54	0.193316	0.16859	0.177289	0.17704	0.214701
16.55	0.191427	0.163643	0.176566	0.177587	0.208777
16.56	0.18688	0.16474	0.181449	0.178696	0.212155
16.57	0.179558	0.173493	0.182126	0.17642	0.209975
16.58	0.183929	0.173105	0.183985	0.179972	0.216805
16.59	0.187583	0.174461	0.185034	0.180432	0.207213
16.6	0.186695	0.167162	0.185674	0.181021	0.216268
16.61	0.183725	0.170601	0.19071	0.180123	0.208799
16.62	0.187662	0.162982	0.186322	0.176414	0.214013
16.63	0.184841	0.171742	0.183616	0.181876	0.212499
16.64	0.18266	0.175668	0.182791	0.18002	0.2059
16.65	0.185386	0.170443	0.186918	0.180415	0.205628
16.66	0.177211	0.169144	0.182052	0.179556	0.206889
16.67	0.1724	0.175774	0.189934	0.185042	0.215431
16.68	0.180292	0.179943	0.183371	0.180276	0.210293
16.69	0.181206	0.178317	0.184522	0.180439	0.201679
16.7	0.180853	0.178811	0.186699	0.178409	0.196681
16.71	0.179154	0.177054	0.177526	0.176524	0.202989
16.72	0.181155	0.172859	0.177077	0.179605	0.201236
16.73	0.185103	0.17615	0.183716	0.186346	0.202371
16.74	0.178666	0.174345	0.17989	0.179078	0.204072
16.75	0.17871	0.17588	0.180258	0.174358	0.20471
16.76	0.181219	0.175662	0.182476	0.177603	0.211946
16.77	0.183636	0.181722	0.178588	0.176048	0.212064
16.78	0.178348	0.173167	0.183538	0.179283	0.202927
16.79	0.17852	0.169692	0.182266	0.187337	0.206434
16.8	0.180167	0.176636	0.182336	0.182377	0.206364
16.81	0.184064	0.172131	0.183248	0.181506	0.201877
16.82	0.184377	0.17998	0.18282	0.181437	0.202585
16.83	0.183717	0.177706	0.18239	0.1781	0.203248
16.84	0.179687	0.165812	0.192751	0.178693	0.214758
16.85	0.183787	0.170836	0.191855	0.183412	0.210091
16.86	0.181601	0.172732	0.184529	0.18335	0.209975
16.87	0.185361	0.176853	0.184408	0.180518	0.202233
16.88	0.177973	0.175767	0.188702	0.17772	0.206277
16.89	0.179994	0.187952	0.186592	0.178472	0.209499
16.9	0.185527	0.186311	0.183477	0.176484	0.200417
16.91	0.183681	0.188597	0.184463	0.178579	0.204544
16.92	0.17821	0.179617	0.189051	0.180092	0.208392
16.93	0.181251	0.176302	0.183705	0.179986	0.207217
16.94	0.17976	0.169427	0.189547	0.179209	0.206525
16.95	0.176703	0.176123	0.193452	0.183281	0.20973
16.96	0.186456	0.166648	0.185317	0.181288	0.209535
16.97	0.184341	0.167569	0.187168	0.183304	0.212577
16.98	0.184019	0.172209	0.198172	0.185481	0.206561
16.99	0.182615	0.172568	0.189626	0.178317	0.210424
17	0.183408	0.169628	0.18985	0.176404	0.212201
17.01	0.184288	0.173726	0.193861	0.182292	0.206779
17.02	0.185822	0.167825	0.193358	0.185736	0.204063
17.03	0.185349	0.168841	0.191672	0.184185	0.204738
17.04	0.180119	0.176701	0.190759	0.18398	0.206515
17.05	0.183252	0.168691	0.19348	0.186467	0.209931
17.06	0.187109	0.167135	0.189789	0.191591	0.21169
17.07	0.178406	0.17682	0.185311	0.18785	0.209407
17.08	0.186626	0.174355	0.190352	0.18782	0.215386
17.09	0.186797	0.168	0.184655	0.190226	0.21038
17.1	0.185109	0.170839	0.182042	0.197728	0.205845
17.11	0.184904	0.169686	0.184692	0.185561	0.211018
17.12	0.182483	0.169341	0.19055	0.188733	0.204195
17.13	0.185961	0.166759	0.19495	0.192018	0.206659
17.14	0.185162	0.172866	0.192935	0.192892	0.205672
17.15	0.187162	0.175025	0.19929	0.189734	0.208199
17.16	0.186575	0.172654	0.196959	0.190656	0.21105
17.17	0.18474	0.170908	0.190192	0.188953	0.207086
17.18	0.18873	0.175092	0.19826	0.180933	0.209379
17.19	0.191045	0.18132	0.195532	0.183438	0.207161
17.2	0.179893	0.182367	0.193097	0.182867	0.211637
17.21	0.186358	0.176529	0.187645	0.184411	0.21007
17.22	0.18661	0.175369	0.190525	0.179912	0.207446
17.23	0.189684	0.186475	0.187836	0.181274	0.213628
17.24	0.182736	0.169837	0.192133	0.181699	0.205335
17.25	0.183663	0.178679	0.18885	0.184817	0.206067
17.26	0.185213	0.169198	0.192162	0.184	0.209902
17.27	0.181947	0.170302	0.185012	0.179361	0.215307
17.28	0.182067	0.168819	0.189623	0.17986	0.211322
17.29	0.185869	0.17199	0.193223	0.177848	0.209452
17.3	0.183494	0.169051	0.18938	0.176898	0.208522
17.31	0.186487	0.167864	0.192087	0.18502	0.209282
17.32	0.18468	0.16631	0.189058	0.179355	0.20796
17.33	0.190504	0.167363	0.1929	0.187069	0.218541
17.34	0.188081	0.167657	0.198234	0.185807	0.217507
17.35	0.191504	0.171989	0.192806	0.188655	0.215582
17.36	0.18128	0.174837	0.197482	0.181131	0.214313
17.37	0.179096	0.175823	0.204104	0.179793	0.212057
17.38	0.182337	0.174249	0.199556	0.1851	0.212329
17.39	0.18128	0.166715	0.200203	0.181672	0.208638
17.4	0.178497	0.16529	0.205128	0.181616	0.207673
17.41	0.18476	0.164679	0.201556	0.18123	0.212331
17.42	0.186166	0.163968	0.198443	0.175322	0.205085
17.43	0.176656	0.1695	0.195496	0.179294	0.214424
17.44	0.186836	0.170292	0.194566	0.181181	0.215595
17.45	0.184384	0.174828	0.197618	0.179957	0.216166
17.46	0.186008	0.177843	0.195522	0.177396	0.214296
17.47	0.182842	0.181145	0.203732	0.180995	0.219898
17.48	0.181449	0.176752	0.201125	0.175976	0.218994
17.49	0.189021	0.177734	0.19575	0.177016	0.212325
17.5	0.183425	0.175057	0.197032	0.177378	0.213389
17.51	0.189388	0.175653	0.198543	0.177838	0.220641
17.52	0.190853	0.168792	0.193154	0.174678	0.22249
17.53	0.187733	0.172849	0.195145	0.178909	0.213692
17.54	0.187882	0.168456	0.20011	0.180465	0.215026
17.55	0.184592	0.182662	0.201152	0.177712	0.223282
17.56	0.186353	0.17756	0.201094	0.173886	0.2186
17.57	0.183665	0.18284	0.200081	0.17567	0.214852
17.58	0.182452	0.174557	0.193051	0.174441	0.212298
17.59	0.18379	0.179888	0.198273	0.169076	0.222146
17.6	0.182163	0.183448	0.199348	0.173584	0.215706
17.61	0.181707	0.179402	0.190305	0.170343	0.221702
17.62	0.183873	0.172189	0.199808	0.170158	0.213267
17.63	0.188303	0.178333	0.19279	0.172324	0.214295
17.64	0.185699	0.185194	0.192484	0.17264	0.211435
17.65	0.186689	0.178382	0.203224	0.171573	0.214139
17.66	0.179532	0.179918	0.203176	0.176099	0.210148
17.67	0.176878	0.173485	0.199726	0.173122	0.211194
17.68	0.183239	0.180997	0.202006	0.168446	0.213617
17.69	0.179812	0.184473	0.203736	0.172576	0.215785
17.7	0.182772	0.18701	0.204162	0.171921	0.212489
17.71	0.185021	0.184975	0.203703	0.175057	0.216095
17.72	0.186936	0.174267	0.203388	0.176148	0.21292
17.73	0.187915	0.179019	0.203293	0.176539	0.209306
17.74	0.187272	0.181053	0.204716	0.17784	0.21709
17.75	0.192224	0.180598	0.194709	0.175342	0.209772
17.76	0.18613	0.179893	0.20339	0.174365	0.214853
17.77	0.192654	0.175316	0.191531	0.178884	0.215396
17.78	0.186	0.174229	0.19305	0.173004	0.217102
17.79	0.186042	0.178788	0.185431	0.175246	0.21666
17.8	0.191871	0.177827	0.191523	0.171616	0.214009
17.81	0.188486	0.182873	0.192778	0.173843	0.220962
17.82	0.188654	0.189765	0.196755	0.177642	0.21881
17.83	0.196771	0.181337	0.19971	0.168904	0.218815
17.84	0.19082	0.181874	0.195882	0.176662	0.221312
17.85	0.197697	0.178643	0.197979	0.172162	0.223724
17.86	0.194704	0.180861	0.18733	0.175293	0.223156
17.87	0.193465	0.19231	0.203722	0.172461	0.222146
17.88	0.198741	0.1876	0.19874	0.174557	0.224845
17.89	0.199659	0.187849	0.196324	0.17251	0.224013
17.9	0.196707	0.183301	0.200202	0.166433	0.227217
17.91	0.199849	0.181645	0.202894	0.171663	0.227433
17.92	0.200765	0.183946	0.199716	0.175677	0.222451
17.93	0.197096	0.184831	0.203618	0.174329	0.221824
17.94	0.198753	0.180491	0.211472	0.174285	0.223529
17.95	0.193449	0.17475	0.208519	0.175343	0.220829
17.96	0.192788	0.170796	0.205185	0.172502	0.221121
17.97	0.19661	0.17243	0.209296	0.177596	0.223365
17.98	0.195827	0.180161	0.205103	0.178326	0.224247
17.99	0.197944	0.180469	0.197365	0.180053	0.223538
18	0.207286	0.178155	0.209047	0.174003	0.220179
18.01	0.201307	0.179972	0.208397	0.169813	0.21913
18.02	0.196033	0.176913	0.200167	0.177355	0.221362
18.03	0.204978	0.176474	0.201108	0.172981	0.220853
18.04	0.201201	0.177512	0.198914	0.172016	0.218847
18.05	0.204717	0.176175	0.1979	0.17426	0.222127
18.06	0.201341	0.173347	0.193161	0.175775	0.221491
18.07	0.201647	0.17168	0.20264	0.176203	0.231166
18.08	0.195111	0.172625	0.196362	0.174682	0.234286
18.09	0.194042	0.174087	0.199374	0.17163	0.227194
18.1	0.193815	0.179775	0.200015	0.176446	0.223079
18.11	0.191895	0.176619	0.203281	0.17101	0.21898
18.12	0.196011	0.179459	0.194637	0.174032	0.221489
18.13	0.198905	0.17217	0.191555	0.173514	0.213694
18.14	0.194566	0.171091	0.196464	0.181732	0.213916
18.15	0.198965	0.176522	0.199482	0.173895	0.225633
18.16	0.199243	0.1755	0.197673	0.1706	0.226528
18.17	0.196248	0.17853	0.20508	0.173401	0.229985
18.18	0.194593	0.184681	0.200807	0.171951	0.225195
18.19	0.189542	0.181546	0.199772	0.172221	0.223353
18.2	0.19743	0.178593	0.199128	0.173324	0.223569
18.21	0.18668	0.179346	0.195025	0.179522	0.228324
18.22	0.187903	0.181609	0.195367	0.179524	0.228592
18.23	0.190199	0.183944	0.20364	0.170402	0.231523
18.24	0.182539	0.172974	0.202652	0.169165	0.235764
18.25	0.191458	0.172726	0.205991	0.170474	0.24135
18.26	0.192854	0.173215	0.208602	0.171469	0.23289
18.27	0.188136	0.178003	0.201664	0.170532	0.236669
18.28	0.187409	0.183652	0.203039	0.172453	0.229827
18.29	0.19347	0.182383	0.208175	0.173959	0.225832
18.3	0.200482	0.189413	0.199313	0.173252	0.224243
18.31	0.198625	0.18546	0.200209	0.173734	0.223248
18.32	0.199324	0.185328	0.202503	0.169827	0.229912
18.33	0.202059	0.180124	0.20613	0.173033	0.226315
18.34	0.20345	0.176672	0.203231	0.169576	0.21991
18.35	0.204759	0.174741	0.203932	0.171635	0.217731
18.36	0.192743	0.174969	0.209393	0.170559	0.217202
18.37	0.189196	0.171029	0.208303	0.170003	0.21945
18.38	0.189636	0.17192	0.198591	0.171586	0.220055
18.39	0.196015	0.176435	0.201159	0.173423	0.22395
18.4	0.193242	0.185159	0.205384	0.172922	0.223154
18.41	0.195337	0.187214	0.206429	0.170173	0.22484
18.42	0.202918	0.192487	0.198036	0.174837	0.227152
18.43	0.202172	0.200842	0.195117	0.175297	0.219277
18.44	0.200863	0.195789	0.190857	0.174553	0.231968
18.45	0.198485	0.189687	0.19475	0.176561	0.234185
18.46	0.200505	0.185167	0.202773	0.17709	0.231499
18.47	0.19935	0.190374	0.20216	0.178329	0.228598
18.48	0.20363	0.180345	0.203051	0.178618	0.226173
18.49	0.202784	0.178843	0.201079	0.172773	0.226024
18.5	0.200939	0.17754	0.209078	0.176108	0.224493
18.51	0.197314	0.175406	0.212855	0.176492	0.222174
18.52	0.197432	0.177697	0.206015	0.174	0.22251
18.53	0.201473	0.185419	0.205909	0.178806	0.218283
18.54	0.197864	0.172794	0.202273	0.176669	0.219231
18.55	0.20191	0.180657	0.200818	0.17924	0.220709
18.56	0.197581	0.182982	0.206846	0.172302	0.222989
18.57	0.193126	0.180367	0.209349	0.175404	0.228076
18.58	0.197259	0.176777	0.200564	0.173425	0.227537
18.59	0.192417	0.183677	0.198471	0.178136	0.228937
18.6	0.194774	0.18189	0.203783	0.176012	0.227363
18.61	0.187976	0.186601	0.198077	0.172247	0.223541
18.62	0.188492	0.183616	0.193358	0.176754	0.227203
18.63	0.189978	0.182747	0.196716	0.171716	0.230648
18.64	0.193671	0.175263	0.205129	0.17424	0.221137
18.65	0.192831	0.186385	0.203248	0.173058	0.234774
18.66	0.190662	0.194344	0.216188	0.170334	0.226092
18.67	0.195995	0.189815	0.205559	0.174609	0.222553
18.68	0.196071	0.189261	0.197562	0.175422	0.217829
18.69	0.201779	0.197418	0.21082	0.17226	0.217972
18.7	0.192209	0.186909	0.208727	0.171237	0.225383
18.71	0.190269	0.189071	0.205492	0.17343	0.23589
18.72	0.190472	0.193765	0.197149	0.171738	0.235391
18.73	0.1882	0.181511	0.192103	0.17455	0.229415
18.74	0.194212	0.179624	0.199973	0.171992	0.223647
18.75	0.197775	0.180147	0.196968	0.170841	0.220722
18.76	0.196982	0.181401	0.199329	0.172775	0.222189
18.77	0.183022	0.188221	0.19894	0.174201	0.222909
18.78	0.191627	0.19761	0.198791	0.175872	0.227465
18.79	0.189505	0.193192	0.204724	0.171257	0.227244
18.8	0.193482	0.194439	0.213134	0.176784	0.222516
18.81	0.187991	0.197633	0.206303	0.17695	0.221879
18.82	0.188651	0.198121	0.199362	0.174303	0.222176
18.83	0.184993	0.196635	0.195849	0.176036	0.214981
18.84	0.187927	0.189562	0.201954	0.17836	0.222548
18.85	0.183512	0.18777	0.199826	0.176544	0.221746
18.86	0.18793	0.192594	0.208273	0.17555	0.222039
18.87	0.188608	0.19212	0.208545	0.178487	0.221841
18.88	0.188548	0.199358	0.20976	0.176576	0.224179
18.89	0.188353	0.187883	0.216973	0.1798	0.227235
18.9	0.19496	0.184433	0.203019	0.180783	0.231324
18.91	0.197546	0.183595	0.209246	0.175813	0.232087
18.92	0.192681	0.18973	0.201962	0.180102	0.232756
18.93	0.186068	0.19362	0.206256	0.175599	0.226289
18.94	0.185048	0.189654	0.206094	0.183179	0.223848
18.95	0.189913	0.189164	0.21118	0.179406	0.226553
18.96	0.186923	0.188222	0.211202	0.179874	0.222926
18.97	0.190711	0.183671	0.206056	0.180494	0.231947
18.98	0.187281	0.190395	0.210325	0.180569	0.228824
18.99	0.192397	0.183446	0.208817	0.180394	0.221428
19	0.192058	0.183474	0.210332	0.17407	0.21664
19.01	0.194058	0.196993	0.202519	0.177845	0.219143
19.02	0.194804	0.183712	0.201931	0.176534	0.217471
19.03	0.185843	0.184223	0.202395	0.178026	0.224737
19.04	0.190671	0.187131	0.20249	0.172092	0.221941
19.05	0.190113	0.185495	0.202614	0.179473	0.225723
19.06	0.194063	0.184657	0.20053	0.177619	0.221108
19.07	0.192154	0.186378	0.195928	0.178234	0.232452
19.08	0.190679	0.190171	0.193114	0.177861	0.233845
19.09	0.190689	0.185562	0.194775	0.177604	0.23162
19.1	0.193784	0.188576	0.198606	0.175938	0.225622
19.11	0.1933	0.190889	0.197805	0.176935	0.221953
19.12	0.190141	0.190809	0.200082	0.173092	0.229696
19.13	0.194291	0.186661	0.200356	0.177507	0.231101
19.14	0.194932	0.189604	0.197104	0.177999	0.235294
19.15	0.19361	0.188966	0.198204	0.177675	0.236457
19.16	0.189181	0.184784	0.19767	0.1707	0.23613
19.17	0.191347	0.176683	0.198405	0.175624	0.237982
19.18	0.190162	0.179117	0.193647	0.174962	0.234193
19.19	0.198619	0.175867	0.200444	0.173588	0.227278
19.2	0.195607	0.177758	0.203536	0.177152	0.234855
19.21	0.19176	0.17732	0.206527	0.18416	0.230286
19.22	0.195693	0.173772	0.202518	0.179267	0.230857
19.23	0.196691	0.179933	0.207286	0.176809	0.234454
19.24	0.199778	0.179784	0.201551	0.172392	0.233335
19.25	0.19529	0.182083	0.202447	0.174912	0.232586
19.26	0.188788	0.181656	0.197043	0.177626	0.234726
19.27	0.18323	0.185619	0.19956	0.175572	0.230543
19.28	0.187901	0.180819	0.200198	0.177336	0.228491
19.29	0.192261	0.185207	0.206176	0.175375	0.236857
19.3	0.19008	0.17966	0.210946	0.176489	0.237367
19.31	0.186901	0.188398	0.209481	0.177741	0.230151
19.32	0.190249	0.188846	0.202239	0.179686	0.232135
19.33	0.188194	0.182349	0.198073	0.174465	0.231802
19.34	0.182922	0.187609	0.208553	0.180194	0.227517
19.35	0.182392	0.185094	0.19718	0.176446	0.225544
19.36	0.184483	0.188279	0.19843	0.177133	0.232026
19.37	0.184625	0.178648	0.196818	0.177116	0.227551
19.38	0.184855	0.175019	0.196645	0.181455	0.22608
19.39	0.186446	0.18166	0.197062	0.179614	0.230112
19.4	0.18958	0.179545	0.194788	0.184098	0.225995
19.41	0.198299	0.173574	0.195575	0.178609	0.229601
19.42	0.197657	0.17227	0.195209	0.177228	0.228043
19.43	0.192631	0.168726	0.197001	0.178318	0.223385
19.44	0.188993	0.179148	0.194666	0.180354	0.222492
19.45	0.194094	0.173095	0.201869	0.177734	0.22405
19.46	0.190121	0.176693	0.20124	0.176708	0.23691
19.47	0.194363	0.175146	0.202452	0.181988	0.231834
19.48	0.195952	0.175437	0.20952	0.173749	0.230665
19.49	0.195333	0.1714	0.201265	0.175624	0.234647
19.5	0.198878	0.169909	0.202275	0.177555	0.235008
19.51	0.196224	0.175385	0.211453	0.176915	0.234962
19.52	0.182911	0.17954	0.207656	0.183426	0.238466
19.53	0.184423	0.169054	0.208756	0.182673	0.238705
19.54	0.194678	0.179915	0.200638	0.17957	0.231349
19.55	0.189433	0.180344	0.204216	0.177977	0.231937
19.56	0.188914	0.172929	0.208637	0.179809	0.233252
19.57	0.195821	0.175888	0.209044	0.17333	0.233992
19.58	0.1887	0.177085	0.207613	0.174513	0.229661
19.59	0.188845	0.173474	0.206563	0.178746	0.229556
19.6	0.187972	0.167432	0.209402	0.182519	0.232755
19.61	0.192324	0.174257	0.203605	0.179499	0.234715
19.62	0.196139	0.173992	0.213581	0.181615	0.237189
19.63	0.193653	0.175766	0.208296	0.183275	0.234222
19.64	0.194027	0.171442	0.208365	0.179992	0.233789
19.65	0.195254	0.16897	0.19829	0.176089	0.228655
19.66	0.194695	0.175428	0.201145	0.177506	0.222586
19.67	0.205045	0.171985	0.194349	0.174373	0.229754
19.68	0.190763	0.175903	0.192359	0.175254	0.228029
19.69	0.19648	0.179243	0.197842	0.176011	0.229136
19.7	0.198066	0.177394	0.206609	0.176319	0.228602
19.71	0.190616	0.18213	0.197876	0.172718	0.228812
19.72	0.191809	0.178707	0.198223	0.177808	0.225681
19.73	0.188295	0.171076	0.202237	0.171256	0.234996
19.74	0.192336	0.175128	0.199108	0.173252	0.246896
19.75	0.201015	0.173709	0.202893	0.174256	0.246911
19.76	0.192342	0.176443	0.198706	0.169695	0.243161
19.77	0.196056	0.178093	0.206827	0.170863	0.240995
19.78	0.197201	0.181228	0.210891	0.172138	0.24373
19.79	0.193559	0.176414	0.209289	0.174129	0.237831
19.8	0.198658	0.164523	0.203945	0.172876	0.233161
19.81	0.202588	0.170932	0.202125	0.172813	0.234241
19.82	0.198968	0.163581	0.195587	0.170252	0.230824
19.83	0.20124	0.165425	0.196282	0.179152	0.234679
19.84	0.193864	0.16886	0.193922	0.17975	0.232906
19.85	0.20102	0.171082	0.19823	0.167059	0.237993
19.86	0.201879	0.178352	0.201141	0.173663	0.238531
19.87	0.199803	0.176204	0.208489	0.173202	0.240754
19.88	0.199301	0.175553	0.210055	0.169843	0.244067
19.89	0.197767	0.170853	0.205745	0.175954	0.24108
19.9	0.201018	0.168052	0.206347	0.177952	0.244425
19.91	0.204208	0.170472	0.208843	0.179518	0.240308
19.92	0.197795	0.169344	0.205209	0.181614	0.241986
19.93	0.195053	0.172338	0.202585	0.177391	0.234737
19.94	0.193927	0.172128	0.202387	0.177449	0.235616
19.95	0.194122	0.176788	0.19418	0.181619	0.236073
19.96	0.191133	0.174539	0.201495	0.177325	0.229911
19.97	0.192754	0.174533	0.210509	0.176918	0.229839
19.98	0.198045	0.169054	0.206984	0.177971	0.22893
[truncated: 3,002 more rows]

## Sheet: Ligand RMSD
Time(ns)	HJ010-bound protein	HJ028-bound protein	HJ059-bound protein	HJ069-bound protein
0	1.1e-06	6e-07	8e-07	9e-07
0.01	0.0180657	0.0198428	0.0435804	0.0270154
0.02	0.0260167	0.0156595	0.0335272	0.0437356
0.03	0.006599	0.0157591	0.0609371	0.0813902
0.04	0.0156332	0.0239353	0.0314204	0.0414374
0.05	0.0158043	0.0263114	0.0499038	0.107934
0.06	0.0172532	0.0218292	0.0275933	0.095481
0.07	0.0118155	0.0173441	0.0305411	0.0602717
0.08	0.0185974	0.0212198	0.0345821	0.0526782
0.09	0.0215921	0.0240373	0.0963046	0.0616763
0.1	0.0228147	0.0106721	0.0861996	0.0722467
0.11	0.0061656	0.0156438	0.0892527	0.0414533
0.12	0.0123127	0.0181598	0.0564471	0.073852
0.13	0.0272313	0.0181809	0.0626411	0.100865
0.14	0.010884	0.0137079	0.0349837	0.112263
0.15	0.0093369	0.0175947	0.0928176	0.133879
0.16	0.006525	0.0248767	0.0409952	0.113562
0.17	0.0071771	0.0262707	0.048194	0.125542
0.18	0.0146276	0.0171614	0.0411522	0.116305
0.19	0.0114729	0.0289273	0.0365384	0.123052
0.2	0.0076616	0.0196392	0.0380698	0.0925419
0.21	0.0105184	0.0108201	0.0487137	0.0855892
0.22	0.0065887	0.0160853	0.0532453	0.0774873
0.23	0.004715	0.0113145	0.0452998	0.118281
0.24	0.010157	0.017195	0.0362732	0.096182
0.25	0.0076201	0.0193908	0.0596887	0.10121
0.26	0.011217	0.0233076	0.0482585	0.0576822
0.27	0.019007	0.0168646	0.0627732	0.082104
0.28	0.0093131	0.0312039	0.0303514	0.0830464
0.29	0.0210984	0.020535	0.0472848	0.10253
0.3	0.0064307	0.0173078	0.0372443	0.0837012
0.31	0.0238614	0.0224021	0.061351	0.0598536
0.32	0.0205327	0.0203918	0.0512964	0.110672
0.33	0.0221973	0.0321147	0.0778115	0.115558
0.34	0.0197503	0.0186697	0.0524567	0.123375
0.35	0.0085721	0.0216028	0.0570279	0.100887
0.36	0.018172	0.0250834	0.0449532	0.0976123
0.37	0.0066082	0.0286276	0.0672763	0.0830003
0.38	0.006261	0.0159408	0.0423411	0.0984225
0.39	0.017234	0.0260519	0.0500148	0.119687
0.4	0.0177027	0.0278289	0.0487449	0.0941808
0.41	0.0061521	0.0166625	0.0671109	0.0937093
0.42	0.0210594	0.0243736	0.056325	0.054583
0.43	0.015346	0.0296736	0.0496239	0.102915
0.44	0.0162872	0.0204096	0.0520124	0.109796
0.45	0.0190457	0.0257917	0.0559319	0.100447
0.46	0.0100184	0.0258345	0.0370736	0.092427
0.47	0.0150228	0.0207862	0.0586222	0.0846989
0.48	0.0087412	0.0206881	0.0522938	0.119242
0.49	0.0074027	0.0209743	0.0474788	0.0887376
0.5	0.0178343	0.0227587	0.0632369	0.062181
0.51	0.0087784	0.0212549	0.0375705	0.120192
0.52	0.0226141	0.0118496	0.0466574	0.0852616
0.53	0.0116317	0.029347	0.0706328	0.115471
0.54	0.0166508	0.0200993	0.0496518	0.092914
0.55	0.0055088	0.0245174	0.0472767	0.100254
0.56	0.0132353	0.0185299	0.0379477	0.0809571
0.57	0.0053659	0.0190433	0.0577003	0.0909611
0.58	0.017821	0.0175397	0.0635344	0.130253
0.59	0.0205646	0.0221097	0.0480492	0.0857546
0.6	0.0139314	0.0219509	0.0625635	0.0939997
0.61	0.0080438	0.0161723	0.0495172	0.0990726
0.62	0.0169891	0.0167061	0.0692944	0.132238
0.63	0.0120845	0.013338	0.0647175	0.104475
0.64	0.0084256	0.0194804	0.0613745	0.116786
0.65	0.009863	0.019757	0.0535205	0.0878849
0.66	0.0117646	0.0140436	0.0817759	0.119531
0.67	0.0164421	0.0189897	0.0613304	0.108292
0.68	0.0114251	0.0171466	0.0389783	0.128195
0.69	0.0076101	0.0187602	0.0766112	0.105375
0.7	0.0109074	0.0137078	0.0395484	0.103414
0.71	0.0282414	0.0194554	0.0694793	0.100794
0.72	0.0099593	0.0199443	0.0551638	0.0959533
0.73	0.0069645	0.0228198	0.047632	0.110211
0.74	0.0108886	0.0179003	0.0497091	0.0981279
0.75	0.018928	0.0205842	0.0407481	0.0996825
0.76	0.0232628	0.0122226	0.0397958	0.1144
0.77	0.0179851	0.0272282	0.0671388	0.0897003
0.78	0.0055351	0.0159299	0.0722953	0.109146
0.79	0.0072845	0.0180869	0.0570833	0.0887688
0.8	0.0139934	0.0237659	0.0321159	0.108012
0.81	0.0115602	0.0156588	0.041532	0.095085
0.82	0.0079044	0.0182781	0.0519504	0.0995382
0.83	0.0233906	0.0163871	0.0693195	0.0777166
0.84	0.0239186	0.0180605	0.101918	0.113305
0.85	0.0160485	0.0184489	0.0639085	0.103379
0.86	0.0321395	0.0173226	0.0617832	0.0942903
0.87	0.0051118	0.0231905	0.0737451	0.0952656
0.88	0.0174961	0.0155945	0.080969	0.0940103
0.89	0.0218759	0.0223948	0.0704786	0.0959482
0.9	0.0081627	0.0206148	0.0656821	0.082927
0.91	0.0185303	0.0138076	0.071016	0.0763922
0.92	0.0167374	0.0249735	0.097213	0.0648087
0.93	0.0316411	0.0183458	0.0671821	0.0884641
0.94	0.0161922	0.011944	0.0826574	0.0893523
0.95	0.0108668	0.0222659	0.0702806	0.0882046
0.96	0.0135983	0.0136784	0.0647639	0.088091
0.97	0.0060755	0.019525	0.0572583	0.0626513
0.98	0.00728	0.0213897	0.0480549	0.0562788
0.99	0.0175186	0.0168632	0.0449529	0.090103
1	0.0124042	0.0206084	0.0508083	0.0737967
1.01	0.007144	0.0307011	0.055115	0.108699
1.02	0.0119688	0.0194015	0.0498294	0.0672755
1.03	0.0115891	0.0221807	0.0661838	0.0653012
1.04	0.0143073	0.0211421	0.0775132	0.0877791
1.05	0.0161171	0.0273382	0.0559136	0.160367
1.06	0.0137134	0.0201869	0.0895171	0.113207
1.07	0.0096788	0.0201294	0.103998	0.108499
1.08	0.0078238	0.0096498	0.121568	0.0809598
1.09	0.0170427	0.0188522	0.0933621	0.0907102
1.1	0.0049775	0.0337794	0.0971589	0.0994548
1.11	0.0118565	0.0137769	0.102411	0.0954702
1.12	0.0097134	0.0226409	0.0994273	0.114812
1.13	0.0129215	0.0237247	0.0932309	0.108675
1.14	0.0090246	0.0273785	0.109677	0.0851403
1.15	0.0115277	0.0116652	0.0851871	0.0921534
1.16	0.0179452	0.0187076	0.110686	0.112435
1.17	0.0060495	0.0114865	0.0800195	0.0972254
1.18	0.011912	0.010878	0.0970702	0.102884
1.19	0.0163881	0.0184942	0.0834138	0.105558
1.2	0.0089319	0.0207611	0.102339	0.0865712
1.21	0.0153961	0.0141878	0.0866877	0.0793053
1.22	0.0143452	0.01723	0.0897191	0.102472
1.23	0.0180188	0.0175974	0.0883809	0.0981121
1.24	0.0146618	0.0169322	0.108432	0.0976448
1.25	0.0127827	0.0150838	0.0826207	0.0834476
1.26	0.0101803	0.0131292	0.0885435	0.0804484
1.27	0.0118177	0.0263798	0.0880854	0.0961404
1.28	0.0119405	0.015965	0.10679	0.0843063
1.29	0.0116823	0.0120311	0.0909379	0.0831085
1.3	0.0120089	0.0234652	0.086939	0.0831803
1.31	0.0218897	0.0173182	0.0792793	0.0891835
1.32	0.0220921	0.0207724	0.0806522	0.0770841
1.33	0.0147257	0.0179219	0.109231	0.0805088
1.34	0.0206234	0.0149349	0.108278	0.0755684
1.35	0.0129839	0.0185522	0.100142	0.0985349
1.36	0.0119924	0.0221869	0.115836	0.0864081
1.37	0.0082587	0.0232144	0.094437	0.0898773
1.38	0.0082775	0.0219633	0.113143	0.0907996
1.39	0.0140489	0.0255388	0.091571	0.0939445
1.4	0.022795	0.0131731	0.116058	0.102177
1.41	0.0163491	0.0214607	0.110216	0.088379
1.42	0.0140643	0.0336127	0.0914863	0.080262
1.43	0.0096833	0.018921	0.109119	0.0876134
1.44	0.0187149	0.0358674	0.131118	0.0967047
1.45	0.0090178	0.0160863	0.118963	0.0844824
1.46	0.0063424	0.0262362	0.102762	0.0811354
1.47	0.0188868	0.0132285	0.101238	0.0990096
1.48	0.0168364	0.0319202	0.0769751	0.0949552
1.49	0.009693	0.0192716	0.0787052	0.0672518
1.5	0.0102848	0.0163245	0.0777702	0.105955
1.51	0.0161614	0.0217248	0.0762562	0.0977057
1.52	0.0062158	0.0227569	0.0723853	0.102917
1.53	0.0091758	0.0151569	0.0979324	0.100629
1.54	0.0111145	0.0210881	0.0896605	0.100116
1.55	0.0200436	0.0166309	0.133759	0.0916839
1.56	0.0109349	0.0284337	0.145821	0.0802488
1.57	0.0181718	0.0344919	0.151425	0.0892929
1.58	0.0228696	0.0191081	0.153276	0.0960432
1.59	0.0089328	0.0255021	0.155902	0.0737049
1.6	0.008944	0.014688	0.144882	0.096852
1.61	0.0179633	0.0127326	0.155021	0.0823271
1.62	0.0096306	0.0165319	0.167447	0.0916692
1.63	0.0085551	0.0122347	0.160188	0.0887994
1.64	0.0091127	0.0175525	0.16271	0.107773
1.65	0.0203585	0.0249004	0.143066	0.0966331
1.66	0.0068808	0.0218943	0.128686	0.0850821
1.67	0.0112443	0.0148909	0.103906	0.0988631
1.68	0.024987	0.0118621	0.124058	0.0829459
1.69	0.0178143	0.0160268	0.0890863	0.0900001
1.7	0.0169434	0.0125734	0.0705631	0.11228
1.71	0.0146436	0.0221307	0.0713865	0.106802
1.72	0.0141781	0.021673	0.101887	0.0881194
1.73	0.0080584	0.017258	0.138736	0.0774456
1.74	0.008691	0.0200754	0.151517	0.092088
1.75	0.0050603	0.0168445	0.161223	0.0973942
1.76	0.0096603	0.0160972	0.154422	0.0892387
1.77	0.0065615	0.0187199	0.166464	0.0880879
1.78	0.0229209	0.0191069	0.137992	0.101127
1.79	0.0282249	0.0209603	0.124272	0.0874263
1.8	0.0243881	0.0214236	0.11058	0.0929156
1.81	0.0253183	0.0166428	0.0991027	0.0734591
1.82	0.0260101	0.0148056	0.0957768	0.0877918
1.83	0.0316659	0.0313362	0.112208	0.0810827
1.84	0.0170327	0.0198168	0.119747	0.0945913
1.85	0.0189399	0.019322	0.111442	0.097065
1.86	0.0165752	0.0224182	0.128925	0.0691605
1.87	0.0157111	0.0225652	0.143078	0.0799585
1.88	0.0085973	0.0191541	0.134974	0.0936867
1.89	0.0094628	0.020231	0.0998957	0.0810182
1.9	0.0133961	0.0297229	0.124091	0.0797529
1.91	0.0053517	0.0161704	0.0984982	0.0901854
1.92	0.0211326	0.0150488	0.144008	0.0936066
1.93	0.0106896	0.0266241	0.0983987	0.0750681
1.94	0.010396	0.0332293	0.108233	0.104649
1.95	0.0084908	0.0169152	0.100372	0.0894871
1.96	0.0119064	0.0155341	0.101016	0.0743998
1.97	0.0178616	0.017854	0.100921	0.0851649
1.98	0.0139072	0.0128903	0.0984703	0.086338
1.99	0.0118753	0.0177945	0.0986052	0.0867064
2	0.0126894	0.0119429	0.115491	0.0772542
2.01	0.0177892	0.019325	0.119853	0.0998328
2.02	0.0085305	0.0279125	0.087115	0.0902961
2.03	0.0060848	0.0175679	0.114367	0.103482
2.04	0.0116555	0.022558	0.0981518	0.0901944
2.05	0.0171474	0.0119397	0.111618	0.100935
2.06	0.0250091	0.0185634	0.129469	0.097972
2.07	0.0111032	0.0141047	0.128886	0.0810698
2.08	0.0229401	0.0275939	0.138715	0.0852452
2.09	0.0156518	0.0202221	0.112908	0.0990829
2.1	0.010952	0.0144286	0.108749	0.085213
2.11	0.0202344	0.0177807	0.120849	0.102692
2.12	0.0105474	0.0253289	0.138473	0.0939898
2.13	0.025733	0.0223924	0.147641	0.0847934
2.14	0.0109479	0.0313054	0.156323	0.0858687
2.15	0.0109957	0.0241122	0.119274	0.100742
2.16	0.0056761	0.0159691	0.117673	0.0746522
2.17	0.0053579	0.0227177	0.107552	0.0976276
2.18	0.0125565	0.0152244	0.112838	0.0996151
2.19	0.0099346	0.0204385	0.104783	0.074843
2.2	0.0102251	0.0184982	0.0876467	0.072722
2.21	0.0121647	0.0317305	0.10446	0.0742089
2.22	0.0247732	0.0241408	0.14076	0.0754514
2.23	0.0135417	0.026834	0.152686	0.0748314
2.24	0.023786	0.0173473	0.132825	0.0607664
2.25	0.0127081	0.0253928	0.148088	0.0688221
2.26	0.0094843	0.0176485	0.136461	0.0892253
2.27	0.0178427	0.0258141	0.13354	0.0706309
2.28	0.0069856	0.0138013	0.146498	0.0802093
2.29	0.0104369	0.0233169	0.151762	0.0869944
2.3	0.0062239	0.0174326	0.149597	0.0750594
2.31	0.0190706	0.0219897	0.143582	0.0714448
2.32	0.0230501	0.0229177	0.137265	0.0768457
2.33	0.011526	0.0240147	0.142737	0.071124
2.34	0.00866	0.0241473	0.144774	0.0743878
2.35	0.0119864	0.0177809	0.097726	0.109327
2.36	0.0212712	0.0186766	0.132898	0.0785692
2.37	0.013475	0.0212453	0.143758	0.0745906
2.38	0.010769	0.0192356	0.121351	0.0852535
2.39	0.0092383	0.0218669	0.107804	0.0849147
2.4	0.0340229	0.0205001	0.132497	0.0710456
2.41	0.01227	0.031295	0.109487	0.113518
2.42	0.0094407	0.0304553	0.0951199	0.0909874
2.43	0.0166367	0.0198294	0.117878	0.0781497
2.44	0.0194516	0.02056	0.128438	0.0898613
2.45	0.0249545	0.0239634	0.144711	0.0945622
2.46	0.0159901	0.022416	0.129102	0.0741704
2.47	0.0207479	0.0220389	0.110969	0.0901259
2.48	0.0061365	0.0179467	0.130795	0.0951792
2.49	0.0161086	0.0211459	0.123632	0.0971314
2.5	0.0130428	0.0185165	0.136325	0.0905311
2.51	0.0219013	0.0292192	0.126072	0.0892171
2.52	0.0104741	0.0161946	0.128771	0.0802009
2.53	0.0127859	0.0168325	0.126157	0.0845625
2.54	0.0065817	0.0158461	0.133211	0.082261
2.55	0.0137241	0.0213538	0.130924	0.0906393
2.56	0.0130402	0.0284992	0.113716	0.0757337
2.57	0.0229357	0.0201333	0.118985	0.10166
2.58	0.0078251	0.0163457	0.133437	0.105933
2.59	0.0130345	0.0161752	0.128751	0.0878199
2.6	0.0109388	0.030139	0.124065	0.0837008
2.61	0.0115217	0.0259785	0.117669	0.0884227
2.62	0.0117582	0.0228382	0.137479	0.0594345
2.63	0.0062838	0.0184602	0.131622	0.0819365
2.64	0.0078945	0.0281759	0.144364	0.0872565
2.65	0.0134329	0.0191456	0.113465	0.0898513
2.66	0.0216718	0.020013	0.12513	0.0763989
2.67	0.0147891	0.0164234	0.117321	0.0887381
2.68	0.0238985	0.0152881	0.128054	0.104304
2.69	0.0117465	0.0272718	0.110822	0.0926867
2.7	0.015469	0.0269755	0.137904	0.0894243
2.71	0.0154945	0.0170978	0.131253	0.093753
2.72	0.0147921	0.0198152	0.144138	0.0823287
2.73	0.0203668	0.0255267	0.139406	0.102306
2.74	0.0126955	0.0189923	0.121352	0.0899377
2.75	0.0058101	0.0257224	0.127116	0.0847109
2.76	0.0132185	0.0126579	0.14608	0.094527
2.77	0.0050763	0.0320382	0.127473	0.0881845
2.78	0.0160927	0.0172854	0.13061	0.0950935
2.79	0.0092466	0.0362386	0.133711	0.0736189
2.8	0.0087593	0.0171475	0.139937	0.0897952
2.81	0.00549	0.0216066	0.126034	0.0949505
2.82	0.0087322	0.0179388	0.126404	0.0868593
2.83	0.0172109	0.0169727	0.122635	0.0945612
2.84	0.0121863	0.0138761	0.108414	0.09923
2.85	0.0101934	0.0277869	0.111543	0.0759766
2.86	0.0325512	0.0201309	0.120686	0.0949371
2.87	0.0162667	0.0231459	0.112074	0.0860631
2.88	0.0170879	0.0133046	0.125326	0.0873326
2.89	0.0084123	0.0196168	0.135897	0.101053
2.9	0.005088	0.0260776	0.129355	0.0829811
2.91	0.0096305	0.0130296	0.137224	0.0827537
2.92	0.0076878	0.0191192	0.140162	0.0808157
2.93	0.0107106	0.011228	0.125986	0.0902142
2.94	0.0101138	0.0302367	0.1105	0.0897646
2.95	0.0106393	0.0211896	0.144069	0.0952762
2.96	0.0159825	0.0335771	0.134963	0.0891577
2.97	0.0153272	0.022179	0.118524	0.0914932
2.98	0.0090335	0.0126815	0.118245	0.0780137
2.99	0.0129956	0.0156573	0.144425	0.0880315
3	0.0079553	0.0147839	0.120789	0.0795321
3.01	0.0133444	0.0153461	0.135769	0.0848414
3.02	0.0135511	0.0090761	0.152077	0.0806539
3.03	0.0138365	0.0165585	0.149879	0.0774723
3.04	0.0106982	0.0254919	0.136652	0.109019
3.05	0.0232123	0.0202292	0.136534	0.0878524
3.06	0.01909	0.0178157	0.13214	0.0853187
3.07	0.0088633	0.0175162	0.111468	0.0976961
3.08	0.0209727	0.0211392	0.12871	0.0789099
3.09	0.0059769	0.013021	0.128036	0.0681579
3.1	0.0204113	0.0315881	0.140053	0.091585
3.11	0.0056678	0.016377	0.141166	0.112948
3.12	0.0117114	0.018579	0.149461	0.0873509
3.13	0.0140887	0.0296093	0.118629	0.105434
3.14	0.010211	0.0227723	0.148224	0.0864829
3.15	0.007824	0.0159897	0.13534	0.0832807
3.16	0.0110364	0.0231701	0.133084	0.0907799
3.17	0.0104384	0.0150626	0.126646	0.086797
3.18	0.0143452	0.0238209	0.139371	0.106088
3.19	0.0065737	0.0121552	0.154037	0.0832658
3.2	0.0091512	0.0252543	0.133443	0.0962759
3.21	0.0107715	0.0163905	0.129	0.0782936
3.22	0.0116015	0.0183689	0.148509	0.0978551
3.23	0.0083832	0.0187437	0.146034	0.0957771
3.24	0.0154442	0.0163663	0.129666	0.0998422
3.25	0.0075951	0.0162693	0.118197	0.0982917
3.26	0.005861	0.029317	0.113635	0.0953643
3.27	0.0078078	0.0173557	0.129869	0.083294
3.28	0.0072241	0.0267704	0.141521	0.0849237
3.29	0.010465	0.015782	0.120828	0.0928024
3.3	0.0112095	0.021659	0.136376	0.0982353
3.31	0.0103337	0.0205384	0.0993817	0.083013
3.32	0.0126374	0.0242031	0.131571	0.0760666
3.33	0.020224	0.0243458	0.135989	0.110789
3.34	0.0084674	0.0140407	0.115118	0.10179
3.35	0.0142893	0.0183329	0.136158	0.0850222
3.36	0.010055	0.0183268	0.155013	0.104023
3.37	0.0273673	0.0156253	0.140548	0.0897385
3.38	0.0125973	0.0192656	0.135792	0.0822879
3.39	0.0254934	0.0217529	0.145706	0.089151
3.4	0.0120875	0.0177293	0.150159	0.0812917
3.41	0.010534	0.0269985	0.140628	0.0874218
3.42	0.0067482	0.0151697	0.125483	0.0757955
3.43	0.0122134	0.0235901	0.141098	0.0716289
3.44	0.0121451	0.0222209	0.12401	0.0901513
3.45	0.0268281	0.015206	0.127998	0.0872537
3.46	0.0234872	0.0149094	0.154491	0.0953725
3.47	0.0118723	0.0181706	0.139773	0.0921554
3.48	0.0088764	0.0254809	0.132748	0.0915535
3.49	0.011673	0.025008	0.0975862	0.0980282
3.5	0.0105131	0.0142251	0.145213	0.0813966
3.51	0.0104573	0.013513	0.128758	0.0783202
3.52	0.015452	0.0166595	0.106095	0.0759006
3.53	0.0067186	0.026403	0.122987	0.0849635
3.54	0.0113942	0.0207109	0.10363	0.0924412
3.55	0.0267627	0.0273165	0.115364	0.104437
3.56	0.0055514	0.0163662	0.122266	0.0937071
3.57	0.029329	0.0247908	0.107378	0.0685145
3.58	0.0088158	0.021957	0.123113	0.0767919
3.59	0.0123288	0.0182721	0.138899	0.0964827
3.6	0.0101312	0.0167962	0.142971	0.0815536
3.61	0.0069485	0.008236	0.128171	0.0761904
3.62	0.0302569	0.0232789	0.132438	0.075886
3.63	0.008146	0.0257273	0.154999	0.0722848
3.64	0.0118462	0.0161076	0.141143	0.0992393
3.65	0.0096848	0.0148563	0.111374	0.0603741
3.66	0.0111543	0.0203465	0.144545	0.057955
3.67	0.0176532	0.021895	0.13438	0.0929666
3.68	0.0108921	0.015519	0.146321	0.0811618
3.69	0.0193724	0.0188733	0.151827	0.10242
3.7	0.0106422	0.0235547	0.143432	0.0791432
3.71	0.0076299	0.0187035	0.142378	0.0723688
3.72	0.0066106	0.0242226	0.147623	0.0723784
3.73	0.0098424	0.0228725	0.157996	0.0750179
3.74	0.0088446	0.0332633	0.148345	0.0710695
3.75	0.0082998	0.0150265	0.158458	0.0648679
3.76	0.0126341	0.0226364	0.150344	0.0796276
3.77	0.0125282	0.0167019	0.188155	0.0791633
3.78	0.0069711	0.0110339	0.144786	0.0650445
3.79	0.0039154	0.0236193	0.156229	0.0851892
3.8	0.0076831	0.018536	0.144165	0.0773384
3.81	0.0187239	0.0173773	0.144945	0.0821626
3.82	0.0204263	0.0189301	0.152261	0.082053
3.83	0.0082372	0.0232759	0.16794	0.0757653
3.84	0.0122647	0.0156231	0.144085	0.0911427
3.85	0.0183823	0.0127977	0.136466	0.0884035
3.86	0.0131622	0.0211841	0.136484	0.0835183
3.87	0.0174702	0.0170713	0.139658	0.0759903
3.88	0.0078093	0.0170595	0.129883	0.0725912
3.89	0.0211123	0.01938	0.13306	0.0870355
3.9	0.0172321	0.0160246	0.124178	0.0785701
3.91	0.0068625	0.0196081	0.135519	0.0781233
3.92	0.0227927	0.0228354	0.123124	0.0934677
3.93	0.0185347	0.0186732	0.138329	0.0951169
3.94	0.0138048	0.0161617	0.113832	0.0893991
3.95	0.0136343	0.0213086	0.152912	0.0945453
3.96	0.0072935	0.0125556	0.128801	0.095777
3.97	0.0124026	0.0204046	0.137811	0.0954754
3.98	0.0079894	0.0195035	0.104871	0.0918999
3.99	0.0132755	0.0215635	0.14408	0.088278
4	0.0262802	0.0199206	0.162481	0.0798258
4.01	0.0100306	0.0146067	0.150988	0.0542774
4.02	0.0110585	0.0195657	0.139146	0.0766377
4.03	0.0198799	0.0140089	0.144016	0.0777885
4.04	0.0064363	0.0238387	0.148638	0.0760413
4.05	0.0160335	0.0184827	0.16604	0.0784876
4.06	0.0127947	0.0209094	0.158275	0.089471
4.07	0.0165366	0.0180553	0.147086	0.110018
4.08	0.0107561	0.0240944	0.136287	0.0784094
4.09	0.0143194	0.0134725	0.141013	0.107945
4.1	0.0191758	0.0180658	0.133014	0.114004
4.11	0.0080988	0.0166858	0.1614	0.105917
4.12	0.0203992	0.0271846	0.14865	0.109515
4.13	0.01385	0.0125808	0.154255	0.0959759
4.14	0.006196	0.0182083	0.139092	0.108715
4.15	0.0119957	0.0140397	0.162732	0.0962329
4.16	0.0088407	0.0139483	0.1618	0.0759907
4.17	0.0191984	0.0273929	0.145713	0.102393
4.18	0.0240347	0.0258799	0.149329	0.113728
4.19	0.031281	0.0292082	0.160928	0.0917781
4.2	0.0199492	0.0252385	0.144369	0.104226
4.21	0.0177197	0.0181007	0.146862	0.0847877
4.22	0.0253469	0.0230351	0.148157	0.080224
4.23	0.0300075	0.0171268	0.125292	0.0850375
4.24	0.0094352	0.0245538	0.117201	0.0714336
4.25	0.0191769	0.0259763	0.122161	0.0828353
4.26	0.0233207	0.020489	0.112774	0.0803496
4.27	0.0162371	0.0175302	0.119911	0.114846
4.28	0.025088	0.0227929	0.137139	0.0492332
4.29	0.0140714	0.0195044	0.137908	0.0776017
4.3	0.0179758	0.0212953	0.1178	0.0886931
4.31	0.0056039	0.0324529	0.143598	0.103035
4.32	0.0107693	0.0182355	0.142792	0.081395
4.33	0.0221932	0.0182826	0.122361	0.0789804
4.34	0.0229317	0.0165229	0.128831	0.0691637
4.35	0.013012	0.0173078	0.107321	0.105928
4.36	0.0202634	0.0232284	0.142309	0.0668955
4.37	0.0133823	0.0142699	0.141108	0.0746901
4.38	0.0104204	0.0145197	0.109336	0.0665172
4.39	0.016815	0.023634	0.105189	0.0800435
4.4	0.0065652	0.0165217	0.11677	0.0857555
4.41	0.0235042	0.0190656	0.114522	0.0849819
4.42	0.0154462	0.0115339	0.143559	0.0760713
4.43	0.0137957	0.0187693	0.143309	0.0954405
4.44	0.0092069	0.0169435	0.144851	0.093022
4.45	0.0056914	0.0207208	0.156657	0.0874983
4.46	0.0110518	0.0106457	0.132449	0.0877289
4.47	0.0082018	0.0193993	0.145421	0.0788414
4.48	0.013773	0.0138061	0.13972	0.0818834
4.49	0.0233571	0.0152341	0.128294	0.0649818
4.5	0.0093409	0.0267322	0.118993	0.0976585
4.51	0.011477	0.0256018	0.153667	0.0880944
4.52	0.0105054	0.0234425	0.127899	0.0768797
4.53	0.0066612	0.0163276	0.127641	0.0907689
4.54	0.012539	0.0206157	0.154853	0.0875069
4.55	0.0046696	0.0207977	0.114542	0.102949
4.56	0.0131226	0.0180352	0.133031	0.109195
4.57	0.0115955	0.0314481	0.143978	0.0899818
4.58	0.0128927	0.0244677	0.115009	0.0847555
4.59	0.0071275	0.0227542	0.129237	0.0894589
4.6	0.0114555	0.0106014	0.119234	0.0868176
4.61	0.0129074	0.0198376	0.111839	0.0969685
4.62	0.0115897	0.0200758	0.115379	0.0967748
4.63	0.0236373	0.0292586	0.132686	0.0794863
4.64	0.0221959	0.015973	0.126422	0.100485
4.65	0.0134403	0.012336	0.144077	0.11603
4.66	0.0148066	0.0189623	0.134045	0.0828991
4.67	0.012167	0.0161206	0.125593	0.109278
4.68	0.0204949	0.0173006	0.126845	0.0878417
4.69	0.0115141	0.0188606	0.138012	0.109532
4.7	0.0204791	0.0311397	0.136998	0.0762198
4.71	0.0171452	0.0254578	0.100053	0.105512
4.72	0.0072432	0.0192892	0.135695	0.0821587
4.73	0.0101349	0.0149474	0.121608	0.110308
4.74	0.0156709	0.0132044	0.118988	0.100597
4.75	0.0123708	0.0148945	0.109646	0.101076
4.76	0.0166433	0.0169111	0.100544	0.102775
4.77	0.0087329	0.0203755	0.112512	0.0851725
4.78	0.0262866	0.019613	0.126811	0.101181
4.79	0.0186292	0.0150191	0.105241	0.104981
4.8	0.0155676	0.0137299	0.129017	0.110816
4.81	0.0278076	0.0136044	0.110275	0.115334
4.82	0.0173083	0.0188711	0.140042	0.099266
4.83	0.0113564	0.031928	0.115622	0.0871376
4.84	0.0099033	0.0168256	0.154147	0.110027
4.85	0.0105481	0.0197991	0.12193	0.105826
4.86	0.0183301	0.0211477	0.108406	0.115772
4.87	0.0152652	0.0161971	0.118573	0.0999564
4.88	0.0183207	0.0227301	0.125446	0.0995343
4.89	0.0116255	0.015933	0.0975116	0.0975548
4.9	0.0179797	0.0203394	0.113969	0.0898088
4.91	0.016765	0.0186186	0.124887	0.0950723
4.92	0.0155782	0.0150591	0.141796	0.0903173
4.93	0.0160563	0.0163936	0.135099	0.0897376
4.94	0.0154718	0.0142293	0.117907	0.0960933
4.95	0.0162686	0.0167347	0.110989	0.101384
4.96	0.0106439	0.0195889	0.115608	0.0704608
4.97	0.0112876	0.0144923	0.122714	0.0898138
4.98	0.0101123	0.0247187	0.125164	0.11109
4.99	0.017266	0.0214748	0.140688	0.0812915
5	0.0128113	0.0294869	0.123292	0.0907272
5.01	0.0074302	0.0178272	0.12521	0.0899969
5.02	0.0177085	0.0192875	0.118916	0.103722
5.03	0.010995	0.0187178	0.12011	0.0919242
5.04	0.008145	0.0241196	0.130628	0.0670794
5.05	0.0191951	0.0144231	0.148586	0.0684075
5.06	0.0165251	0.0246995	0.132748	0.0950744
5.07	0.0063606	0.0176079	0.136374	0.0951271
5.08	0.0110986	0.0135803	0.112029	0.0790123
5.09	0.007885	0.0206125	0.118614	0.100657
5.1	0.0165019	0.0233689	0.136203	0.0861567
5.11	0.0123837	0.0188195	0.136539	0.106185
5.12	0.0264861	0.0162082	0.137931	0.0929955
5.13	0.0119965	0.0188378	0.118327	0.0890885
5.14	0.0116626	0.0231852	0.111287	0.104345
5.15	0.0090797	0.0215226	0.130192	0.103345
5.16	0.0216064	0.0193393	0.102343	0.106634
5.17	0.022666	0.0152897	0.126699	0.0991264
5.18	0.0088945	0.0162893	0.157729	0.0747179
5.19	0.012839	0.0223033	0.157164	0.101738
5.2	0.012408	0.0156095	0.12807	0.0898592
5.21	0.0089911	0.0166449	0.108565	0.0979394
5.22	0.0102548	0.019138	0.130093	0.0835678
5.23	0.0103497	0.0208423	0.12221	0.114301
5.24	0.013529	0.0190655	0.11289	0.104277
5.25	0.0060637	0.0126526	0.117457	0.0908169
5.26	0.0291797	0.0225796	0.119484	0.106446
5.27	0.0140325	0.0148776	0.140288	0.0884906
5.28	0.0322032	0.0303458	0.108956	0.088045
5.29	0.0105909	0.0269031	0.138792	0.0914871
5.3	0.0168274	0.0187923	0.122733	0.0860795
5.31	0.0080542	0.0206881	0.153549	0.105476
5.32	0.0272088	0.0189001	0.127752	0.0836423
5.33	0.0182264	0.011227	0.147942	0.0881891
5.34	0.016043	0.0309285	0.127211	0.106913
5.35	0.0124123	0.0183173	0.117119	0.101839
5.36	0.0160368	0.0205208	0.116797	0.079505
5.37	0.0149561	0.0187622	0.137387	0.109406
5.38	0.0182646	0.0202501	0.120321	0.0798802
5.39	0.0225094	0.0172153	0.132895	0.0927564
5.4	0.0216565	0.0202028	0.140296	0.09281
5.41	0.0058126	0.0177004	0.127507	0.0977064
5.42	0.0241166	0.0219227	0.126985	0.112582
5.43	0.014449	0.0167686	0.122373	0.0849389
5.44	0.0133607	0.0211773	0.119335	0.104497
5.45	0.0075128	0.0160175	0.135349	0.10019
5.46	0.0093785	0.0129263	0.14156	0.0830809
5.47	0.0099749	0.01563	0.115411	0.106918
5.48	0.0094868	0.0161634	0.125846	0.0744902
5.49	0.0216527	0.0172933	0.127692	0.112934
5.5	0.0092882	0.0196192	0.132447	0.108467
5.51	0.0185238	0.0189952	0.149282	0.0811921
5.52	0.0129781	0.0139525	0.110241	0.0857265
5.53	0.0174743	0.0169548	0.119351	0.0925114
5.54	0.0105609	0.0157968	0.125501	0.0890169
5.55	0.0140108	0.0167628	0.103427	0.111471
5.56	0.0118869	0.0192746	0.130471	0.112289
5.57	0.0159137	0.0241941	0.113839	0.111689
5.58	0.0220419	0.0190046	0.112029	0.118655
5.59	0.0149088	0.0189351	0.123449	0.0988145
5.6	0.0047766	0.0285049	0.108511	0.0959188
5.61	0.0267713	0.0222856	0.121389	0.10784
5.62	0.0050815	0.0171162	0.112228	0.100917
5.63	0.0091747	0.0228581	0.121333	0.088955
5.64	0.0113302	0.0098491	0.128275	0.1006
5.65	0.0048593	0.0248106	0.101368	0.0985468
5.66	0.0069211	0.0243758	0.115629	0.0807342
5.67	0.0215231	0.0161629	0.124631	0.0985218
5.68	0.0078716	0.014352	0.127429	0.0959027
5.69	0.0077668	0.0202981	0.0948416	0.107056
5.7	0.0087724	0.0167333	0.111119	0.0996531
5.71	0.0144157	0.0180902	0.119054	0.105263
5.72	0.0132129	0.0225959	0.130062	0.0987917
5.73	0.0232979	0.0133059	0.111937	0.10507
5.74	0.0203689	0.0208541	0.138074	0.0957628
5.75	0.0141395	0.0163694	0.130652	0.116837
5.76	0.0147523	0.028305	0.13133	0.120631
5.77	0.0144051	0.0282067	0.113	0.0956749
5.78	0.0129425	0.017494	0.112343	0.10349
5.79	0.0127902	0.0167882	0.142889	0.0911312
5.8	0.0282575	0.0254931	0.138035	0.0965568
5.81	0.0149299	0.0274138	0.101513	0.110758
5.82	0.0084767	0.0162752	0.131495	0.0771823
5.83	0.0109536	0.0127342	0.104038	0.097782
5.84	0.0085672	0.0243984	0.142118	0.105392
5.85	0.0127065	0.0231497	0.136686	0.112426
5.86	0.0285921	0.0214051	0.123634	0.0874328
5.87	0.0299871	0.0171434	0.155965	0.0960899
5.88	0.0153416	0.0179982	0.114322	0.107492
5.89	0.040611	0.0139937	0.122274	0.0957864
5.9	0.0219951	0.0178506	0.124994	0.115808
5.91	0.0168834	0.0243369	0.125585	0.0836281
5.92	0.0304893	0.0268737	0.132979	0.107683
5.93	0.022179	0.0184527	0.137227	0.0778729
5.94	0.0138794	0.0214704	0.12904	0.0940196
5.95	0.023344	0.0192906	0.108975	0.104257
5.96	0.0168842	0.0229418	0.135491	0.0988583
5.97	0.0063721	0.0382123	0.123578	0.113639
5.98	0.0212069	0.0242585	0.119758	0.103752
5.99	0.0147127	0.0164825	0.121794	0.0908203
6	0.0179099	0.0103657	0.139035	0.118624
6.01	0.0183203	0.0180993	0.123073	0.108518
6.02	0.0095993	0.0240981	0.120683	0.106752
6.03	0.0113085	0.0315001	0.121724	0.103211
6.04	0.0082746	0.0196885	0.110941	0.100745
6.05	0.0220945	0.0211476	0.0991554	0.0921354
6.06	0.0334266	0.0192161	0.0879563	0.107812
6.07	0.0175529	0.0284958	0.117261	0.0838567
6.08	0.0148025	0.0252931	0.136831	0.0851126
6.09	0.0122752	0.0221519	0.163565	0.0989976
6.1	0.0166536	0.0223356	0.142745	0.0968439
6.11	0.0145584	0.0219403	0.147458	0.114815
6.12	0.0271527	0.0133853	0.146316	0.124197
6.13	0.0212883	0.0223423	0.152111	0.0905539
6.14	0.0186637	0.0144467	0.155385	0.091805
6.15	0.0192646	0.0173551	0.155251	0.111574
6.16	0.0272541	0.0192571	0.156042	0.0871281
6.17	0.0103417	0.0142966	0.158311	0.0886453
6.18	0.0173911	0.0161695	0.158362	0.0818637
6.19	0.0213951	0.0186166	0.153385	0.0911926
6.2	0.012294	0.0135797	0.150307	0.106372
6.21	0.0098083	0.0173353	0.147763	0.101174
6.22	0.0084478	0.012685	0.14684	0.0951292
6.23	0.0134682	0.0223344	0.152207	0.0831359
6.24	0.0087216	0.0173534	0.155149	0.0980052
6.25	0.0237829	0.0165934	0.154265	0.0857944
6.26	0.0098859	0.0154419	0.151024	0.094736
6.27	0.0109027	0.0125691	0.135946	0.0797491
6.28	0.0126111	0.0225605	0.0962836	0.0882157
6.29	0.015885	0.0302867	0.114855	0.109071
6.3	0.0061063	0.0208071	0.115766	0.102797
6.31	0.0062099	0.0202263	0.127614	0.0934708
6.32	0.0106265	0.0235958	0.134991	0.0882559
6.33	0.0089547	0.0176182	0.126841	0.0867277
6.34	0.0235683	0.0187362	0.119995	0.0771236
6.35	0.0109532	0.0215183	0.143518	0.10581
6.36	0.0251349	0.017378	0.123543	0.099399
6.37	0.0056624	0.0266936	0.118803	0.12262
6.38	0.0082733	0.0267502	0.132399	0.0937827
6.39	0.0108188	0.0202171	0.148183	0.0997957
6.4	0.0083686	0.0285875	0.132719	0.110884
6.41	0.0079146	0.0149228	0.102522	0.103816
6.42	0.0159312	0.026812	0.140516	0.106104
6.43	0.0111504	0.02114	0.120874	0.116811
6.44	0.0087732	0.0126591	0.131055	0.141802
6.45	0.0072736	0.0090521	0.115869	0.0807747
6.46	0.0082576	0.0168252	0.129997	0.115536
6.47	0.007255	0.0257768	0.131304	0.111028
6.48	0.0094869	0.021168	0.137004	0.103471
6.49	0.0108102	0.0099868	0.145434	0.141108
6.5	0.0108746	0.0197074	0.131509	0.130503
6.51	0.011448	0.0169595	0.107898	0.110177
6.52	0.0133815	0.0210202	0.129127	0.110572
6.53	0.0115374	0.0183885	0.134147	0.101463
6.54	0.021374	0.0196704	0.1331	0.103114
6.55	0.0090262	0.0314445	0.132389	0.103005
6.56	0.0187804	0.0124621	0.129128	0.0908891
6.57	0.0117341	0.0182165	0.128367	0.0678068
6.58	0.0070656	0.0144697	0.132738	0.107738
6.59	0.0091994	0.0186707	0.131089	0.099983
6.6	0.0087398	0.016625	0.123638	0.0654051
6.61	0.0105911	0.016892	0.131517	0.0972691
6.62	0.0108178	0.0173116	0.124534	0.0962709
6.63	0.00554	0.0186423	0.120029	0.096368
6.64	0.0075684	0.0198312	0.132833	0.0998069
6.65	0.0147382	0.0184971	0.123776	0.0914088
6.66	0.0092438	0.017283	0.136577	0.100088
6.67	0.0183933	0.0229586	0.110877	0.0618935
6.68	0.0149777	0.0187038	0.136449	0.0927988
6.69	0.0121583	0.0209387	0.12581	0.075196
6.7	0.011642	0.0182564	0.120617	0.0919172
6.71	0.0194957	0.0188256	0.130462	0.104706
6.72	0.0149102	0.0147172	0.11799	0.0874082
6.73	0.0216496	0.0222552	0.112301	0.0963936
6.74	0.015759	0.0169148	0.140778	0.0807628
6.75	0.00829	0.015834	0.139546	0.108387
6.76	0.0095383	0.0165468	0.140229	0.0910514
6.77	0.0129588	0.0209132	0.130729	0.0868841
6.78	0.0151711	0.0170445	0.138819	0.100654
6.79	0.0111189	0.0181613	0.154493	0.0908055
6.8	0.0120561	0.0175647	0.146125	0.106924
6.81	0.016868	0.0247226	0.129913	0.102718
6.82	0.0077774	0.0130865	0.144439	0.103749
6.83	0.0189087	0.0144282	0.141028	0.118448
6.84	0.0105504	0.0204842	0.148675	0.0866712
6.85	0.0111328	0.018575	0.136203	0.113867
6.86	0.0048455	0.0185091	0.152169	0.10822
6.87	0.0083844	0.0236432	0.1224	0.101494
6.88	0.0089488	0.0192961	0.128318	0.114239
6.89	0.0118375	0.0207585	0.124621	0.089507
6.9	0.019688	0.0220302	0.135147	0.111929
6.91	0.016395	0.0146118	0.129625	0.0992882
6.92	0.0256733	0.0123957	0.124724	0.133849
6.93	0.0051957	0.0241527	0.149623	0.0913407
6.94	0.0121453	0.0170427	0.129853	0.101206
6.95	0.0199727	0.0295437	0.136705	0.0935029
6.96	0.0251495	0.0234292	0.139515	0.0963303
6.97	0.012685	0.0319882	0.120962	0.123238
6.98	0.0096317	0.0113011	0.1306	0.106972
6.99	0.0165306	0.0190597	0.132358	0.108123
7	0.008786	0.01727	0.128233	0.105362
7.01	0.0087966	0.0252662	0.118833	0.112211
7.02	0.0062995	0.0241698	0.110821	0.0830432
7.03	0.0061902	0.0185798	0.128875	0.109424
7.04	0.0080694	0.0154074	0.110418	0.0947748
7.05	0.0126768	0.0122739	0.135653	0.108325
7.06	0.0112317	0.0177329	0.136098	0.100831
7.07	0.0151922	0.0194363	0.127714	0.102234
7.08	0.0145977	0.0195578	0.125575	0.102148
7.09	0.0095283	0.0158021	0.132966	0.102812
7.1	0.0192739	0.0208676	0.116727	0.105386
7.11	0.0061629	0.0207386	0.135124	0.110272
7.12	0.0087963	0.0204921	0.150174	0.101626
7.13	0.0131823	0.0175819	0.150711	0.0940726
7.14	0.0054598	0.0170212	0.158906	0.101839
7.15	0.0171215	0.0095028	0.135506	0.101126
7.16	0.0087856	0.0199184	0.143311	0.10094
7.17	0.0073654	0.0251572	0.146244	0.106781
7.18	0.0127078	0.0226953	0.148897	0.104554
7.19	0.0156413	0.0089044	0.126528	0.0996702
7.2	0.0127868	0.0228271	0.132188	0.108873
7.21	0.0111771	0.0194888	0.113571	0.101013
7.22	0.0058168	0.0279892	0.121155	0.115224
7.23	0.0121082	0.0145243	0.126304	0.102145
7.24	0.0192804	0.0194383	0.120609	0.107116
7.25	0.0206145	0.0139848	0.133814	0.107307
7.26	0.0078158	0.0192612	0.120215	0.0599123
7.27	0.0172773	0.0177676	0.138866	0.112953
7.28	0.008901	0.0183376	0.141848	0.123221
7.29	0.0147637	0.0206483	0.147573	0.0893035
7.3	0.0074494	0.0138822	0.149185	0.107101
7.31	0.007248	0.0194925	0.137611	0.0952692
7.32	0.0287659	0.0164662	0.136174	0.106308
7.33	0.0320182	0.0165699	0.127792	0.106957
7.34	0.0058832	0.0170631	0.154646	0.112113
7.35	0.0092994	0.0267539	0.119582	0.0931147
7.36	0.0141224	0.0235982	0.1424	0.101081
7.37	0.0243692	0.0172066	0.13828	0.112778
7.38	0.0145434	0.0159855	0.138588	0.127375
7.39	0.0148287	0.0169217	0.12754	0.123842
7.4	0.0135539	0.0197307	0.15311	0.111569
7.41	0.0089755	0.022109	0.137327	0.112429
7.42	0.0140029	0.0178783	0.113456	0.101488
7.43	0.0123527	0.0198734	0.129103	0.104602
7.44	0.0195908	0.018381	0.124823	0.112189
7.45	0.0176066	0.0235914	0.130326	0.0974505
7.46	0.0100093	0.0181449	0.120195	0.0991794
7.47	0.0180606	0.02019	0.13013	0.100827
7.48	0.0200244	0.0263286	0.155216	0.0988532
7.49	0.0184323	0.018819	0.113239	0.0653097
7.5	0.0245833	0.0201953	0.12458	0.092599
7.51	0.0154332	0.0232181	0.146845	0.0851915
7.52	0.0173411	0.0142983	0.160674	0.0983173
7.53	0.018597	0.0136514	0.175448	0.0952386
7.54	0.0066768	0.0245407	0.124039	0.099818
7.55	0.0104834	0.0294372	0.137522	0.0853479
7.56	0.0088184	0.0129858	0.122646	0.0969112
7.57	0.0076927	0.0158075	0.113259	0.105527
7.58	0.0178176	0.0220984	0.142645	0.109371
7.59	0.0156139	0.0253886	0.13168	0.0947562
7.6	0.0254901	0.0345358	0.134227	0.0887399
7.61	0.0058373	0.0308776	0.148051	0.103621
7.62	0.0099774	0.0295136	0.156288	0.0957312
7.63	0.0198603	0.0265966	0.132252	0.0931989
7.64	0.0189276	0.0149651	0.127997	0.0892961
7.65	0.0131508	0.0281213	0.11816	0.0736349
7.66	0.0124665	0.023978	0.128454	0.086758
7.67	0.0086853	0.0264439	0.127244	0.0695229
7.68	0.017413	0.0204651	0.116153	0.100486
7.69	0.0145145	0.0212655	0.123312	0.0806634
7.7	0.0116964	0.0132226	0.135523	0.0836015
7.71	0.0091518	0.0181926	0.105196	0.0878174
7.72	0.013098	0.0173925	0.131696	0.100313
7.73	0.0125295	0.0199369	0.143954	0.105255
7.74	0.0068582	0.018574	0.142383	0.0938117
7.75	0.0092572	0.0195527	0.131959	0.0854846
7.76	0.0108961	0.0237319	0.136005	0.0639192
7.77	0.0170648	0.0306065	0.134701	0.087378
7.78	0.0153838	0.0254076	0.105484	0.119361
7.79	0.011722	0.0195973	0.131825	0.120229
7.8	0.0127841	0.0263241	0.123907	0.10016
7.81	0.0122812	0.0112529	0.107353	0.09202
7.82	0.0088486	0.0261014	0.124961	0.0706663
7.83	0.025931	0.0186732	0.10273	0.101363
7.84	0.007303	0.0162568	0.136964	0.0657565
7.85	0.0082765	0.0227414	0.121159	0.0672246
7.86	0.0091669	0.0265865	0.134675	0.0855803
7.87	0.0106143	0.0256809	0.166231	0.105848
7.88	0.0077467	0.0328313	0.151868	0.0846985
7.89	0.0078463	0.0331719	0.148535	0.065253
7.9	0.0244887	0.0373027	0.149501	0.104325
7.91	0.0255716	0.0140632	0.160919	0.0807182
7.92	0.0189121	0.0261531	0.153985	0.0750609
7.93	0.0198666	0.0193665	0.158641	0.0987533
7.94	0.0148219	0.0203362	0.156352	0.0942645
7.95	0.0152422	0.0428128	0.152806	0.114512
7.96	0.0080963	0.0304422	0.150589	0.111524
7.97	0.0076602	0.0300492	0.164006	0.0959067
7.98	0.0055431	0.0273067	0.152018	0.0888844
7.99	0.0057199	0.0204284	0.158445	0.114843
8	0.0071642	0.028088	0.158647	0.0935497
8.01	0.0151758	0.0230365	0.16428	0.108093
8.02	0.0247302	0.0297996	0.15587	0.103003
8.03	0.0100139	0.0247844	0.167055	0.109578
8.04	0.017808	0.0191331	0.154018	0.0845368
8.05	0.0198115	0.0243846	0.156321	0.0951156
8.06	0.0167553	0.0176874	0.161197	0.102565
8.07	0.0128858	0.0226255	0.162517	0.0983802
8.08	0.0103703	0.0327516	0.151918	0.0813094
8.09	0.0280366	0.0312526	0.127485	0.101992
8.1	0.0294853	0.022982	0.134994	0.102256
8.11	0.0123245	0.0300056	0.141137	0.112114
8.12	0.0131739	0.0191628	0.117014	0.101583
8.13	0.0149464	0.017692	0.112281	0.0947093
8.14	0.0134157	0.0210595	0.118851	0.073888
8.15	0.0229576	0.0203777	0.120591	0.101905
8.16	0.0135234	0.0259905	0.147665	0.0949826
8.17	0.0151695	0.0234535	0.148765	0.108774
8.18	0.0140822	0.0216503	0.157373	0.107837
8.19	0.0141682	0.0225614	0.139279	0.0991975
8.2	0.0082879	0.019112	0.121894	0.0938781
8.21	0.0120435	0.022313	0.148635	0.090866
8.22	0.010963	0.0253579	0.124432	0.105986
8.23	0.0211978	0.0118907	0.13653	0.0890685
8.24	0.0213856	0.0184917	0.155439	0.0984103
8.25	0.0051644	0.0277951	0.139074	0.103604
8.26	0.0121	0.0331395	0.147314	0.064475
8.27	0.008457	0.0244507	0.147209	0.110517
8.28	0.0286088	0.0247583	0.114896	0.116995
8.29	0.0099634	0.0205091	0.133639	0.0926877
8.3	0.0116135	0.0228625	0.147833	0.123328
8.31	0.0199969	0.0272657	0.133768	0.0903366
8.32	0.0207402	0.0173158	0.146696	0.110792
8.33	0.0052888	0.0214607	0.146638	0.0907719
8.34	0.0119654	0.0265184	0.149533	0.13107
8.35	0.0124575	0.0148938	0.148129	0.092972
8.36	0.0047007	0.0231618	0.151064	0.0894027
8.37	0.0114759	0.026325	0.135728	0.0934353
8.38	0.0080032	0.0166923	0.152328	0.0843752
8.39	0.0114636	0.0174891	0.12778	0.0950245
8.4	0.0072099	0.0295822	0.128483	0.0908644
8.41	0.010419	0.0276368	0.123778	0.118902
8.42	0.0120119	0.0208114	0.126715	0.118306
8.43	0.0173694	0.0232699	0.1431	0.104813
8.44	0.0248733	0.0169911	0.143151	0.0819132
8.45	0.0094724	0.0125917	0.13062	0.0992825
8.46	0.028496	0.022623	0.120268	0.11014
8.47	0.0145429	0.0251231	0.173523	0.110835
8.48	0.0169759	0.0284816	0.141707	0.106093
8.49	0.0242581	0.0189565	0.165869	0.125189
8.5	0.0113897	0.0202235	0.12094	0.102785
8.51	0.0100174	0.0188103	0.13018	0.0974353
8.52	0.016045	0.0298784	0.128036	0.0855649
8.53	0.0153801	0.0250622	0.13039	0.0710097
8.54	0.015465	0.022529	0.107686	0.105827
8.55	0.0093771	0.0272846	0.146576	0.109364
8.56	0.0195306	0.0184338	0.133107	0.0806826
8.57	0.0118292	0.0293271	0.157099	0.0713991
8.58	0.0194305	0.0292507	0.164735	0.0846954
8.59	0.0080341	0.0378595	0.155441	0.084581
8.6	0.0175095	0.0419374	0.162064	0.0918471
8.61	0.0154471	0.0189402	0.160057	0.0754321
8.62	0.0149385	0.0259849	0.166961	0.0919655
8.63	0.0143558	0.0264462	0.150471	0.0740108
8.64	0.0200147	0.0295879	0.139544	0.0854043
8.65	0.0093758	0.0397109	0.151819	0.0957604
8.66	0.0088186	0.0274999	0.149192	0.0975427
8.67	0.0191287	0.0377198	0.157159	0.126976
8.68	0.0162877	0.0320739	0.142179	0.101134
8.69	0.0105278	0.0242198	0.1336	0.0835128
8.7	0.0080855	0.0351442	0.155248	0.106386
8.71	0.0122239	0.0335949	0.157235	0.094212
8.72	0.0060882	0.0320544	0.139086	0.0947093
8.73	0.009719	0.0259608	0.143073	0.0937969
8.74	0.0198207	0.0282232	0.154426	0.063864
8.75	0.013334	0.0196102	0.154299	0.0910086
8.76	0.0086716	0.0222426	0.143613	0.0931852
8.77	0.0193703	0.0161998	0.128215	0.110708
8.78	0.0054579	0.0226831	0.150714	0.0567141
8.79	0.0221229	0.0207184	0.147148	0.0841011
8.8	0.0092416	0.0324507	0.153644	0.102331
8.81	0.0127461	0.0352794	0.155897	0.0903654
8.82	0.0231986	0.0228613	0.159911	0.0978197
8.83	0.0048264	0.0283687	0.163751	0.115809
8.84	0.0142696	0.0262102	0.146398	0.0915039
8.85	0.0061349	0.0192714	0.152107	0.101679
8.86	0.009835	0.0332941	0.148519	0.0862796
8.87	0.0123374	0.0302271	0.146582	0.120656
8.88	0.0086593	0.0198448	0.142836	0.116451
8.89	0.0121762	0.0150799	0.155238	0.0849333
8.9	0.0152983	0.0163969	0.15401	0.089707
8.91	0.0150401	0.0270696	0.158137	0.113072
8.92	0.0168231	0.0187882	0.163605	0.112562
8.93	0.0070849	0.025658	0.153147	0.102565
8.94	0.0147846	0.0346011	0.156724	0.136903
8.95	0.0103421	0.0323364	0.165946	0.132913
8.96	0.0215598	0.017941	0.151387	0.0985499
8.97	0.0111239	0.0296403	0.156156	0.0977906
8.98	0.008732	0.0201487	0.16623	0.0991768
8.99	0.0145586	0.0301864	0.144432	0.101384
9	0.012287	0.0240513	0.158516	0.108245
9.01	0.0072562	0.032888	0.1363	0.108845
9.02	0.00652	0.0288764	0.152455	0.0981224
9.03	0.0147855	0.0173386	0.142032	0.123051
9.04	0.0093232	0.0219524	0.134439	0.120488
9.05	0.0075645	0.0251756	0.163986	0.103113
9.06	0.0067152	0.0292593	0.15516	0.09651
9.07	0.0134492	0.0211869	0.148902	0.11014
9.08	0.0212469	0.0298655	0.173714	0.112853
9.09	0.0196389	0.0276254	0.13818	0.093295
9.1	0.0243449	0.0306189	0.159033	0.103174
9.11	0.0207967	0.0286457	0.152792	0.109438
9.12	0.0267356	0.0124258	0.143469	0.0985976
9.13	0.0065031	0.0216383	0.157767	0.108111
9.14	0.0133581	0.0309079	0.164676	0.113592
9.15	0.0247561	0.0192518	0.139737	0.0981286
9.16	0.0053995	0.0197133	0.154781	0.100192
9.17	0.015755	0.021801	0.156395	0.10164
9.18	0.0143721	0.0218323	0.148968	0.10353
9.19	0.0091576	0.0174546	0.136712	0.10099
9.2	0.011461	0.0257703	0.161649	0.0838832
9.21	0.0107735	0.0194259	0.149556	0.101987
9.22	0.0129133	0.0235158	0.155606	0.112966
9.23	0.010783	0.0164834	0.138055	0.101356
9.24	0.0115868	0.0337176	0.157244	0.097511
9.25	0.0303577	0.0227578	0.152482	0.110367
9.26	0.0126882	0.0334751	0.132355	0.10239
9.27	0.0186893	0.0320151	0.154596	0.108312
9.28	0.0151244	0.0231658	0.153709	0.0866051
9.29	0.019072	0.0245566	0.168028	0.0901497
9.3	0.01255	0.0305391	0.147659	0.111323
9.31	0.0161207	0.0244847	0.148821	0.113047
9.32	0.008193	0.0209822	0.143684	0.100289
9.33	0.0210277	0.0339565	0.153657	0.0648897
9.34	0.0102271	0.0143776	0.138766	0.109918
9.35	0.0160829	0.0177757	0.153516	0.0847728
9.36	0.0170453	0.0170329	0.138621	0.0991886
9.37	0.0081169	0.0247299	0.145513	0.0957239
9.38	0.0125705	0.01304	0.135627	0.0809523
9.39	0.0223585	0.0315546	0.131513	0.0956747
9.4	0.0080658	0.0269149	0.153707	0.0841231
9.41	0.0169015	0.0194746	0.130541	0.10789
9.42	0.018025	0.0284152	0.155731	0.114915
9.43	0.0096619	0.0211105	0.150826	0.108613
9.44	0.0167882	0.0299519	0.130276	0.0987399
9.45	0.0118165	0.0382466	0.130823	0.0834687
9.46	0.0119324	0.0247882	0.14022	0.0934921
9.47	0.0070164	0.0213341	0.149181	0.0845539
9.48	0.0102704	0.0233781	0.161749	0.0899578
9.49	0.0074547	0.0234515	0.154548	0.0859616
9.5	0.0094652	0.036589	0.146649	0.082744
9.51	0.0078656	0.0323369	0.153248	0.0886059
9.52	0.0088707	0.0210731	0.151785	0.103881
9.53	0.007167	0.0157301	0.149345	0.0748423
9.54	0.0043237	0.0175176	0.125855	0.100381
9.55	0.0047117	0.0294295	0.136447	0.0966088
9.56	0.0163006	0.0284418	0.140486	0.0891129
9.57	0.005825	0.0178849	0.147954	0.0897911
9.58	0.016482	0.0137172	0.129403	0.098903
9.59	0.0053431	0.0225777	0.124842	0.0915359
9.6	0.0185211	0.0186938	0.140341	0.0842414
9.61	0.015022	0.0199287	0.152214	0.0952736
9.62	0.0166884	0.0225494	0.113912	0.0755045
9.63	0.0215389	0.0363588	0.134092	0.0870653
9.64	0.0259922	0.0195715	0.121352	0.0814941
9.65	0.0102298	0.0297982	0.119765	0.0996334
9.66	0.006455	0.0193133	0.134771	0.0947084
9.67	0.010585	0.0199988	0.151858	0.0966668
9.68	0.0160644	0.0193996	0.128213	0.103369
9.69	0.0132405	0.0261513	0.138058	0.0844526
9.7	0.0113043	0.0284398	0.137181	0.10816
9.71	0.0213397	0.0213761	0.157643	0.0916737
9.72	0.0147018	0.0139677	0.140373	0.0745187
9.73	0.0085777	0.0340567	0.132843	0.0852567
9.74	0.010875	0.0270548	0.129779	0.0963941
9.75	0.0160092	0.0240805	0.148633	0.100413
9.76	0.0277533	0.0164757	0.122049	0.094682
9.77	0.0080334	0.0243289	0.13737	0.0839105
9.78	0.0175451	0.0186021	0.127922	0.107334
9.79	0.0157719	0.0224756	0.129043	0.101212
9.8	0.014847	0.0165518	0.120391	0.0932207
9.81	0.0171457	0.0272848	0.123694	0.0905718
9.82	0.0059112	0.0205642	0.140183	0.102822
9.83	0.0083927	0.0168134	0.140123	0.0824608
9.84	0.0081925	0.0280185	0.141325	0.114595
9.85	0.0120326	0.0252903	0.126698	0.0868716
9.86	0.0166725	0.0331334	0.132516	0.0863966
9.87	0.0194262	0.0216345	0.114955	0.112243
9.88	0.0163479	0.0273085	0.120572	0.107326
9.89	0.0188916	0.0289593	0.140701	0.0815613
9.9	0.0105623	0.0232519	0.132181	0.0989261
9.91	0.0116196	0.0241703	0.118632	0.0947355
9.92	0.0089904	0.0238992	0.110991	0.0953832
9.93	0.0304308	0.0260729	0.121884	0.0904025
9.94	0.0165995	0.034572	0.127672	0.114945
9.95	0.0129584	0.0305816	0.117255	0.095485
9.96	0.0045805	0.0253021	0.132268	0.107041
9.97	0.014178	0.0234676	0.137451	0.130297
9.98	0.0148868	0.0237855	0.147655	0.0951797
9.99	0.0065599	0.0295393	0.147456	0.113273
10	0.0105151	0.017024	0.140362	0.0920489
10.01	0.0145278	0.024877	0.136085	0.0952199
10.02	0.016482	0.0253028	0.145654	0.0881887
10.03	0.0086589	0.0188146	0.129976	0.100221
10.04	0.0124482	0.0233687	0.182035	0.0938995
10.05	0.0172882	0.0297892	0.164862	0.112116
10.06	0.0227014	0.0249911	0.168395	0.104664
10.07	0.0165132	0.0183432	0.156855	0.105264
10.08	0.0176541	0.0310022	0.135542	0.111178
10.09	0.0102529	0.0237666	0.124196	0.0844449
10.1	0.0236132	0.0187174	0.130541	0.120309
10.11	0.0070148	0.0198339	0.139633	0.104063
10.12	0.0087165	0.03365	0.122646	0.0984662
10.13	0.0141667	0.0187529	0.121598	0.110795
10.14	0.0090745	0.0199332	0.148991	0.109746
10.15	0.0139087	0.0264678	0.123439	0.0803479
10.16	0.0206984	0.0201475	0.133093	0.0904766
10.17	0.0131149	0.0281726	0.124713	0.103234
10.18	0.0050814	0.0242774	0.135617	0.102568
10.19	0.0201461	0.0192594	0.142255	0.0902725
10.2	0.0061631	0.0228977	0.140053	0.102568
10.21	0.009049	0.0137393	0.15535	0.0968388
10.22	0.0185078	0.0227811	0.134762	0.11455
10.23	0.017158	0.0139854	0.12234	0.0883034
10.24	0.0163405	0.0139081	0.134453	0.0897699
10.25	0.0202891	0.0267979	0.134514	0.100712
10.26	0.0077437	0.0272081	0.132142	0.131175
10.27	0.0259756	0.0182631	0.1501	0.120451
10.28	0.0073993	0.0225386	0.143507	0.1067
10.29	0.0077916	0.0197854	0.135163	0.0695284
10.3	0.009432	0.0231335	0.151385	0.110251
10.31	0.014449	0.0183326	0.155998	0.110586
10.32	0.0124932	0.0192645	0.14511	0.109218
10.33	0.0104231	0.0267174	0.148072	0.107482
10.34	0.0171873	0.017	0.144088	0.0862724
10.35	0.0257844	0.0241033	0.153196	0.0979663
10.36	0.0327099	0.0224409	0.160294	0.10703
10.37	0.0101001	0.0234091	0.161035	0.0808794
10.38	0.0119604	0.0272816	0.179561	0.0853409
10.39	0.0309671	0.032342	0.153841	0.107986
10.4	0.0324752	0.0181025	0.14826	0.097183
10.41	0.0131581	0.0261033	0.163124	0.0922561
10.42	0.0140616	0.0291081	0.159894	0.0963107
10.43	0.0151567	0.0221443	0.1509	0.085831
10.44	0.0072991	0.0186205	0.152074	0.0942342
10.45	0.0236902	0.018801	0.159124	0.0980297
10.46	0.0249558	0.0258811	0.17696	0.0955966
10.47	0.011753	0.0180273	0.153949	0.0944983
10.48	0.0210311	0.0209872	0.168438	0.0927295
10.49	0.0144621	0.0260571	0.131238	0.110051
10.5	0.0104355	0.0343826	0.158628	0.0998435
10.51	0.0186426	0.0203165	0.150809	0.104706
10.52	0.0131502	0.0179362	0.143317	0.0777619
10.53	0.0237922	0.0240132	0.147311	0.105658
10.54	0.019998	0.0257633	0.151462	0.0879045
10.55	0.0078926	0.0261229	0.144725	0.105986
10.56	0.0104425	0.0168174	0.146339	0.0949218
10.57	0.0169654	0.0165944	0.143264	0.109181
10.58	0.0110636	0.018371	0.144497	0.109903
10.59	0.0124498	0.020416	0.143948	0.105293
10.6	0.0177093	0.0207894	0.136509	0.0805412
10.61	0.010761	0.0312678	0.146556	0.0915291
10.62	0.0197561	0.0136498	0.156279	0.116627
10.63	0.0136174	0.0437016	0.153861	0.0975395
10.64	0.0094484	0.0250557	0.163521	0.0939448
10.65	0.0188704	0.0280067	0.152161	0.0915574
10.66	0.0143381	0.0247688	0.151573	0.0927828
10.67	0.0060942	0.0249061	0.167025	0.0908745
10.68	0.0113762	0.0258828	0.168845	0.0876268
10.69	0.0188101	0.0223264	0.151733	0.105564
10.7	0.0153314	0.0279087	0.164329	0.104304
10.71	0.014097	0.0176975	0.148565	0.0906821
10.72	0.0174646	0.0331954	0.160621	0.0943781
10.73	0.0148243	0.0216109	0.135313	0.077748
10.74	0.0218441	0.0237286	0.165349	0.0647543
10.75	0.0182772	0.0166727	0.145898	0.12484
10.76	0.0208469	0.0212905	0.157341	0.0836192
10.77	0.0112315	0.0270098	0.154305	0.133482
10.78	0.0234608	0.0226728	0.145869	0.118684
10.79	0.0233652	0.0251511	0.145042	0.111782
10.8	0.0109335	0.016113	0.155465	0.0808212
10.81	0.0350563	0.0259747	0.138685	0.118748
10.82	0.0266752	0.0301733	0.138374	0.0996047
10.83	0.0067164	0.0229942	0.143051	0.0951356
10.84	0.0355053	0.020997	0.165489	0.106972
10.85	0.0097245	0.0208984	0.16591	0.0909111
10.86	0.016407	0.0238514	0.161736	0.105328
10.87	0.014885	0.0199894	0.154482	0.115416
10.88	0.0208464	0.0287347	0.144115	0.0856394
10.89	0.0085803	0.0300101	0.154872	0.109337
10.9	0.0269665	0.0189919	0.150159	0.109768
10.91	0.0191361	0.0222435	0.161777	0.109524
10.92	0.0212522	0.0213147	0.151308	0.106619
10.93	0.0255243	0.0213494	0.158644	0.140419
10.94	0.0121758	0.0226402	0.143361	0.101053
10.95	0.0176784	0.0248571	0.130673	0.0987008
10.96	0.0110911	0.031421	0.156246	0.0872085
10.97	0.0038671	0.0241078	0.146375	0.105825
10.98	0.0175808	0.0147457	0.165664	0.106832
10.99	0.0129569	0.0179369	0.168542	0.107609
11	0.0197502	0.0220099	0.154795	0.0783858
11.01	0.0112835	0.0181138	0.156665	0.115274
11.02	0.0108992	0.0186825	0.1517	0.101667
11.03	0.0072391	0.0196996	0.169574	0.135897
11.04	0.0167845	0.0195676	0.154159	0.105371
11.05	0.0171723	0.0160059	0.138014	0.095544
11.06	0.0161886	0.0146187	0.123311	0.0820154
11.07	0.0130794	0.0139047	0.130934	0.0798825
11.08	0.0080232	0.0258727	0.12896	0.0968789
11.09	0.0208137	0.0197327	0.122278	0.0879441
11.1	0.0163592	0.0221143	0.118323	0.0831092
11.11	0.0158281	0.0202383	0.12563	0.104365
11.12	0.0136663	0.0206995	0.110034	0.10583
11.13	0.0250888	0.0180313	0.118599	0.0654872
11.14	0.0071829	0.0268433	0.118885	0.104435
11.15	0.0185645	0.0193629	0.136262	0.0833642
11.16	0.011173	0.0250441	0.0990451	0.117684
11.17	0.011886	0.0218878	0.110181	0.113152
11.18	0.0161776	0.0335721	0.126446	0.100323
11.19	0.0087338	0.0223055	0.127646	0.107404
11.2	0.0214866	0.0172031	0.145754	0.0824051
11.21	0.0149297	0.0267522	0.119851	0.0817629
11.22	0.0160869	0.0205929	0.128624	0.0994881
11.23	0.0141798	0.0176902	0.128822	0.110914
11.24	0.005678	0.0250789	0.117395	0.107853
11.25	0.0185736	0.0238231	0.101171	0.0866031
11.26	0.0119635	0.0130369	0.114676	0.0971763
11.27	0.011773	0.0202224	0.137918	0.1096
11.28	0.0108322	0.019765	0.119996	0.0973825
11.29	0.0108587	0.016918	0.135359	0.0878891
11.3	0.0180167	0.0201477	0.127434	0.0758466
11.31	0.0116105	0.0242992	0.139628	0.078599
11.32	0.0131462	0.0233381	0.147578	0.0779293
11.33	0.0205278	0.0320691	0.164122	0.0753096
11.34	0.0136871	0.025441	0.132666	0.0807552
11.35	0.0204979	0.0168112	0.123413	0.0867471
11.36	0.0268823	0.0267956	0.118009	0.0897075
11.37	0.0124745	0.0190335	0.110963	0.0815528
11.38	0.0147296	0.0216947	0.110643	0.102967
11.39	0.026922	0.026019	0.0924507	0.102519
11.4	0.0137595	0.0353165	0.0952051	0.0908596
11.41	0.0143316	0.015928	0.10562	0.0946304
11.42	0.0114919	0.0179186	0.0801289	0.0794962
11.43	0.016759	0.01928	0.0864767	0.0910499
11.44	0.0095942	0.022813	0.109904	0.0705631
11.45	0.0259647	0.0248887	0.0858244	0.09923
11.46	0.0175845	0.0169204	0.0963098	0.0847306
11.47	0.0330411	0.0128885	0.126754	0.0817664
11.48	0.0136354	0.0225522	0.122234	0.0642669
11.49	0.0127838	0.0192588	0.11506	0.07186
11.5	0.0090369	0.019524	0.129015	0.0993971
11.51	0.0151618	0.0241253	0.138206	0.0987787
11.52	0.0258058	0.0267716	0.122015	0.0946008
11.53	0.0125555	0.0242528	0.144244	0.0850135
11.54	0.0058798	0.0168596	0.144572	0.103835
11.55	0.0230735	0.0233411	0.166332	0.102589
11.56	0.007176	0.0151908	0.160056	0.0939994
11.57	0.0185633	0.0223487	0.160627	0.091204
11.58	0.0103374	0.0118806	0.150678	0.0994998
11.59	0.0215959	0.0290234	0.154647	0.0841871
11.6	0.023741	0.0142574	0.149984	0.0838259
11.61	0.009368	0.0135831	0.152911	0.0802881
11.62	0.025384	0.0138894	0.148974	0.090883
11.63	0.0176103	0.0142715	0.160651	0.0943387
11.64	0.0157882	0.014567	0.173357	0.0783211
11.65	0.0190525	0.0175347	0.12324	0.0775372
11.66	0.019408	0.0230683	0.116713	0.0899402
11.67	0.0279119	0.0173721	0.150431	0.0967865
11.68	0.0064054	0.02004	0.136142	0.0813143
11.69	0.022061	0.0194526	0.137365	0.0859637
11.7	0.015438	0.0148798	0.151444	0.0884108
11.71	0.0060613	0.0208082	0.140602	0.0884321
11.72	0.016096	0.0155575	0.149522	0.0886613
11.73	0.0067222	0.024726	0.14547	0.0970163
11.74	0.0056711	0.0207307	0.13165	0.0890749
11.75	0.0141592	0.0147223	0.15187	0.0753687
11.76	0.0100106	0.0251477	0.162911	0.0719162
11.77	0.0078073	0.012643	0.167844	0.105805
11.78	0.0116648	0.0223731	0.150831	0.0997846
11.79	0.0209975	0.0148833	0.134564	0.0813553
11.8	0.0117589	0.0224737	0.130921	0.0770221
11.81	0.0163888	0.0197242	0.138832	0.0997244
11.82	0.0190992	0.0226366	0.112804	0.0698924
11.83	0.009259	0.0206225	0.14493	0.0869094
11.84	0.0059703	0.0166099	0.140548	0.0932311
11.85	0.0179083	0.0227192	0.144365	0.089714
11.86	0.0112103	0.0259176	0.150594	0.0875968
11.87	0.0112148	0.0207966	0.132612	0.0919555
11.88	0.0066297	0.0324175	0.133724	0.0947873
11.89	0.0068967	0.0194182	0.114995	0.072898
11.9	0.0128329	0.0248789	0.119604	0.0660451
11.91	0.0083689	0.0191974	0.136056	0.0956225
11.92	0.0126362	0.0186192	0.122594	0.0844933
11.93	0.0062498	0.0188186	0.135125	0.0746404
11.94	0.0053733	0.0139804	0.14503	0.0715062
11.95	0.0173401	0.0191207	0.131774	0.0958505
11.96	0.0226142	0.0157221	0.138007	0.0873386
11.97	0.0068822	0.0213019	0.156989	0.0927538
11.98	0.009501	0.013309	0.149021	0.09345
11.99	0.0144943	0.0161786	0.141017	0.0856835
12	0.0092719	0.0185387	0.141834	0.0839396
12.01	0.0156883	0.0172991	0.13382	0.0977083
12.02	0.0061296	0.0207527	0.124701	0.0989672
12.03	0.0048994	0.0204825	0.103009	0.08936
12.04	0.0128558	0.0126901	0.129971	0.131511
12.05	0.0117408	0.0211306	0.124389	0.0948363
12.06	0.0074034	0.0282374	0.139339	0.109192
12.07	0.0145908	0.0110081	0.115108	0.102384
12.08	0.0189714	0.0200319	0.144648	0.0713029
12.09	0.0148533	0.0165426	0.136745	0.0667156
12.1	0.0169832	0.0176627	0.116544	0.0858648
12.11	0.0099261	0.0166841	0.143744	0.0871626
12.12	0.0138102	0.0165647	0.133639	0.0784315
12.13	0.0110456	0.0236417	0.131105	0.0822492
12.14	0.0223647	0.0223867	0.122182	0.0836312
12.15	0.0078698	0.0227008	0.131688	0.099165
12.16	0.0098319	0.0152934	0.13725	0.0911718
12.17	0.0122965	0.021597	0.132733	0.0764985
12.18	0.0127927	0.0239723	0.11768	0.105091
12.19	0.0108163	0.0236906	0.119931	0.0876999
12.2	0.0203595	0.0173394	0.13716	0.0799995
12.21	0.0184836	0.029896	0.110321	0.0947881
12.22	0.0152521	0.0164672	0.136658	0.0749511
12.23	0.0071245	0.0219707	0.123386	0.0981512
12.24	0.0163746	0.0256605	0.154225	0.0803336
12.25	0.0202374	0.0213489	0.139554	0.0834652
12.26	0.0103745	0.0218354	0.159052	0.0944183
12.27	0.0202253	0.0236811	0.153045	0.108418
12.28	0.0161014	0.0163244	0.120437	0.0832506
12.29	0.0093937	0.0170469	0.158637	0.109104
12.3	0.0108209	0.0198818	0.142523	0.104952
12.31	0.0065797	0.0159597	0.135196	0.0945229
12.32	0.0093132	0.0157419	0.132704	0.0859204
12.33	0.0178541	0.0175128	0.135409	0.106014
12.34	0.0107373	0.0215583	0.119265	0.0787159
12.35	0.0160781	0.0215593	0.128832	0.08761
12.36	0.0079781	0.0211162	0.135708	0.0921562
12.37	0.0262825	0.0204185	0.145504	0.0868071
12.38	0.0203584	0.0209811	0.149676	0.0942223
12.39	0.0156811	0.0268748	0.127032	0.0733819
12.4	0.0147268	0.0191601	0.145399	0.100403
12.41	0.0078306	0.0210414	0.128246	0.0872821
12.42	0.0188434	0.0244228	0.129549	0.0894767
12.43	0.0140527	0.0302725	0.13552	0.0885969
12.44	0.0186749	0.0190938	0.120941	0.0980279
12.45	0.0145691	0.0194583	0.139435	0.0922929
12.46	0.0079071	0.015542	0.131112	0.0857164
12.47	0.014062	0.0155107	0.145244	0.092594
12.48	0.0053379	0.0232286	0.1408	0.0908581
12.49	0.0084739	0.0205105	0.13104	0.0816515
12.5	0.0111989	0.0198499	0.175902	0.10916
12.51	0.0119118	0.0183742	0.129747	0.0967117
12.52	0.0139973	0.0184592	0.155875	0.1093
12.53	0.0157124	0.0149712	0.129715	0.103898
12.54	0.0107958	0.0152776	0.144049	0.0820868
12.55	0.0113681	0.022628	0.124492	0.11302
12.56	0.012893	0.0240788	0.150083	0.0785517
12.57	0.0226193	0.0286933	0.166025	0.0906083
12.58	0.0247987	0.0212979	0.143751	0.0846313
12.59	0.0153844	0.0122943	0.132004	0.0917981
12.6	0.0274712	0.0181159	0.148392	0.109532
12.61	0.0083406	0.0222126	0.139699	0.070689
12.62	0.0209272	0.02017	0.13237	0.094204
12.63	0.0091651	0.0188892	0.149159	0.110288
12.64	0.0091586	0.0192483	0.150793	0.10659
12.65	0.0103292	0.0178379	0.136298	0.106017
12.66	0.0198575	0.0176341	0.119699	0.0881182
12.67	0.0147369	0.0130959	0.142099	0.0995441
12.68	0.026651	0.0152644	0.121078	0.107058
12.69	0.0146237	0.0216911	0.126779	0.10291
12.7	0.0163734	0.0165334	0.126653	0.0826187
12.71	0.0076386	0.0141051	0.113064	0.0956376
12.72	0.0047222	0.0185326	0.142645	0.108131
12.73	0.0183865	0.0150125	0.137672	0.126018
12.74	0.0228255	0.0211123	0.152794	0.0841816
12.75	0.019673	0.0176752	0.147064	0.0914593
12.76	0.0225744	0.0238174	0.126621	0.0926968
12.77	0.0125889	0.0167643	0.126518	0.0978342
12.78	0.015292	0.0129843	0.129208	0.097904
12.79	0.0152363	0.0185671	0.126258	0.0793822
12.8	0.0161016	0.0182885	0.13814	0.0893876
12.81	0.007713	0.0254688	0.154618	0.105343
12.82	0.0082717	0.0162975	0.152306	0.113145
12.83	0.0118845	0.0204714	0.129212	0.100742
12.84	0.0071562	0.0260032	0.134062	0.106528
12.85	0.017382	0.0214869	0.134171	0.0810653
12.86	0.0070732	0.0133891	0.167806	0.0985298
12.87	0.0158036	0.0278508	0.126272	0.0954358
12.88	0.0107991	0.0250784	0.146214	0.0898422
12.89	0.0105066	0.0197661	0.124476	0.0868995
12.9	0.0083985	0.0204456	0.133346	0.0994931
12.91	0.0218588	0.0226227	0.127703	0.0943381
12.92	0.0201337	0.0302414	0.143129	0.0843727
12.93	0.0189534	0.0187006	0.148488	0.101354
12.94	0.0161198	0.0149053	0.133761	0.0708064
12.95	0.0177829	0.0154726	0.134935	0.0913096
12.96	0.0245828	0.0147238	0.130497	0.108914
12.97	0.0251942	0.0197416	0.152248	0.0781401
12.98	0.0162263	0.0234112	0.131894	0.0803669
12.99	0.0152782	0.0212531	0.15756	0.103338
13	0.0140252	0.0221948	0.133451	0.111153
13.01	0.0240527	0.0169428	0.130672	0.12313
13.02	0.0046327	0.0172053	0.151466	0.0575701
13.03	0.025113	0.0243127	0.147461	0.0825866
13.04	0.0097759	0.0197728	0.15158	0.0946975
13.05	0.0223933	0.0209839	0.141035	0.09032
13.06	0.0286189	0.0238957	0.148965	0.0774553
13.07	0.0116913	0.0145263	0.161741	0.0650971
13.08	0.0210789	0.0240561	0.146395	0.0895251
13.09	0.0119594	0.0180959	0.155784	0.0748675
13.1	0.0134395	0.0183461	0.165018	0.0861927
13.11	0.0289158	0.0131523	0.150622	0.10508
13.12	0.0144871	0.0195246	0.15675	0.0887365
13.13	0.0170707	0.0186872	0.143602	0.0657509
13.14	0.0171712	0.018774	0.144844	0.11009
13.15	0.0131344	0.0219237	0.149143	0.097092
13.16	0.0197192	0.023192	0.152506	0.10428
13.17	0.0059086	0.0212265	0.146212	0.0853355
13.18	0.0178741	0.02284	0.150864	0.0900435
13.19	0.0085853	0.01755	0.149378	0.0820932
13.2	0.0217508	0.0188004	0.152953	0.0721498
13.21	0.0132276	0.0153592	0.150011	0.0696188
13.22	0.0186504	0.018339	0.160346	0.0971957
13.23	0.026408	0.0243245	0.145738	0.104053
13.24	0.0166448	0.0127254	0.153333	0.078622
13.25	0.0110468	0.0271114	0.148858	0.095085
13.26	0.0151145	0.0217972	0.148011	0.0917253
13.27	0.0074835	0.0220309	0.136053	0.0974075
13.28	0.0199099	0.0196789	0.119749	0.0805761
13.29	0.0145782	0.0171799	0.13927	0.0782951
13.3	0.0243062	0.0250226	0.147395	0.10624
13.31	0.0117766	0.0140394	0.138021	0.112922
13.32	0.0116388	0.013295	0.152891	0.0785796
13.33	0.0181008	0.029071	0.14884	0.0985001
13.34	0.0258393	0.0189347	0.139399	0.0848283
13.35	0.0070316	0.0189787	0.11237	0.0696693
13.36	0.0066946	0.0278495	0.132705	0.0975607
13.37	0.0107479	0.0171776	0.143302	0.0985898
13.38	0.0146639	0.0232363	0.136665	0.0922801
13.39	0.0147839	0.0187936	0.164678	0.105649
13.4	0.0155464	0.0181617	0.114273	0.10213
13.41	0.0206437	0.0230295	0.124079	0.0868072
13.42	0.0074485	0.0212936	0.132113	0.0726434
13.43	0.0093547	0.0264143	0.133133	0.0812613
13.44	0.0229731	0.0276801	0.129429	0.0799018
13.45	0.0199182	0.0291632	0.149157	0.069084
13.46	0.014628	0.0165232	0.13925	0.0696152
13.47	0.0170394	0.0225996	0.130287	0.0957555
13.48	0.0212905	0.0150424	0.12741	0.0935093
13.49	0.0168889	0.0134121	0.128021	0.085442
13.5	0.0190834	0.0160156	0.138742	0.0767597
13.51	0.0232968	0.0180911	0.136338	0.0806719
13.52	0.009951	0.0175432	0.135774	0.0885319
13.53	0.0139017	0.0164887	0.122638	0.0895226
13.54	0.0105813	0.0158839	0.1126	0.086427
13.55	0.0076025	0.017349	0.132338	0.0769648
13.56	0.0182868	0.0199886	0.118303	0.0674769
13.57	0.0125716	0.0142965	0.131526	0.0907736
13.58	0.0219749	0.0226917	0.113717	0.0951861
13.59	0.0151498	0.0204469	0.129891	0.0774225
13.6	0.0215809	0.0164459	0.14477	0.0983608
13.61	0.0105434	0.0166411	0.138627	0.0784037
13.62	0.0134054	0.0202185	0.136662	0.0699916
13.63	0.0091592	0.0257371	0.109639	0.0721804
13.64	0.0108367	0.0155932	0.137992	0.0759621
13.65	0.0239362	0.0200406	0.122648	0.0634677
13.66	0.016879	0.0199333	0.130444	0.0706151
13.67	0.021549	0.0253676	0.123242	0.102307
13.68	0.0154899	0.0186484	0.147556	0.0689396
13.69	0.0140385	0.0165458	0.107526	0.0856601
13.7	0.0147664	0.0195379	0.150498	0.0793571
13.71	0.0119953	0.0175826	0.152819	0.106103
13.72	0.0083405	0.0201911	0.112112	0.087295
13.73	0.0175893	0.0221352	0.129998	0.0839601
13.74	0.0171013	0.0190442	0.128051	0.0891246
13.75	0.0085214	0.017162	0.144187	0.0791248
13.76	0.0175735	0.0229353	0.12624	0.0891904
13.77	0.0137912	0.0189655	0.131922	0.0935255
13.78	0.0059467	0.0233729	0.115076	0.103094
13.79	0.0325882	0.0164288	0.120601	0.0671939
13.8	0.0181694	0.0321156	0.107247	0.0861454
13.81	0.0180311	0.0223125	0.118658	0.0777519
13.82	0.0107291	0.0234677	0.122152	0.0712516
13.83	0.0142862	0.0242841	0.0934922	0.0739067
13.84	0.0197265	0.0191094	0.123026	0.0620852
13.85	0.0101263	0.0180831	0.123836	0.072764
13.86	0.0077993	0.0138722	0.111763	0.0819567
13.87	0.0267627	0.016054	0.0997531	0.0869072
13.88	0.0154254	0.0210373	0.119355	0.109414
13.89	0.0095671	0.0251138	0.135497	0.0827272
13.9	0.0220228	0.0247677	0.125205	0.0823869
13.91	0.0193233	0.0160432	0.114336	0.0821044
13.92	0.016561	0.0183682	0.106689	0.0656317
13.93	0.0108209	0.0167816	0.124121	0.0795555
13.94	0.0073473	0.013008	0.112294	0.0777201
13.95	0.016344	0.0186151	0.13538	0.0747676
13.96	0.0105011	0.0263864	0.157592	0.0879801
13.97	0.0110692	0.0161346	0.118604	0.0927194
13.98	0.0212996	0.0176879	0.137015	0.0967888
13.99	0.0124435	0.0188167	0.13869	0.0811084
14	0.0178616	0.0157847	0.122752	0.0731962
14.01	0.0110474	0.0158903	0.159697	0.0846211
14.02	0.0170817	0.0299308	0.125454	0.0870771
14.03	0.018082	0.0167971	0.128251	0.0940651
14.04	0.0108496	0.0246905	0.130665	0.0739932
14.05	0.0145007	0.0267021	0.14509	0.133494
14.06	0.0107291	0.0178099	0.151529	0.09675
14.07	0.0245938	0.0307743	0.140242	0.104926
14.08	0.0177461	0.0264933	0.137724	0.0758915
14.09	0.0269139	0.0177408	0.150423	0.076694
14.1	0.0113661	0.013883	0.13809	0.0720514
14.11	0.0084377	0.0191455	0.124535	0.0678514
14.12	0.0228183	0.0235174	0.155139	0.0892711
14.13	0.0124309	0.0178206	0.138373	0.104153
14.14	0.0270361	0.0222464	0.13151	0.0767571
14.15	0.022901	0.0214749	0.127614	0.0745384
14.16	0.0138793	0.0300196	0.123598	0.0899668
14.17	0.0042947	0.014378	0.159021	0.0789312
14.18	0.0184506	0.0202793	0.129458	0.0755073
14.19	0.028187	0.0116624	0.177087	0.0992402
14.2	0.0156934	0.0218905	0.137632	0.079692
14.21	0.008764	0.0181132	0.139106	0.0888186
14.22	0.0116027	0.0183333	0.143931	0.0965759
14.23	0.0097184	0.0215609	0.0959142	0.0738871
14.24	0.0153588	0.0319727	0.124485	0.0848933
14.25	0.0162625	0.0140615	0.148293	0.0671453
14.26	0.0053331	0.0214343	0.126575	0.0760836
14.27	0.0212472	0.0200057	0.124336	0.0660756
14.28	0.0198058	0.0146934	0.150899	0.0745043
14.29	0.0258189	0.0152179	0.125172	0.0776699
14.3	0.012132	0.0148399	0.147016	0.0743888
14.31	0.0100564	0.0179941	0.131048	0.0841253
14.32	0.0122272	0.0127699	0.141038	0.10022
14.33	0.0077133	0.020197	0.152378	0.0934558
14.34	0.0165475	0.0239377	0.167203	0.0869534
14.35	0.0208414	0.0167792	0.1706	0.0974348
14.36	0.0232253	0.020165	0.14406	0.0792263
14.37	0.0116698	0.0174757	0.132447	0.0867913
14.38	0.016565	0.0225098	0.132804	0.0831633
14.39	0.0094324	0.0192003	0.134659	0.077414
14.4	0.013444	0.0179489	0.125788	0.119303
14.41	0.0177118	0.0129985	0.133234	0.105665
14.42	0.0179178	0.0156545	0.153608	0.100754
14.43	0.0245103	0.0193195	0.14106	0.0580742
14.44	0.0147491	0.018865	0.13749	0.0966017
14.45	0.0222408	0.0259539	0.155694	0.0840554
14.46	0.0109299	0.0228666	0.13814	0.0930742
14.47	0.0201968	0.0213474	0.144446	0.0916542
14.48	0.0194746	0.0196857	0.145933	0.095726
14.49	0.0207785	0.0147513	0.152317	0.069158
14.5	0.0104012	0.0299266	0.139715	0.0675176
14.51	0.0147176	0.0196384	0.142216	0.0766051
14.52	0.0105534	0.0221963	0.127208	0.0853851
14.53	0.0111479	0.0248656	0.105304	0.0838879
14.54	0.0213977	0.0202893	0.146625	0.0937566
14.55	0.0139066	0.0177007	0.13272	0.0950037
14.56	0.0091364	0.021393	0.14001	0.109458
14.57	0.0088177	0.0229439	0.152588	0.0833587
14.58	0.0160651	0.0225687	0.160825	0.102413
14.59	0.0086581	0.0152952	0.126806	0.0924734
14.6	0.0119426	0.0225807	0.0958466	0.0911125
14.61	0.0141726	0.0258867	0.0533021	0.0747747
14.62	0.0110919	0.0174534	0.0493883	0.0819163
14.63	0.0148319	0.0157097	0.0754962	0.0845689
14.64	0.0154287	0.0154736	0.0496276	0.103811
14.65	0.0107039	0.0192507	0.0535842	0.0965525
14.66	0.0148648	0.0300012	0.0696224	0.0654875
14.67	0.0261531	0.0231924	0.0667763	0.0678334
14.68	0.0084028	0.0168573	0.0482166	0.0789321
14.69	0.0125554	0.0211979	0.040674	0.0678235
14.7	0.0134084	0.0186588	0.0657573	0.0826191
14.71	0.0189488	0.0135224	0.0539569	0.0736768
14.72	0.0152332	0.0165453	0.0803013	0.0782707
14.73	0.0160001	0.0222213	0.0681712	0.0947016
14.74	0.0172548	0.0204657	0.0641325	0.0952529
14.75	0.0115949	0.0174569	0.0955079	0.0865381
14.76	0.0142322	0.0290835	0.0757568	0.0905442
14.77	0.0154164	0.0180578	0.0857929	0.0924986
14.78	0.0343676	0.0217035	0.0722105	0.082382
14.79	0.0361115	0.0197742	0.118462	0.0764689
14.8	0.0105247	0.0156955	0.102627	0.091038
14.81	0.0268219	0.0178552	0.152181	0.0745233
14.82	0.0113938	0.0263416	0.160144	0.090526
14.83	0.0124212	0.0173564	0.133517	0.0829913
14.84	0.0177879	0.0166551	0.144589	0.0887344
14.85	0.0193972	0.0189366	0.150256	0.100057
14.86	0.0138324	0.0201462	0.166711	0.0886488
14.87	0.0072351	0.0163087	0.156232	0.0879812
14.88	0.0088738	0.0183677	0.134981	0.0686613
14.89	0.0073072	0.0166339	0.129463	0.0619685
14.9	0.0148301	0.01573	0.138703	0.102994
14.91	0.0142046	0.0202801	0.106465	0.0975476
14.92	0.0239107	0.0204952	0.0937098	0.0880884
14.93	0.009464	0.0245954	0.0753186	0.0689175
14.94	0.0172119	0.0152232	0.109502	0.105412
14.95	0.0113656	0.0251825	0.100165	0.0812725
14.96	0.0213597	0.0145334	0.147397	0.103853
14.97	0.0116596	0.015028	0.153208	0.0751815
14.98	0.0170102	0.0239342	0.153284	0.0927072
14.99	0.0189206	0.0192053	0.152173	0.100766
15	0.0214212	0.0189605	0.137193	0.0719486
15.01	0.0080981	0.0172382	0.136787	0.0867772
15.02	0.0171346	0.0129181	0.132472	0.0913621
15.03	0.0075924	0.0171684	0.149357	0.0857573
15.04	0.014414	0.0229168	0.152551	0.0867217
15.05	0.0097262	0.0204447	0.121973	0.0787006
15.06	0.0045864	0.020941	0.160452	0.0916394
15.07	0.025173	0.0166197	0.144182	0.0708036
15.08	0.0080199	0.0144869	0.128334	0.104033
15.09	0.0185041	0.0168068	0.148492	0.0835814
15.1	0.0105195	0.0205448	0.157791	0.0648324
15.11	0.0203582	0.0156741	0.141224	0.0979376
15.12	0.0276428	0.026297	0.128294	0.0732282
15.13	0.0129772	0.0151598	0.151909	0.0752065
15.14	0.0069324	0.0265015	0.148789	0.0861365
15.15	0.0258136	0.0161952	0.134747	0.0827452
15.16	0.0137676	0.0213486	0.165783	0.0822376
15.17	0.0165837	0.0132219	0.160141	0.107835
15.18	0.021171	0.0162412	0.159501	0.105564
15.19	0.0248814	0.018517	0.141613	0.0787343
15.2	0.0156967	0.0191419	0.150871	0.0885765
15.21	0.0108772	0.0154651	0.15015	0.110341
15.22	0.0219844	0.0214069	0.120067	0.075396
15.23	0.0112424	0.0161089	0.134831	0.0823171
15.24	0.0198551	0.0138038	0.136102	0.078092
15.25	0.0368662	0.0238411	0.13952	0.0724318
15.26	0.0082112	0.0350038	0.144416	0.0847133
15.27	0.0098432	0.024296	0.0981124	0.0944387
15.28	0.0163724	0.0315795	0.177788	0.0534376
15.29	0.0122829	0.0148135	0.115815	0.0959254
15.3	0.0115767	0.0199736	0.138358	0.0950786
15.31	0.0204559	0.0235846	0.1335	0.10131
15.32	0.010667	0.0169441	0.12884	0.0973311
15.33	0.0203422	0.0141276	0.154474	0.0820504
15.34	0.0156491	0.0171658	0.153963	0.0995163
15.35	0.0154903	0.0072037	0.131883	0.0914856
15.36	0.0136138	0.020104	0.150043	0.0869725
15.37	0.0241012	0.0235961	0.137319	0.080072
15.38	0.0113685	0.0153391	0.141711	0.0812444
15.39	0.0170921	0.0207919	0.133	0.0957348
15.4	0.0170183	0.0305331	0.138813	0.0933584
15.41	0.01195	0.0197584	0.145115	0.069203
15.42	0.0082789	0.0194553	0.158233	0.0991484
15.43	0.0072293	0.0218002	0.133435	0.0875169
15.44	0.0134556	0.0225237	0.144815	0.098832
15.45	0.0168268	0.0237591	0.141282	0.0742918
15.46	0.0051443	0.02028	0.140967	0.075142
15.47	0.0092884	0.0248396	0.149853	0.0747112
15.48	0.0065239	0.0141193	0.134631	0.0687307
15.49	0.0121524	0.0180917	0.117036	0.081818
15.5	0.0181241	0.0179056	0.131002	0.0858914
15.51	0.0179224	0.0164156	0.119306	0.0911649
15.52	0.0167893	0.0185849	0.149469	0.0791769
15.53	0.0099588	0.0194728	0.139137	0.0924415
15.54	0.0065703	0.0231364	0.115463	0.0864365
15.55	0.0325683	0.0229129	0.136525	0.0681736
15.56	0.0171175	0.0168953	0.140897	0.0903029
15.57	0.025334	0.0194319	0.133318	0.0672005
15.58	0.0184216	0.0173427	0.15471	0.0879289
15.59	0.0178835	0.019677	0.149648	0.0662804
15.6	0.0209895	0.0222429	0.176325	0.0944214
15.61	0.0268476	0.0330303	0.153458	0.0709771
15.62	0.0138778	0.0207267	0.144507	0.0854679
15.63	0.0248986	0.0243193	0.108493	0.100204
15.64	0.0192356	0.0322303	0.13126	0.0807517
15.65	0.0104068	0.0196879	0.132746	0.0973
15.66	0.0140077	0.0169215	0.148342	0.0870558
15.67	0.0199096	0.0230592	0.148796	0.0806248
15.68	0.0100144	0.0148332	0.106618	0.0923032
15.69	0.0157006	0.0206464	0.14605	0.0601139
15.7	0.0117499	0.0188077	0.152403	0.0843518
15.71	0.0100941	0.0303159	0.153044	0.0911102
15.72	0.0109964	0.0237782	0.164516	0.0810354
15.73	0.0116746	0.0208533	0.144627	0.0935193
15.74	0.0138487	0.0279717	0.126005	0.0795406
15.75	0.0136139	0.0184348	0.127183	0.100786
15.76	0.0103223	0.0191056	0.118348	0.0826798
15.77	0.0198228	0.020849	0.125914	0.0969154
15.78	0.015778	0.0249426	0.129351	0.0697518
15.79	0.0117898	0.0189451	0.0917353	0.0916963
15.8	0.010083	0.0211729	0.121736	0.0849608
15.81	0.0063737	0.0223396	0.126694	0.0944798
15.82	0.0107748	0.0183853	0.117843	0.0654543
15.83	0.0061041	0.0177818	0.115877	0.0800393
15.84	0.0167747	0.017301	0.122934	0.0744693
15.85	0.0123913	0.0195611	0.109496	0.0710936
15.86	0.0129677	0.0166173	0.128612	0.0758596
15.87	0.0100861	0.022292	0.135187	0.11313
15.88	0.0177697	0.0226443	0.108995	0.0987367
15.89	0.0201818	0.0223174	0.0892448	0.0871312
15.9	0.0061791	0.013307	0.0934364	0.0780716
15.91	0.0117435	0.0165307	0.134397	0.0885136
15.92	0.0085293	0.0212631	0.138908	0.0917831
15.93	0.0198206	0.0321285	0.163693	0.0702369
15.94	0.0066283	0.0179702	0.156235	0.067124
15.95	0.0143337	0.0216774	0.165103	0.0944119
15.96	0.0082242	0.0386051	0.145754	0.0686428
15.97	0.0133888	0.0175768	0.152162	0.0760207
15.98	0.013846	0.0217609	0.146869	0.0849553
15.99	0.0145273	0.0206421	0.150465	0.0761076
16	0.0180451	0.0269864	0.127951	0.0902714
16.01	0.0148958	0.0321604	0.135825	0.0744844
16.02	0.0124249	0.0121371	0.127282	0.0840618
16.03	0.018022	0.0306727	0.115155	0.0728434
16.04	0.0172554	0.0211657	0.123151	0.100548
16.05	0.0138916	0.0250281	0.140112	0.0742245
16.06	0.0089908	0.0217927	0.106586	0.0795614
16.07	0.0179739	0.0143686	0.12563	0.105382
16.08	0.0171303	0.0188179	0.107745	0.0877835
16.09	0.0253646	0.0206216	0.11282	0.114629
16.1	0.0121417	0.031681	0.129061	0.0845392
16.11	0.0115401	0.0185809	0.129204	0.0975791
16.12	0.0218222	0.0224639	0.147537	0.0849939
16.13	0.0343192	0.0175504	0.140467	0.0856205
16.14	0.0102728	0.0145898	0.126302	0.0798014
16.15	0.0148674	0.0230224	0.153901	0.112311
16.16	0.0079212	0.0174002	0.15702	0.113291
16.17	0.0099371	0.0261959	0.141008	0.110416
16.18	0.012348	0.0222479	0.148889	0.0948246
16.19	0.0228446	0.0210947	0.17032	0.0884278
16.2	0.0054804	0.0206531	0.137256	0.0836824
16.21	0.0133663	0.0165339	0.160548	0.0988711
16.22	0.0121091	0.0264163	0.150729	0.0818369
16.23	0.0177444	0.0186688	0.129987	0.0989876
16.24	0.0086926	0.0232342	0.158664	0.0869456
16.25	0.0223107	0.0176535	0.129607	0.0692669
16.26	0.0120811	0.0172984	0.148743	0.0974227
16.27	0.0062607	0.017161	0.153354	0.0789422
16.28	0.0088113	0.0193095	0.141271	0.0723918
16.29	0.0168878	0.0206404	0.12138	0.0777635
16.3	0.0147797	0.0286407	0.122456	0.0916347
16.31	0.0064507	0.0171363	0.136521	0.0727431
16.32	0.0174185	0.0156216	0.12976	0.0902337
16.33	0.0057872	0.014642	0.139113	0.107012
16.34	0.0183404	0.0221436	0.147052	0.073922
16.35	0.0091401	0.0223463	0.165987	0.0812733
16.36	0.0215787	0.0143585	0.158772	0.0816196
16.37	0.0154444	0.0205683	0.175215	0.0973827
16.38	0.0212107	0.0196393	0.1417	0.0944261
16.39	0.0205868	0.019471	0.134999	0.105521
16.4	0.0178252	0.0201083	0.162884	0.0861077
16.41	0.0098413	0.0224655	0.169282	0.0863164
16.42	0.0114133	0.0203789	0.14285	0.088657
16.43	0.0066015	0.0216843	0.15734	0.0780371
16.44	0.0050489	0.0173696	0.149146	0.113463
16.45	0.0156451	0.0250021	0.164767	0.0823207
16.46	0.0101085	0.0161712	0.166621	0.0837913
16.47	0.0216435	0.0160067	0.164247	0.0892535
16.48	0.0053316	0.0166199	0.143635	0.0869698
16.49	0.0074939	0.0225149	0.148911	0.0697809
16.5	0.0082469	0.0245779	0.158121	0.0935538
16.51	0.0099875	0.0250891	0.150814	0.0991957
16.52	0.0080775	0.0179707	0.147713	0.0996218
16.53	0.0203981	0.0245338	0.0989853	0.102222
16.54	0.0099494	0.0156616	0.1223	0.0915966
16.55	0.0226163	0.0239746	0.142188	0.0534909
16.56	0.0175788	0.0268678	0.156119	0.076663
16.57	0.0320759	0.0163021	0.150655	0.0838308
16.58	0.0166278	0.0192926	0.150318	0.0795573
16.59	0.0176568	0.0178462	0.112656	0.0909664
16.6	0.0088044	0.0130068	0.1389	0.101454
16.61	0.0170017	0.0138665	0.137064	0.0766821
16.62	0.019994	0.0176904	0.149195	0.106234
16.63	0.0127105	0.0195702	0.140323	0.0820341
16.64	0.0148527	0.0239255	0.12845	0.0946113
16.65	0.0136509	0.0151325	0.130411	0.102343
16.66	0.0090588	0.0161125	0.144071	0.0787174
16.67	0.0126719	0.0189639	0.123002	0.0946442
16.68	0.0081259	0.0277587	0.155621	0.0916248
16.69	0.0067535	0.0199498	0.130234	0.0829396
16.7	0.0237829	0.0221928	0.129863	0.0894172
16.71	0.011508	0.0258011	0.121867	0.0921219
16.72	0.0136897	0.026854	0.15362	0.113224
16.73	0.0085632	0.0293067	0.137662	0.0932366
16.74	0.0146349	0.0219614	0.152844	0.0851067
16.75	0.0092875	0.0195473	0.144173	0.101536
16.76	0.008763	0.0206929	0.148252	0.0968091
16.77	0.0257527	0.0213057	0.141519	0.107789
16.78	0.0226012	0.0229431	0.152213	0.100086
16.79	0.0163507	0.014005	0.131821	0.0813548
16.8	0.0152684	0.0239272	0.130728	0.0800176
16.81	0.0144874	0.027259	0.131049	0.0809956
16.82	0.0163597	0.0187495	0.121638	0.10958
16.83	0.0174055	0.0184594	0.109655	0.0944317
16.84	0.0190684	0.0181115	0.136237	0.0913097
16.85	0.0115437	0.0117532	0.128825	0.0873935
16.86	0.0100414	0.0218273	0.105062	0.0864542
16.87	0.011205	0.0189919	0.111521	0.0895853
16.88	0.0087653	0.0247468	0.11388	0.0885136
16.89	0.0135751	0.0242217	0.110021	0.0901717
16.9	0.0074646	0.0286785	0.125357	0.0853837
16.91	0.0156513	0.0180451	0.131528	0.08939
16.92	0.0130188	0.019249	0.123796	0.0940555
16.93	0.0239357	0.0171293	0.0766191	0.0952492
16.94	0.0201607	0.0196431	0.0842209	0.117721
16.95	0.0298149	0.0257947	0.0583725	0.0952192
16.96	0.008868	0.0298173	0.0603352	0.0901842
16.97	0.0211175	0.0227623	0.070293	0.0892686
16.98	0.0139729	0.020253	0.152538	0.0906318
16.99	0.0214006	0.0213267	0.153532	0.0974607
17	0.0173643	0.0403302	0.144656	0.0952422
17.01	0.0093444	0.0217348	0.158774	0.081545
17.02	0.021164	0.0213902	0.139368	0.0920285
17.03	0.0188699	0.0195834	0.135517	0.0882194
17.04	0.0116798	0.0341121	0.161281	0.0798943
17.05	0.026737	0.020172	0.141647	0.10574
17.06	0.0253691	0.0179679	0.15823	0.101045
17.07	0.017887	0.0125961	0.150731	0.0883596
17.08	0.005579	0.0274502	0.164214	0.0885085
17.09	0.0097855	0.0162065	0.156868	0.109334
17.1	0.0095902	0.025056	0.157936	0.083693
17.11	0.0258113	0.0174502	0.160364	0.0805711
17.12	0.0124404	0.0206144	0.1596	0.0772316
17.13	0.0091367	0.0119841	0.150759	0.0921549
17.14	0.0224936	0.0257672	0.132762	0.0859416
17.15	0.0209943	0.0164084	0.149557	0.0893783
17.16	0.0211182	0.0255572	0.157214	0.0793158
17.17	0.0173986	0.0206757	0.13338	0.0893702
17.18	0.0158484	0.0169617	0.136378	0.0806958
17.19	0.0131337	0.0196015	0.177606	0.0872422
17.2	0.0141244	0.0145027	0.159374	0.0991715
17.21	0.0112732	0.0292079	0.167001	0.103536
17.22	0.0203533	0.0187682	0.167925	0.0865071
17.23	0.0084546	0.0250598	0.151904	0.0797652
17.24	0.007524	0.0212425	0.170585	0.104593
17.25	0.0136663	0.0311342	0.15927	0.088604
17.26	0.0136184	0.0159596	0.166175	0.0775447
17.27	0.0267481	0.0148477	0.152349	0.0763717
17.28	0.0148889	0.0170826	0.163249	0.0878624
17.29	0.0098911	0.0175298	0.178793	0.0625354
17.3	0.0291399	0.0155129	0.158374	0.090873
17.31	0.0141465	0.0173118	0.159274	0.0966351
17.32	0.0225224	0.0200048	0.146803	0.088504
17.33	0.0169492	0.0116133	0.165133	0.0873143
17.34	0.011486	0.0292049	0.163526	0.11255
17.35	0.0141312	0.0175173	0.172325	0.104319
17.36	0.0119072	0.0153457	0.167935	0.11775
17.37	0.0129038	0.0286757	0.162168	0.0896896
17.38	0.0151746	0.0166227	0.159323	0.094464
17.39	0.0048094	0.0206928	0.157268	0.106564
17.4	0.0099368	0.0157362	0.157137	0.0955457
17.41	0.0216778	0.0248027	0.173514	0.0968146
17.42	0.0267003	0.0183691	0.180242	0.0903773
17.43	0.0245917	0.0232794	0.154459	0.0997237
17.44	0.0121121	0.0222316	0.145677	0.0961749
17.45	0.0215673	0.020229	0.165778	0.0896194
17.46	0.0095378	0.0177226	0.152458	0.0756591
17.47	0.0085557	0.0284489	0.164709	0.0956282
17.48	0.0144756	0.0195269	0.171413	0.0882377
17.49	0.0193659	0.0150908	0.158712	0.0955962
17.5	0.0049182	0.0216339	0.154726	0.0805506
17.51	0.0078692	0.0253734	0.161634	0.107201
17.52	0.0181961	0.0172704	0.135089	0.0786657
17.53	0.0079377	0.0262195	0.133147	0.0880861
17.54	0.0110276	0.0250723	0.131832	0.0866769
17.55	0.0091622	0.0129088	0.156131	0.0903734
17.56	0.0183781	0.017621	0.150425	0.0854595
17.57	0.0119549	0.0200041	0.156803	0.0940968
17.58	0.0117153	0.0154215	0.162691	0.103641
17.59	0.0148028	0.0175557	0.156356	0.102991
17.6	0.0143343	0.017205	0.154554	0.0786032
17.61	0.005598	0.0123775	0.145012	0.0857146
17.62	0.0230438	0.0184459	0.110821	0.0694006
17.63	0.0092469	0.0159429	0.0867249	0.101981
17.64	0.00833	0.0160323	0.112071	0.0878068
17.65	0.0094022	0.0262216	0.120253	0.0850781
17.66	0.0042192	0.0136754	0.143213	0.0974415
17.67	0.0067335	0.0224153	0.147425	0.0881552
17.68	0.0226153	0.0219631	0.122317	0.087601
17.69	0.0111738	0.0144803	0.141901	0.0953633
17.7	0.0097575	0.0122785	0.137384	0.0859206
17.71	0.0069998	0.0186088	0.112263	0.0884102
17.72	0.0085593	0.0200863	0.12564	0.0952638
17.73	0.0143564	0.0178855	0.135249	0.0808473
17.74	0.0169542	0.0187287	0.13797	0.0912033
17.75	0.009454	0.0239392	0.1253	0.0978483
17.76	0.0214769	0.0177822	0.129089	0.0941259
17.77	0.0104808	0.0206958	0.128078	0.0903722
17.78	0.0196573	0.0234041	0.142842	0.107593
17.79	0.0120866	0.0198341	0.144778	0.0735003
17.8	0.027651	0.0173471	0.119283	0.101454
17.81	0.0083242	0.0264869	0.12262	0.0778019
17.82	0.0102875	0.0163179	0.132902	0.0959482
17.83	0.0090916	0.0302047	0.137754	0.0807594
17.84	0.0236023	0.0246158	0.139382	0.0912679
17.85	0.0116496	0.0144533	0.145016	0.082897
17.86	0.0093953	0.0252168	0.120358	0.0875018
17.87	0.012543	0.0131932	0.124875	0.102723
17.88	0.0223436	0.0277379	0.120948	0.0652184
17.89	0.0071627	0.0228152	0.129832	0.0788338
17.9	0.0167985	0.0158735	0.105125	0.0753315
17.91	0.0136918	0.0225074	0.128821	0.121049
17.92	0.0126484	0.0228982	0.107244	0.108079
17.93	0.0176443	0.0141811	0.129374	0.115735
17.94	0.0159216	0.0115813	0.123189	0.121692
17.95	0.00931	0.0222494	0.115405	0.128926
17.96	0.0222651	0.0199516	0.128006	0.127961
17.97	0.0133249	0.0220058	0.12796	0.134788
17.98	0.0090572	0.0155987	0.127769	0.12988
17.99	0.0161558	0.023867	0.126826	0.13209
18	0.0161193	0.0149868	0.109622	0.116222
18.01	0.0123293	0.0199889	0.101111	0.125643
18.02	0.0094228	0.0178063	0.0900166	0.1315
18.03	0.0066205	0.0179937	0.117462	0.133906
18.04	0.007361	0.0218866	0.120668	0.152868
18.05	0.0069188	0.015612	0.13362	0.127828
18.06	0.0127805	0.0179902	0.142295	0.107734
18.07	0.0053982	0.0230901	0.118306	0.121981
18.08	0.0070709	0.0171912	0.119244	0.128488
18.09	0.0110569	0.0379385	0.128004	0.142571
18.1	0.0097404	0.0186245	0.116202	0.129416
18.11	0.0153264	0.020436	0.122735	0.142246
18.12	0.0115406	0.0182871	0.13465	0.138708
18.13	0.0237942	0.0163726	0.131216	0.12759
18.14	0.0245452	0.0184431	0.129525	0.127586
18.15	0.0075253	0.0170456	0.121809	0.120613
18.16	0.0114376	0.0181284	0.145191	0.13912
18.17	0.01864	0.0221511	0.120813	0.136656
18.18	0.0117241	0.0148476	0.131387	0.114516
18.19	0.013446	0.0192456	0.131927	0.111771
18.2	0.0196686	0.0179177	0.133693	0.120291
18.21	0.0061212	0.0123102	0.125635	0.125287
18.22	0.0087268	0.0118389	0.11472	0.130605
18.23	0.01184	0.0207076	0.0964866	0.129543
18.24	0.0168211	0.0107455	0.123133	0.114298
18.25	0.0094798	0.0142127	0.114561	0.108958
18.26	0.0043175	0.0229123	0.117533	0.111207
18.27	0.0097097	0.0248097	0.115187	0.102599
18.28	0.0139497	0.015454	0.129469	0.133278
18.29	0.0102934	0.0192004	0.134548	0.122497
18.3	0.00546	0.0288423	0.13085	0.112914
18.31	0.015105	0.0147279	0.144121	0.131934
18.32	0.0120355	0.0159632	0.142571	0.10113
18.33	0.0081032	0.0193299	0.136544	0.109928
18.34	0.0049482	0.0224481	0.120093	0.122908
18.35	0.0216636	0.0238656	0.139277	0.1264
18.36	0.0199267	0.0141736	0.145103	0.130537
18.37	0.0101446	0.014431	0.133527	0.121721
18.38	0.0112538	0.0178852	0.147493	0.125572
18.39	0.0312573	0.0166864	0.139902	0.128477
18.4	0.0067626	0.0287866	0.139057	0.130741
18.41	0.0188753	0.0199905	0.137729	0.125363
18.42	0.0167327	0.0159476	0.113905	0.12263
18.43	0.0098433	0.0179524	0.112533	0.121759
18.44	0.0170975	0.0171556	0.125276	0.121486
18.45	0.0118863	0.0142234	0.149367	0.13009
18.46	0.0181892	0.0172642	0.16993	0.127672
18.47	0.0082019	0.0171745	0.133767	0.121079
18.48	0.0127401	0.0205853	0.139255	0.113806
18.49	0.0204861	0.0201705	0.153709	0.127406
18.5	0.0106738	0.0168889	0.132746	0.122653
18.51	0.0074211	0.0247175	0.126479	0.12127
18.52	0.0116203	0.0246186	0.117771	0.105717
18.53	0.016666	0.0254544	0.144667	0.129946
18.54	0.0107279	0.0199729	0.135415	0.125093
18.55	0.0239249	0.0202198	0.129038	0.125535
18.56	0.0173132	0.0196748	0.125515	0.128762
18.57	0.0110945	0.0190898	0.129055	0.111421
18.58	0.0126498	0.0311794	0.139846	0.135014
18.59	0.0156959	0.0164346	0.129928	0.129616
18.6	0.0234784	0.0174076	0.132017	0.110816
18.61	0.0037871	0.0180401	0.129265	0.118351
18.62	0.0126858	0.0245854	0.140744	0.123351
18.63	0.016833	0.0207451	0.141051	0.0995524
18.64	0.0222222	0.0189176	0.119846	0.124929
18.65	0.0124383	0.0195873	0.134786	0.102243
18.66	0.0185478	0.022009	0.149612	0.109097
18.67	0.0158584	0.0179404	0.127301	0.134798
18.68	0.0125035	0.0168999	0.132216	0.118912
18.69	0.0082046	0.0190976	0.128835	0.115508
18.7	0.0150002	0.0198356	0.130323	0.124331
18.71	0.0147258	0.0158143	0.148414	0.119444
18.72	0.0210142	0.0220241	0.13392	0.117438
18.73	0.0144441	0.0161667	0.127265	0.121688
18.74	0.0174886	0.0152841	0.134101	0.124371
18.75	0.018061	0.0173513	0.129689	0.140819
18.76	0.0150365	0.018345	0.138559	0.123202
18.77	0.0241265	0.0158692	0.113981	0.115599
18.78	0.0233769	0.0185351	0.143417	0.125802
18.79	0.022169	0.0184471	0.143062	0.128104
18.8	0.0173311	0.0206932	0.152909	0.125733
18.81	0.0196416	0.0174229	0.152211	0.118538
18.82	0.0238879	0.0241103	0.149033	0.124026
18.83	0.0217129	0.014316	0.124919	0.131534
18.84	0.0136271	0.0198681	0.132228	0.120898
18.85	0.0184548	0.0179775	0.141919	0.104509
18.86	0.0086089	0.023334	0.137661	0.132454
18.87	0.005952	0.0176571	0.138458	0.121898
18.88	0.014775	0.0224463	0.14552	0.13668
18.89	0.0167489	0.022168	0.134227	0.135488
18.9	0.0121506	0.0262394	0.0965591	0.126771
18.91	0.0096532	0.0165684	0.117671	0.10812
18.92	0.0100943	0.0153925	0.154059	0.133128
18.93	0.0260759	0.0142913	0.167626	0.127417
18.94	0.011057	0.0281823	0.143703	0.119364
18.95	0.0103403	0.0152214	0.167403	0.132336
18.96	0.0193468	0.0196251	0.14858	0.09957
18.97	0.0156013	0.0171326	0.155665	0.114314
18.98	0.0061992	0.0177949	0.124109	0.110181
18.99	0.0091151	0.0113618	0.117051	0.125718
19	0.0107557	0.014467	0.106932	0.110983
19.01	0.0196193	0.0172485	0.126196	0.108027
19.02	0.0050099	0.0203824	0.11253	0.117097
19.03	0.0101998	0.0136811	0.125028	0.131704
19.04	0.0116186	0.0226525	0.125852	0.114046
19.05	0.0153529	0.0164699	0.123306	0.114131
19.06	0.0252922	0.0110795	0.133198	0.111608
19.07	0.0126262	0.0140991	0.122258	0.121514
19.08	0.0131359	0.0175511	0.111207	0.102051
19.09	0.0124778	0.0204465	0.113545	0.0997533
19.1	0.0094425	0.0228511	0.131433	0.102712
19.11	0.017375	0.0247613	0.0934209	0.105896
19.12	0.0064642	0.0221366	0.104771	0.117472
19.13	0.0072286	0.0146083	0.132186	0.117871
19.14	0.0082451	0.0325349	0.133465	0.10729
19.15	0.008705	0.022535	0.125843	0.106123
19.16	0.0067316	0.0228644	0.106182	0.0910685
19.17	0.0082249	0.0180576	0.0935886	0.097656
19.18	0.0052865	0.0176597	0.143884	0.105732
19.19	0.0088915	0.0220354	0.150856	0.115174
19.2	0.007888	0.025256	0.152065	0.127361
19.21	0.0187449	0.0176578	0.129234	0.131631
19.22	0.023019	0.0218816	0.125363	0.10431
19.23	0.0156432	0.0169038	0.122812	0.122647
19.24	0.0231125	0.0163073	0.145986	0.125208
19.25	0.0148117	0.0228739	0.110132	0.103624
19.26	0.0133671	0.0217654	0.14559	0.106325
19.27	0.0075397	0.0196934	0.123116	0.121193
19.28	0.011287	0.0265227	0.139077	0.129558
19.29	0.0120931	0.0186841	0.131315	0.102204
19.3	0.0312636	0.0162262	0.110467	0.131883
19.31	0.0115703	0.0181547	0.107036	0.0929403
19.32	0.0158591	0.0324753	0.132156	0.116036
19.33	0.0138027	0.0252671	0.135812	0.122774
19.34	0.0115092	0.0177292	0.148812	0.113622
19.35	0.0093298	0.0181936	0.104664	0.110869
19.36	0.0064533	0.0201328	0.125396	0.129747
19.37	0.017529	0.0175088	0.128287	0.112933
19.38	0.0193124	0.0227169	0.138032	0.116382
19.39	0.0223976	0.0159084	0.116477	0.117817
19.4	0.0162946	0.0242154	0.153798	0.128213
19.41	0.0066345	0.0235947	0.171064	0.111997
19.42	0.0183242	0.0134236	0.142158	0.116164
19.43	0.017808	0.018909	0.135049	0.116068
19.44	0.0180333	0.0241622	0.106301	0.111385
19.45	0.0158344	0.011202	0.119668	0.107294
19.46	0.0263817	0.0158596	0.107785	0.119624
19.47	0.0104537	0.015588	0.150808	0.109602
19.48	0.0122858	0.0162951	0.137211	0.128375
19.49	0.0085269	0.0221451	0.176047	0.0983387
19.5	0.0111291	0.0190948	0.126911	0.122147
19.51	0.0242396	0.014344	0.105898	0.10895
19.52	0.0059915	0.021175	0.139515	0.113558
19.53	0.0260515	0.015977	0.108905	0.138249
19.54	0.0117938	0.0160496	0.123486	0.112152
19.55	0.0176919	0.017041	0.139081	0.108286
19.56	0.007253	0.0135856	0.143207	0.109038
19.57	0.0152925	0.0182207	0.144753	0.11501
19.58	0.0090351	0.0217643	0.133355	0.1156
19.59	0.0135629	0.019918	0.133625	0.112712
19.6	0.0136898	0.0236142	0.104665	0.102733
19.61	0.013551	0.0203531	0.123268	0.0959317
19.62	0.01922	0.0196269	0.114136	0.118833
19.63	0.0087562	0.0189928	0.133853	0.115637
19.64	0.0229005	0.017937	0.161291	0.100014
19.65	0.0244868	0.0101404	0.106496	0.116137
19.66	0.0179593	0.020767	0.148306	0.0925225
19.67	0.028544	0.0161968	0.153578	0.116486
19.68	0.0207568	0.0202344	0.134385	0.113638
19.69	0.0098611	0.0143549	0.114918	0.116302
19.7	0.010554	0.0194579	0.118789	0.112771
19.71	0.0278839	0.0237962	0.142263	0.124041
19.72	0.0152819	0.0169364	0.120287	0.119223
19.73	0.0095317	0.0245335	0.113999	0.119203
19.74	0.0186745	0.0207644	0.120782	0.123531
19.75	0.0150979	0.0212029	0.112544	0.11821
19.76	0.0103313	0.0247773	0.127505	0.108712
19.77	0.0161919	0.0239463	0.131818	0.106076
19.78	0.02172	0.0212075	0.136875	0.127886
19.79	0.0222211	0.0131756	0.157813	0.117724
19.8	0.00448	0.019	0.131584	0.126027
19.81	0.0129314	0.0208494	0.126262	0.126078
19.82	0.0146829	0.0228364	0.145553	0.136252
19.83	0.0146486	0.0160116	0.120798	0.131856
19.84	0.0179433	0.0195095	0.138563	0.113229
19.85	0.0083337	0.0259135	0.141928	0.111948
19.86	0.0135468	0.0149982	0.135508	0.113439
19.87	0.0086727	0.0154871	0.120107	0.116958
19.88	0.0131469	0.0204693	0.12124	0.11451
19.89	0.01352	0.02299	0.156672	0.103129
19.9	0.0060722	0.0184651	0.139067	0.105896
19.91	0.008604	0.0138886	0.143697	0.111768
19.92	0.0209424	0.0149942	0.147537	0.125587
19.93	0.006343	0.0165103	0.118468	0.114345
19.94	0.0057824	0.0194804	0.13693	0.142353
19.95	0.0251344	0.0203408	0.142331	0.128799
19.96	0.0237284	0.0176413	0.134679	0.11273
19.97	0.0240995	0.0235075	0.113598	0.094722
19.98	0.0158291	0.021586	0.127041	0.11554
[truncated: 3,002 more rows]

## Sheet: Rg
Rg in ns	apo-protein	HJ010-bound protein	HJ028-bound protein	HJ059-bound protein	HJ069-bound protein
0	3.17117	3.17157	3.17249	3.17132	3.17014
0.01	3.19647	3.20227	3.19872	3.20239	3.20056
0.02	3.20115	3.20491	3.19686	3.20396	3.20792
0.03	3.20315	3.20438	3.20274	3.19991	3.20768
0.04	3.20769	3.20386	3.20291	3.20534	3.20667
0.05	3.20807	3.2081	3.20546	3.20271	3.20386
0.06	3.21312	3.20481	3.20589	3.20699	3.20596
0.07	3.21131	3.19964	3.20741	3.20753	3.21206
0.08	3.21094	3.20792	3.20422	3.21334	3.21229
0.09	3.21083	3.20867	3.20343	3.20873	3.20423
0.1	3.21047	3.21267	3.2101	3.21056	3.21099
0.11	3.21084	3.20761	3.20991	3.20835	3.20721
0.12	3.21603	3.21038	3.20854	3.20746	3.20838
0.13	3.2127	3.20684	3.2077	3.20404	3.21092
0.14	3.21356	3.20767	3.20941	3.20677	3.20627
0.15	3.21315	3.20869	3.20616	3.21243	3.2126
0.16	3.2125	3.20391	3.20136	3.21475	3.21265
0.17	3.21352	3.20656	3.20712	3.20934	3.21549
0.18	3.21326	3.21491	3.20745	3.21076	3.21401
0.19	3.21795	3.20415	3.20635	3.21448	3.20876
0.2	3.21159	3.21051	3.20699	3.21204	3.20796
0.21	3.21435	3.20393	3.20145	3.21352	3.21272
0.22	3.21177	3.20818	3.20339	3.21421	3.20383
0.23	3.21224	3.20474	3.20749	3.21125	3.20599
0.24	3.20664	3.20433	3.20366	3.21474	3.20417
0.25	3.20649	3.20102	3.20158	3.21834	3.20237
0.26	3.21118	3.20144	3.20495	3.21469	3.20655
0.27	3.21299	3.20591	3.20148	3.20956	3.20688
0.28	3.2112	3.21054	3.20399	3.21569	3.20919
0.29	3.2122	3.21121	3.2055	3.21671	3.20961
0.3	3.21226	3.20578	3.20655	3.20673	3.21228
0.31	3.21404	3.21357	3.20731	3.21528	3.21659
0.32	3.21849	3.20708	3.20699	3.21802	3.21012
0.33	3.21348	3.2087	3.20582	3.21944	3.20975
0.34	3.21711	3.21332	3.2054	3.2135	3.21089
0.35	3.2177	3.21139	3.20841	3.21239	3.21159
0.36	3.21477	3.20898	3.21668	3.21659	3.20662
0.37	3.21857	3.20793	3.21548	3.21973	3.20961
0.38	3.21698	3.20593	3.21404	3.21864	3.20335
0.39	3.21338	3.20644	3.21004	3.214	3.20551
0.4	3.21451	3.20592	3.20528	3.21292	3.20437
0.41	3.20901	3.20822	3.21226	3.21815	3.20225
0.42	3.20817	3.20502	3.20759	3.21494	3.20654
0.43	3.21494	3.2083	3.2111	3.2139	3.20949
0.44	3.21878	3.2113	3.20667	3.2159	3.20511
0.45	3.20719	3.20783	3.20449	3.21898	3.20264
0.46	3.21185	3.2107	3.2124	3.21082	3.20118
0.47	3.20872	3.21266	3.2127	3.21235	3.2054
0.48	3.21088	3.20929	3.21147	3.21685	3.21269
0.49	3.21092	3.21282	3.20544	3.21344	3.20859
0.5	3.21315	3.21616	3.20541	3.21601	3.20792
0.51	3.20744	3.21832	3.20671	3.21319	3.20438
0.52	3.21443	3.21642	3.21099	3.21314	3.21086
0.53	3.2097	3.20747	3.21335	3.21196	3.21086
0.54	3.20932	3.20669	3.21103	3.21648	3.21345
0.55	3.21223	3.20835	3.21695	3.21501	3.21018
0.56	3.20712	3.2093	3.21566	3.21597	3.20471
0.57	3.20502	3.21164	3.21661	3.223	3.20187
0.58	3.20825	3.21585	3.21387	3.21209	3.20493
0.59	3.21061	3.20893	3.21064	3.2149	3.21022
0.6	3.21325	3.20591	3.21277	3.21726	3.20806
0.61	3.21062	3.21178	3.21004	3.21798	3.21206
0.62	3.21032	3.20776	3.21196	3.20991	3.21019
0.63	3.20995	3.21152	3.21428	3.21429	3.20746
0.64	3.21186	3.20595	3.21212	3.21323	3.20599
0.65	3.2148	3.21085	3.2115	3.21526	3.20814
0.66	3.2129	3.20909	3.20969	3.21418	3.21019
0.67	3.21386	3.20611	3.20776	3.21876	3.20741
0.68	3.2175	3.20986	3.20743	3.22283	3.20976
0.69	3.21974	3.2076	3.21129	3.2191	3.20622
0.7	3.21999	3.20523	3.2097	3.21593	3.20559
0.71	3.21562	3.20543	3.20726	3.21819	3.21038
0.72	3.21291	3.20707	3.21251	3.21409	3.2089
0.73	3.21406	3.20819	3.21079	3.21226	3.20869
0.74	3.21571	3.19954	3.20933	3.21572	3.20822
0.75	3.21471	3.20658	3.2062	3.21184	3.20788
0.76	3.21124	3.20736	3.21209	3.21467	3.20628
0.77	3.21031	3.20408	3.21261	3.21739	3.20481
0.78	3.21236	3.20703	3.20992	3.22063	3.21
0.79	3.21182	3.20012	3.21252	3.2168	3.20325
0.8	3.21466	3.20957	3.2081	3.21881	3.20832
0.81	3.214	3.20576	3.20435	3.21929	3.2044
0.82	3.21836	3.20628	3.20325	3.21349	3.20265
0.83	3.21026	3.21063	3.20793	3.21495	3.20606
0.84	3.2146	3.20615	3.20407	3.22825	3.20906
0.85	3.21646	3.20543	3.20516	3.21022	3.20492
0.86	3.21793	3.20435	3.20576	3.21817	3.20788
0.87	3.21035	3.20358	3.1983	3.21055	3.21029
0.88	3.21515	3.20143	3.20417	3.21729	3.21345
0.89	3.21036	3.20476	3.20541	3.2123	3.21457
0.9	3.21172	3.20363	3.20428	3.21225	3.20492
0.91	3.21901	3.20237	3.2026	3.20958	3.20698
0.92	3.21755	3.20663	3.20143	3.21081	3.20337
0.93	3.21236	3.20714	3.20449	3.20593	3.20429
0.94	3.21683	3.20265	3.20383	3.21142	3.20839
0.95	3.21489	3.20394	3.20099	3.20954	3.20801
0.96	3.21802	3.20444	3.2039	3.21479	3.21069
0.97	3.21988	3.203	3.20295	3.21195	3.20283
0.98	3.21731	3.20792	3.20888	3.211	3.21034
0.99	3.21758	3.20524	3.19766	3.213	3.20742
1	3.21826	3.20436	3.20863	3.2094	3.21181
1.01	3.2149	3.20353	3.20828	3.21347	3.20723
1.02	3.21792	3.20092	3.20475	3.20703	3.21048
1.03	3.21807	3.20555	3.20687	3.21438	3.21167
1.04	3.21947	3.20475	3.20402	3.20722	3.21187
1.05	3.21708	3.20295	3.20748	3.21146	3.20802
1.06	3.21748	3.20685	3.20406	3.20816	3.2091
1.07	3.21506	3.20408	3.20754	3.21301	3.2157
1.08	3.21321	3.20392	3.20838	3.20821	3.21463
1.09	3.21545	3.19765	3.20794	3.21297	3.20545
1.1	3.21577	3.20234	3.20846	3.206	3.20718
1.11	3.21432	3.20636	3.20697	3.20815	3.20343
1.12	3.21226	3.20512	3.20456	3.21022	3.20677
1.13	3.21352	3.20851	3.20535	3.21551	3.20341
1.14	3.21928	3.20576	3.20774	3.21501	3.20696
1.15	3.22102	3.20939	3.21145	3.20621	3.21058
1.16	3.21404	3.20565	3.2068	3.21221	3.20878
1.17	3.22531	3.20722	3.21394	3.20862	3.20568
1.18	3.21481	3.20649	3.20933	3.20546	3.20131
1.19	3.21474	3.20864	3.20521	3.21192	3.20348
1.2	3.21584	3.20535	3.20647	3.21373	3.20853
1.21	3.21937	3.21048	3.20738	3.21104	3.20905
1.22	3.21834	3.20965	3.20965	3.2145	3.20345
1.23	3.22084	3.21269	3.21622	3.20971	3.21111
1.24	3.2168	3.20469	3.21386	3.22099	3.21146
1.25	3.21827	3.20876	3.21012	3.22055	3.21163
1.26	3.21728	3.2076	3.21253	3.21729	3.21422
1.27	3.21803	3.20801	3.21151	3.21465	3.21452
1.28	3.21682	3.20935	3.20843	3.21859	3.21033
1.29	3.21206	3.20668	3.2159	3.21378	3.20297
1.3	3.21589	3.21077	3.21117	3.21289	3.2006
1.31	3.21468	3.2128	3.21034	3.21378	3.21039
1.32	3.2128	3.21684	3.2143	3.22014	3.21206
1.33	3.21423	3.211	3.21076	3.21521	3.2082
1.34	3.21252	3.2111	3.20947	3.21808	3.2067
1.35	3.21503	3.21305	3.21058	3.21174	3.20726
1.36	3.21004	3.20959	3.21007	3.21548	3.20848
1.37	3.21449	3.2116	3.20866	3.21215	3.20831
1.38	3.21	3.2121	3.21196	3.21477	3.20481
1.39	3.21112	3.21258	3.20882	3.21053	3.20553
1.4	3.21416	3.2126	3.20692	3.2117	3.20677
1.41	3.21013	3.21745	3.21347	3.21343	3.21044
1.42	3.21366	3.2096	3.20993	3.20552	3.20362
1.43	3.217	3.21009	3.21102	3.21382	3.20562
1.44	3.21638	3.21222	3.20595	3.21496	3.20398
1.45	3.2138	3.20756	3.21103	3.21362	3.20468
1.46	3.21572	3.21215	3.21431	3.20989	3.20475
1.47	3.21453	3.2042	3.21115	3.21167	3.19928
1.48	3.21514	3.20572	3.21527	3.21566	3.20382
1.49	3.21361	3.21198	3.2094	3.20826	3.21044
1.5	3.21633	3.21252	3.21115	3.2196	3.20552
1.51	3.21133	3.21423	3.21409	3.22102	3.20423
1.52	3.21384	3.21479	3.21269	3.21439	3.20697
1.53	3.21021	3.20841	3.21351	3.21322	3.21173
1.54	3.20808	3.20866	3.21007	3.21832	3.20955
1.55	3.20654	3.21177	3.21997	3.21441	3.20981
1.56	3.21234	3.21634	3.21662	3.22018	3.20557
1.57	3.21194	3.21299	3.21198	3.21491	3.20337
1.58	3.21367	3.21676	3.21134	3.21646	3.20561
1.59	3.20854	3.2059	3.21649	3.21658	3.20221
1.6	3.20867	3.20546	3.21299	3.21818	3.20569
1.61	3.21099	3.20998	3.2124	3.21626	3.20133
1.62	3.21412	3.21014	3.20999	3.21609	3.19966
1.63	3.20998	3.21022	3.21474	3.21391	3.20043
1.64	3.21188	3.2069	3.21618	3.21486	3.20475
1.65	3.20807	3.21031	3.21218	3.21733	3.21175
1.66	3.21422	3.20623	3.21805	3.20645	3.19767
1.67	3.21212	3.20562	3.21629	3.20876	3.20322
1.68	3.21782	3.20785	3.21752	3.21362	3.20152
1.69	3.21833	3.21001	3.21542	3.2099	3.20458
1.7	3.21639	3.21146	3.21966	3.21159	3.20719
1.71	3.21476	3.21001	3.22233	3.20665	3.20504
1.72	3.21681	3.205	3.21776	3.20693	3.20376
1.73	3.21412	3.20758	3.21995	3.20207	3.20976
1.74	3.21398	3.20323	3.21442	3.20658	3.21122
1.75	3.21397	3.20725	3.21483	3.21249	3.20967
1.76	3.21273	3.20773	3.20864	3.21018	3.21137
1.77	3.20675	3.20514	3.20908	3.20664	3.2101
1.78	3.21061	3.20679	3.21512	3.21024	3.20858
1.79	3.21397	3.20983	3.21197	3.21082	3.21183
1.8	3.20772	3.21127	3.20702	3.21084	3.21094
1.81	3.209	3.2086	3.20452	3.20026	3.20749
1.82	3.20988	3.19599	3.21196	3.2103	3.20884
1.83	3.20775	3.20841	3.20737	3.20739	3.21363
1.84	3.20913	3.20507	3.20886	3.2068	3.21374
1.85	3.20868	3.20637	3.21029	3.20453	3.20631
1.86	3.21224	3.20956	3.21181	3.20621	3.20831
1.87	3.2064	3.20202	3.20711	3.20079	3.20725
1.88	3.20553	3.20748	3.20922	3.20417	3.20885
1.89	3.19962	3.20373	3.20675	3.20879	3.20875
1.9	3.20672	3.20401	3.21023	3.20292	3.21241
1.91	3.20862	3.20272	3.2057	3.20809	3.20678
1.92	3.20329	3.20096	3.20771	3.20966	3.21512
1.93	3.21216	3.20206	3.20754	3.19964	3.21309
1.94	3.21161	3.20758	3.20545	3.20045	3.21585
1.95	3.21826	3.20741	3.21099	3.2037	3.21389
1.96	3.21033	3.20237	3.20588	3.20577	3.21961
1.97	3.21734	3.21009	3.20298	3.20073	3.21841
1.98	3.21452	3.20558	3.20641	3.2009	3.2121
1.99	3.21026	3.20232	3.20859	3.19509	3.21276
2	3.209	3.20452	3.20745	3.20171	3.21965
2.01	3.20877	3.20434	3.20578	3.19928	3.21385
2.02	3.20862	3.20013	3.20971	3.19815	3.21433
2.03	3.21006	3.20873	3.20782	3.20203	3.21422
2.04	3.21277	3.20841	3.20746	3.20308	3.21032
2.05	3.21765	3.2034	3.20203	3.2035	3.20872
2.06	3.21168	3.20793	3.21021	3.20296	3.20984
2.07	3.21018	3.2075	3.20339	3.20453	3.20352
2.08	3.21166	3.21139	3.20949	3.20198	3.20722
2.09	3.21168	3.21005	3.20486	3.20285	3.21061
2.1	3.21153	3.21102	3.20344	3.20421	3.2051
2.11	3.20822	3.20809	3.20694	3.20672	3.21001
2.12	3.20847	3.20498	3.20735	3.20516	3.20725
2.13	3.20917	3.20469	3.20887	3.20143	3.20606
2.14	3.21146	3.21142	3.20444	3.20533	3.20809
2.15	3.20819	3.20653	3.21235	3.20647	3.20874
2.16	3.21128	3.19912	3.21081	3.20942	3.21219
2.17	3.20739	3.20264	3.21165	3.20506	3.20779
2.18	3.20704	3.20334	3.20794	3.20704	3.21003
2.19	3.2118	3.20361	3.21297	3.20846	3.21044
2.2	3.20791	3.20575	3.2094	3.2042	3.21582
2.21	3.21195	3.20417	3.21598	3.21449	3.21206
2.22	3.2098	3.20839	3.21132	3.2075	3.21251
2.23	3.2061	3.20608	3.21248	3.21205	3.20801
2.24	3.20938	3.20659	3.21309	3.20264	3.20606
2.25	3.21257	3.21132	3.20944	3.20441	3.20343
2.26	3.21377	3.20806	3.20869	3.20388	3.20963
2.27	3.21304	3.20781	3.21003	3.20588	3.20638
2.28	3.21719	3.20812	3.21705	3.21107	3.20714
2.29	3.2118	3.21065	3.21061	3.20097	3.20852
2.3	3.21283	3.21069	3.20979	3.206	3.20431
2.31	3.21333	3.21332	3.21267	3.20412	3.20668
2.32	3.21112	3.21375	3.21416	3.20603	3.20757
2.33	3.21044	3.21126	3.21298	3.20395	3.20902
2.34	3.20991	3.21022	3.21333	3.20762	3.21188
2.35	3.21113	3.20514	3.21195	3.20533	3.20897
2.36	3.21245	3.2084	3.21665	3.20882	3.21229
2.37	3.21114	3.21378	3.21272	3.21355	3.20528
2.38	3.20614	3.20894	3.21181	3.20382	3.20149
2.39	3.20875	3.20842	3.21408	3.20574	3.20662
2.4	3.20772	3.20942	3.21066	3.21333	3.20865
2.41	3.20468	3.21171	3.21862	3.20615	3.21
2.42	3.20898	3.20945	3.20813	3.205	3.20782
2.43	3.2041	3.20883	3.20942	3.20474	3.20559
2.44	3.21289	3.20778	3.20801	3.20272	3.21411
2.45	3.20815	3.20606	3.20973	3.20352	3.21114
2.46	3.20963	3.21131	3.21257	3.20496	3.20458
2.47	3.20942	3.2079	3.20893	3.20387	3.20939
2.48	3.21019	3.21393	3.20482	3.209	3.2028
2.49	3.20548	3.21115	3.20947	3.20978	3.20584
2.5	3.20911	3.20931	3.20905	3.20968	3.21061
2.51	3.21143	3.20883	3.20594	3.20701	3.20698
2.52	3.20628	3.20567	3.21008	3.20425	3.20895
2.53	3.20523	3.20754	3.21845	3.20752	3.21224
2.54	3.20577	3.21419	3.20946	3.20439	3.20586
2.55	3.20977	3.20499	3.20836	3.20769	3.2102
2.56	3.2046	3.21196	3.21165	3.21573	3.21319
2.57	3.20696	3.20721	3.20786	3.21016	3.21063
2.58	3.20696	3.21115	3.21222	3.20681	3.21396
2.59	3.21145	3.20601	3.21439	3.20733	3.21241
2.6	3.21065	3.20664	3.20487	3.21202	3.21653
2.61	3.21163	3.2072	3.21236	3.21187	3.2125
2.62	3.2071	3.20637	3.21439	3.2145	3.21568
2.63	3.2034	3.20486	3.20967	3.2112	3.21107
2.64	3.21084	3.20444	3.2077	3.20992	3.21269
2.65	3.21096	3.21345	3.20897	3.2098	3.20381
2.66	3.20847	3.20432	3.21575	3.20608	3.20925
2.67	3.21197	3.20402	3.20757	3.21172	3.20944
2.68	3.21189	3.20801	3.2108	3.20883	3.2064
2.69	3.20826	3.19881	3.21044	3.20899	3.20893
2.7	3.21146	3.20426	3.21223	3.21393	3.20816
2.71	3.21272	3.2041	3.20787	3.21161	3.20852
2.72	3.20381	3.20517	3.21083	3.20562	3.21339
2.73	3.2075	3.2021	3.21355	3.2122	3.21201
2.74	3.21358	3.19772	3.21094	3.20778	3.21925
2.75	3.21211	3.199	3.20725	3.20779	3.21522
2.76	3.21379	3.20528	3.20707	3.21157	3.21265
2.77	3.20622	3.20331	3.20597	3.21086	3.20767
2.78	3.21404	3.1987	3.20828	3.20233	3.20652
2.79	3.21024	3.19885	3.20771	3.20437	3.20619
2.8	3.20817	3.20131	3.20605	3.20395	3.20824
2.81	3.21596	3.20247	3.21005	3.20614	3.21027
2.82	3.21295	3.19708	3.20833	3.20804	3.21231
2.83	3.21058	3.20347	3.20807	3.21238	3.2087
2.84	3.21584	3.20157	3.21087	3.20788	3.21258
2.85	3.21381	3.19932	3.21043	3.20559	3.21525
2.86	3.2101	3.19787	3.2069	3.20514	3.20821
2.87	3.2108	3.2074	3.2073	3.21074	3.21127
2.88	3.2187	3.20275	3.21269	3.20598	3.20745
2.89	3.21284	3.20165	3.20857	3.21027	3.20941
2.9	3.20891	3.20164	3.21534	3.20828	3.20927
2.91	3.21148	3.20423	3.213	3.20557	3.21079
2.92	3.21208	3.20662	3.21181	3.20039	3.21722
2.93	3.21137	3.19817	3.20565	3.20506	3.20984
2.94	3.21592	3.19572	3.20463	3.20743	3.21343
2.95	3.21115	3.20119	3.2044	3.20888	3.21147
2.96	3.21428	3.20916	3.20875	3.21056	3.21116
2.97	3.21459	3.20473	3.20738	3.20805	3.2146
2.98	3.21148	3.20401	3.21123	3.20017	3.21271
2.99	3.20865	3.20301	3.20341	3.20316	3.20969
3	3.21127	3.20433	3.21158	3.20479	3.21064
3.01	3.2117	3.20428	3.20584	3.20643	3.20383
3.02	3.21595	3.20032	3.20921	3.20977	3.21206
3.03	3.21051	3.1985	3.21506	3.20793	3.21069
3.04	3.20977	3.20791	3.21259	3.20648	3.21027
3.05	3.21575	3.20018	3.21152	3.20945	3.21242
3.06	3.21038	3.20656	3.20633	3.20658	3.20716
3.07	3.2173	3.19965	3.20793	3.20888	3.21299
3.08	3.21164	3.19926	3.21028	3.21209	3.21273
3.09	3.21388	3.19884	3.21237	3.20332	3.21139
3.1	3.20513	3.20197	3.2122	3.20963	3.2131
3.11	3.20994	3.20537	3.2147	3.21364	3.21618
3.12	3.21733	3.20378	3.21284	3.21302	3.21603
3.13	3.20537	3.19822	3.2104	3.20915	3.21754
3.14	3.20335	3.19898	3.21381	3.20804	3.21457
3.15	3.20654	3.20009	3.2033	3.20743	3.21821
3.16	3.21064	3.20011	3.20211	3.20784	3.20629
3.17	3.21001	3.19691	3.21441	3.21271	3.20639
3.18	3.21266	3.19893	3.20841	3.21378	3.20817
3.19	3.20758	3.19355	3.21021	3.2131	3.21498
3.2	3.21802	3.19553	3.21005	3.20352	3.20955
3.21	3.21444	3.19798	3.20303	3.20881	3.2113
3.22	3.21468	3.20038	3.203	3.20995	3.20526
3.23	3.21133	3.20066	3.20447	3.21516	3.21154
3.24	3.20824	3.20188	3.20874	3.20956	3.20946
3.25	3.20886	3.20195	3.20568	3.20453	3.20464
3.26	3.20884	3.19973	3.20135	3.20721	3.20661
3.27	3.20203	3.19828	3.2075	3.20274	3.20381
3.28	3.20663	3.20058	3.20633	3.2068	3.20897
3.29	3.21654	3.19423	3.20589	3.20601	3.20504
3.3	3.21139	3.20129	3.20633	3.20661	3.20755
3.31	3.21578	3.20038	3.20467	3.20274	3.21251
3.32	3.2136	3.19951	3.19993	3.21449	3.21138
3.33	3.21114	3.20021	3.2041	3.21175	3.20343
3.34	3.21001	3.19814	3.20267	3.21734	3.21134
3.35	3.21402	3.19365	3.21031	3.21274	3.20985
3.36	3.21511	3.19272	3.21262	3.207	3.20667
3.37	3.21308	3.19772	3.20702	3.20365	3.21027
3.38	3.21135	3.1949	3.20435	3.20698	3.20893
3.39	3.21082	3.20405	3.20484	3.20866	3.2073
3.4	3.21526	3.19974	3.21295	3.20566	3.21446
3.41	3.21631	3.19878	3.2116	3.21436	3.21035
3.42	3.2156	3.20541	3.20416	3.21315	3.20996
3.43	3.21299	3.20534	3.20252	3.20892	3.20795
3.44	3.21942	3.20177	3.20283	3.21494	3.21268
3.45	3.21259	3.20198	3.20428	3.20787	3.21002
3.46	3.21001	3.19929	3.20635	3.20688	3.21007
3.47	3.20576	3.21036	3.20734	3.20678	3.21255
3.48	3.2077	3.20352	3.20497	3.20777	3.21025
3.49	3.20773	3.19454	3.20856	3.20616	3.21559
3.5	3.21331	3.20281	3.20785	3.20722	3.21074
3.51	3.20937	3.19663	3.20629	3.21075	3.20877
3.52	3.20474	3.2034	3.2137	3.20609	3.2093
3.53	3.20135	3.20298	3.20505	3.20756	3.21605
3.54	3.20733	3.20343	3.20723	3.21108	3.21021
3.55	3.21208	3.20118	3.20921	3.20563	3.21125
3.56	3.20819	3.2049	3.21022	3.20579	3.20885
3.57	3.21292	3.20438	3.21028	3.20777	3.20902
3.58	3.2131	3.19861	3.21176	3.20621	3.20672
3.59	3.21529	3.19847	3.2034	3.21124	3.21067
3.6	3.21273	3.20403	3.20735	3.20757	3.2106
3.61	3.21317	3.20312	3.21039	3.20755	3.20551
3.62	3.21418	3.20471	3.20738	3.20899	3.21455
3.63	3.21377	3.20831	3.20745	3.21113	3.20714
3.64	3.21016	3.2033	3.2066	3.21211	3.21092
3.65	3.21293	3.20277	3.20102	3.20239	3.21611
3.66	3.21368	3.20305	3.20361	3.20651	3.2185
3.67	3.21073	3.20937	3.20371	3.20842	3.22091
3.68	3.20814	3.20913	3.20199	3.20229	3.21605
3.69	3.20869	3.21158	3.20587	3.20681	3.21496
3.7	3.21271	3.20542	3.2051	3.20985	3.21217
3.71	3.21698	3.21316	3.20291	3.20773	3.21317
3.72	3.21729	3.20954	3.19555	3.20636	3.21777
3.73	3.21105	3.20825	3.1998	3.20796	3.21659
3.74	3.21242	3.20975	3.20218	3.2025	3.2119
3.75	3.20918	3.21116	3.2044	3.19897	3.21642
3.76	3.21434	3.21351	3.20489	3.20336	3.21894
3.77	3.21294	3.19993	3.20419	3.20733	3.21681
3.78	3.21135	3.20926	3.20207	3.2069	3.21879
3.79	3.21221	3.2069	3.19652	3.2046	3.21977
3.8	3.21715	3.20321	3.1993	3.20353	3.21433
3.81	3.21076	3.21566	3.20023	3.20489	3.21847
3.82	3.21569	3.20836	3.2028	3.20051	3.21437
3.83	3.21603	3.21441	3.20604	3.19807	3.21633
3.84	3.2171	3.21403	3.19836	3.19986	3.2188
3.85	3.21815	3.21105	3.20302	3.20037	3.21511
3.86	3.20652	3.20719	3.19606	3.2012	3.21432
3.87	3.21122	3.20819	3.20319	3.20509	3.21229
3.88	3.2136	3.2002	3.20643	3.20412	3.21216
3.89	3.21253	3.20543	3.2014	3.20622	3.21468
3.9	3.21207	3.20526	3.20495	3.20617	3.21369
3.91	3.21484	3.20393	3.20275	3.19984	3.21395
3.92	3.21951	3.20563	3.20892	3.19986	3.21119
3.93	3.21115	3.20546	3.19833	3.19812	3.21173
3.94	3.21353	3.2094	3.20466	3.20207	3.20875
3.95	3.21537	3.21066	3.20515	3.20661	3.20923
3.96	3.21524	3.20948	3.20389	3.20161	3.2126
3.97	3.2176	3.21677	3.20552	3.20459	3.2103
3.98	3.21291	3.20872	3.20657	3.19681	3.21563
3.99	3.21125	3.20626	3.19734	3.20058	3.21195
4	3.21279	3.20521	3.20429	3.19655	3.21068
4.01	3.21382	3.20867	3.20945	3.20125	3.20879
4.02	3.21168	3.20716	3.20729	3.20366	3.20942
4.03	3.21705	3.20992	3.20065	3.20274	3.20544
4.04	3.2186	3.20456	3.19858	3.20111	3.20998
4.05	3.21532	3.20665	3.20013	3.20346	3.21103
4.06	3.22029	3.2087	3.20719	3.2	3.21284
4.07	3.21558	3.21527	3.19498	3.20911	3.20904
4.08	3.21289	3.20874	3.20136	3.20201	3.21058
4.09	3.21425	3.20517	3.20401	3.20106	3.21343
4.1	3.21787	3.21221	3.20359	3.20471	3.21096
4.11	3.21752	3.21309	3.2018	3.1985	3.21173
4.12	3.21628	3.2095	3.20082	3.20205	3.20528
4.13	3.21859	3.21115	3.2018	3.20597	3.21383
4.14	3.2145	3.20426	3.19979	3.20057	3.21098
4.15	3.21739	3.21168	3.19556	3.206	3.21011
4.16	3.21602	3.21067	3.19437	3.20137	3.20611
4.17	3.21946	3.20513	3.19666	3.20195	3.21106
4.18	3.21789	3.20265	3.20162	3.20357	3.21015
4.19	3.21358	3.2098	3.19885	3.20402	3.21224
4.2	3.21498	3.20607	3.19926	3.20544	3.21169
4.21	3.20773	3.20651	3.19788	3.2074	3.21187
4.22	3.20852	3.20496	3.20528	3.20365	3.20947
4.23	3.21461	3.207	3.19594	3.20208	3.20634
4.24	3.21378	3.20319	3.20112	3.20584	3.20717
4.25	3.2125	3.20394	3.19942	3.20079	3.21149
4.26	3.20832	3.20774	3.19975	3.19874	3.214
4.27	3.20471	3.20604	3.20433	3.2033	3.20855
4.28	3.21333	3.20102	3.20303	3.20733	3.20458
4.29	3.20897	3.20673	3.20277	3.20691	3.20357
4.3	3.21135	3.20797	3.20657	3.20755	3.20501
4.31	3.21077	3.20396	3.20128	3.19945	3.20568
4.32	3.21279	3.19635	3.20249	3.20164	3.20572
4.33	3.21854	3.2038	3.20347	3.19908	3.19983
4.34	3.21437	3.21055	3.19914	3.20042	3.20634
4.35	3.2106	3.20279	3.20004	3.20051	3.20715
4.36	3.21449	3.20301	3.2049	3.19843	3.20818
4.37	3.21274	3.20637	3.20302	3.2045	3.20946
4.38	3.21529	3.20582	3.19905	3.19946	3.20431
4.39	3.20711	3.2054	3.20081	3.20045	3.21019
4.4	3.2082	3.20735	3.20587	3.20135	3.205
4.41	3.21019	3.20258	3.20131	3.20328	3.20255
4.42	3.2082	3.2091	3.20528	3.19981	3.2076
4.43	3.2076	3.20518	3.20227	3.20454	3.20654
4.44	3.2059	3.2071	3.21286	3.20603	3.20942
4.45	3.20865	3.208	3.20425	3.19844	3.20949
4.46	3.208	3.20995	3.20557	3.19757	3.21046
4.47	3.21002	3.20412	3.20718	3.20053	3.20998
4.48	3.20565	3.20475	3.20688	3.19853	3.20903
4.49	3.20869	3.20599	3.20984	3.19942	3.20524
4.5	3.2074	3.20582	3.20528	3.20465	3.20709
4.51	3.21075	3.20655	3.20618	3.20311	3.21418
4.52	3.20728	3.20905	3.21195	3.20928	3.21421
4.53	3.21343	3.2	3.20447	3.20221	3.20852
4.54	3.21332	3.20891	3.20808	3.20279	3.21537
4.55	3.21271	3.20871	3.20877	3.20092	3.21382
4.56	3.20778	3.21067	3.2139	3.20742	3.2134
4.57	3.21265	3.20703	3.21332	3.19981	3.21024
4.58	3.21367	3.2092	3.21065	3.19877	3.21497
4.59	3.21089	3.20941	3.20952	3.20152	3.21087
4.6	3.21449	3.21485	3.20742	3.201	3.21163
4.61	3.21633	3.21084	3.20953	3.19702	3.21039
4.62	3.21482	3.21364	3.2091	3.20359	3.20981
4.63	3.2087	3.20873	3.20095	3.19972	3.20442
4.64	3.20246	3.21029	3.21402	3.20467	3.21144
4.65	3.20754	3.20496	3.21503	3.19563	3.20791
4.66	3.20813	3.20989	3.20817	3.2002	3.20837
4.67	3.20996	3.2089	3.20287	3.20143	3.20778
4.68	3.21052	3.21434	3.2027	3.19917	3.21082
4.69	3.2072	3.20651	3.20642	3.20654	3.20457
4.7	3.21048	3.20752	3.20351	3.20373	3.21151
4.71	3.21037	3.20427	3.20623	3.20155	3.2089
4.72	3.2068	3.20931	3.2022	3.20512	3.20722
4.73	3.21149	3.21138	3.20504	3.20379	3.20512
4.74	3.20795	3.21013	3.20329	3.20064	3.20884
4.75	3.21148	3.20591	3.21201	3.19636	3.20775
4.76	3.21417	3.21146	3.21329	3.21146	3.2141
4.77	3.21224	3.20824	3.21073	3.2023	3.20643
4.78	3.2128	3.21142	3.20547	3.20879	3.21011
4.79	3.21451	3.21044	3.2055	3.2055	3.20717
4.8	3.21503	3.21134	3.20202	3.21094	3.205
4.81	3.21665	3.21292	3.2086	3.19968	3.20762
4.82	3.21542	3.21103	3.20595	3.20936	3.20355
4.83	3.21272	3.20927	3.2112	3.20791	3.20985
4.84	3.20672	3.20849	3.20624	3.20513	3.20773
4.85	3.21465	3.20549	3.20627	3.21249	3.20313
4.86	3.21255	3.20876	3.20384	3.20961	3.20566
4.87	3.20827	3.20869	3.20452	3.2081	3.20376
4.88	3.21176	3.21049	3.20648	3.20974	3.20157
4.89	3.2173	3.2124	3.21015	3.2068	3.20453
4.9	3.20958	3.20996	3.20343	3.20416	3.20522
4.91	3.21275	3.21417	3.20437	3.20596	3.20774
4.92	3.21069	3.20684	3.20258	3.20808	3.21121
4.93	3.21864	3.2153	3.20313	3.20688	3.20939
4.94	3.21689	3.21004	3.20714	3.20803	3.21144
4.95	3.21991	3.21549	3.20706	3.20922	3.20674
4.96	3.21932	3.20871	3.20826	3.20555	3.21028
4.97	3.21284	3.20857	3.20507	3.21096	3.21005
4.98	3.21358	3.20716	3.20897	3.20719	3.20152
4.99	3.21829	3.20788	3.2098	3.20598	3.20904
5	3.21851	3.20841	3.20661	3.21197	3.20592
5.01	3.21603	3.19875	3.20505	3.20934	3.20764
5.02	3.21772	3.19462	3.203	3.20685	3.2115
5.03	3.21971	3.20156	3.20721	3.20458	3.21343
5.04	3.21538	3.20233	3.20372	3.20901	3.20912
5.05	3.21319	3.20614	3.20308	3.20978	3.20897
5.06	3.21605	3.20506	3.20282	3.20994	3.21921
5.07	3.20867	3.20281	3.19881	3.20358	3.21754
5.08	3.21171	3.20015	3.20159	3.20596	3.21267
5.09	3.21537	3.20239	3.20187	3.2026	3.21814
5.1	3.21196	3.2035	3.20359	3.20545	3.21436
5.11	3.21262	3.20545	3.20217	3.20688	3.21158
5.12	3.21417	3.20351	3.20361	3.20307	3.2103
5.13	3.21447	3.20678	3.20927	3.19864	3.21113
5.14	3.21334	3.20461	3.21246	3.2017	3.21317
5.15	3.21934	3.20492	3.20868	3.20286	3.20566
5.16	3.21681	3.20438	3.20528	3.19957	3.20532
5.17	3.21637	3.20233	3.20671	3.19957	3.21066
5.18	3.21874	3.20753	3.21318	3.19601	3.20738
5.19	3.21219	3.20665	3.20853	3.19583	3.21083
5.2	3.21692	3.20286	3.20902	3.19741	3.20811
5.21	3.21394	3.20268	3.21077	3.1943	3.20823
5.22	3.21839	3.1966	3.21284	3.19251	3.20707
5.23	3.20903	3.19553	3.21107	3.19541	3.21393
5.24	3.209	3.20026	3.21394	3.19912	3.21186
5.25	3.21243	3.19684	3.21098	3.19851	3.21019
5.26	3.21928	3.19645	3.20745	3.20175	3.20559
5.27	3.21629	3.19661	3.20525	3.19935	3.20791
5.28	3.21574	3.20067	3.21359	3.20139	3.21747
5.29	3.21252	3.19671	3.20803	3.2057	3.21087
5.3	3.21261	3.19975	3.20842	3.19711	3.21154
5.31	3.21297	3.19799	3.20654	3.19424	3.21797
5.32	3.22146	3.20577	3.20392	3.19776	3.21945
5.33	3.21599	3.2033	3.20597	3.19942	3.21421
5.34	3.21513	3.20188	3.20213	3.19914	3.20999
5.35	3.21536	3.20343	3.21133	3.19816	3.21743
5.36	3.2098	3.19903	3.20781	3.19869	3.21413
5.37	3.21343	3.20338	3.20663	3.1964	3.21165
5.38	3.21776	3.19675	3.202	3.19699	3.21044
5.39	3.21419	3.202	3.20458	3.2008	3.21091
5.4	3.21666	3.20606	3.2063	3.20297	3.20502
5.41	3.21572	3.20459	3.20639	3.20891	3.21342
5.42	3.21525	3.20599	3.20334	3.19727	3.20553
5.43	3.21659	3.20597	3.2016	3.20268	3.20954
5.44	3.21755	3.20678	3.20472	3.20039	3.21025
5.45	3.21955	3.20795	3.21208	3.20388	3.2069
5.46	3.22044	3.20836	3.21	3.20017	3.20562
5.47	3.21389	3.20425	3.20769	3.20237	3.21019
5.48	3.22244	3.21135	3.20102	3.19714	3.20659
5.49	3.2175	3.20988	3.20936	3.20013	3.20877
5.5	3.21541	3.20384	3.2091	3.19866	3.20509
5.51	3.21299	3.20859	3.21282	3.1993	3.20764
5.52	3.21355	3.21026	3.20536	3.20567	3.20349
5.53	3.20898	3.20875	3.20915	3.20499	3.20937
5.54	3.20908	3.21121	3.21198	3.20215	3.20641
5.55	3.21395	3.20796	3.21559	3.2007	3.20556
5.56	3.21005	3.2145	3.2164	3.19827	3.20432
5.57	3.20819	3.21753	3.20836	3.19781	3.2086
5.58	3.21015	3.21561	3.21269	3.20195	3.20925
5.59	3.21415	3.21243	3.20709	3.20175	3.20437
5.6	3.21596	3.21307	3.21521	3.20425	3.20987
5.61	3.21366	3.21373	3.20734	3.20562	3.20527
5.62	3.21512	3.2172	3.20211	3.19372	3.20976
5.63	3.20953	3.21661	3.20768	3.19717	3.20599
5.64	3.21173	3.2165	3.19879	3.20203	3.20823
5.65	3.21221	3.21787	3.21015	3.19997	3.20548
5.66	3.20795	3.22142	3.20968	3.20199	3.19639
5.67	3.20436	3.21402	3.20799	3.19885	3.20518
5.68	3.20727	3.21296	3.21157	3.19765	3.20461
5.69	3.20736	3.21368	3.20612	3.20151	3.20438
5.7	3.20605	3.21103	3.20747	3.19423	3.21058
5.71	3.20601	3.21412	3.20422	3.19475	3.20761
5.72	3.20676	3.21435	3.20578	3.19741	3.20489
5.73	3.20795	3.216	3.20936	3.20291	3.20777
5.74	3.20822	3.21591	3.21117	3.20203	3.20698
5.75	3.20691	3.21444	3.21047	3.2008	3.20102
5.76	3.21125	3.21376	3.21353	3.20527	3.20082
5.77	3.21352	3.21379	3.20677	3.20394	3.2014
5.78	3.21595	3.21444	3.20513	3.21141	3.20704
5.79	3.21311	3.21707	3.20586	3.20168	3.20957
5.8	3.21557	3.21505	3.20642	3.20503	3.20622
5.81	3.21294	3.21009	3.20496	3.20708	3.20939
5.82	3.21603	3.20986	3.20878	3.20312	3.2066
5.83	3.21755	3.21127	3.21032	3.20349	3.20547
5.84	3.21602	3.21012	3.2097	3.20207	3.21384
5.85	3.21467	3.21159	3.20262	3.20581	3.21084
5.86	3.21662	3.20938	3.20619	3.19984	3.21354
5.87	3.21364	3.21026	3.21111	3.1994	3.20264
5.88	3.21225	3.21179	3.20588	3.19954	3.20549
5.89	3.21168	3.21327	3.20053	3.19807	3.21155
5.9	3.2075	3.20888	3.20497	3.19977	3.21292
5.91	3.21161	3.21604	3.20845	3.1964	3.20737
5.92	3.21803	3.21248	3.20242	3.19664	3.21359
5.93	3.21247	3.21026	3.20528	3.19618	3.20906
5.94	3.21076	3.21461	3.20724	3.19865	3.20086
5.95	3.21275	3.21517	3.21616	3.20003	3.20276
5.96	3.21399	3.21434	3.21613	3.19731	3.20657
5.97	3.20935	3.20958	3.20927	3.19512	3.20136
5.98	3.2151	3.21213	3.20996	3.19779	3.21217
5.99	3.21089	3.20949	3.21479	3.20296	3.20457
6	3.20836	3.20599	3.21094	3.19875	3.20061
6.01	3.20936	3.20934	3.2083	3.19977	3.20718
6.02	3.2126	3.20679	3.21766	3.19904	3.20936
6.03	3.21213	3.20976	3.21673	3.19724	3.20981
6.04	3.21634	3.20675	3.21405	3.20121	3.20682
6.05	3.21179	3.2064	3.20996	3.20402	3.20599
6.06	3.21431	3.20386	3.21254	3.19781	3.20546
6.07	3.21175	3.20436	3.21051	3.20202	3.21187
6.08	3.21327	3.20606	3.20823	3.20005	3.2093
6.09	3.21006	3.20698	3.20997	3.20201	3.21388
6.1	3.20655	3.2085	3.2096	3.20208	3.21123
6.11	3.21479	3.20671	3.21379	3.20298	3.20884
6.12	3.21213	3.20442	3.2132	3.20462	3.21288
6.13	3.21591	3.20984	3.20491	3.2023	3.21088
6.14	3.21687	3.20912	3.20865	3.19796	3.20732
6.15	3.21636	3.20877	3.20898	3.19829	3.21261
6.16	3.21806	3.206	3.20932	3.19827	3.2136
6.17	3.21555	3.20211	3.20853	3.20625	3.20985
6.18	3.2156	3.21028	3.20235	3.19831	3.21509
6.19	3.21761	3.20618	3.21265	3.20061	3.21345
6.2	3.21377	3.20717	3.20735	3.19515	3.20905
6.21	3.21608	3.20925	3.20778	3.2009	3.21302
6.22	3.21735	3.2088	3.20958	3.20007	3.21127
6.23	3.21158	3.21303	3.20607	3.20612	3.20921
6.24	3.21177	3.20515	3.20815	3.20195	3.20691
6.25	3.21439	3.20825	3.215	3.20414	3.20123
6.26	3.21463	3.20911	3.2078	3.20427	3.20403
6.27	3.21429	3.21602	3.20286	3.1999	3.20943
6.28	3.21784	3.20945	3.20718	3.20011	3.21184
6.29	3.21153	3.20806	3.20317	3.19416	3.20496
6.3	3.21832	3.20876	3.20324	3.19833	3.20374
6.31	3.21457	3.20634	3.20709	3.19815	3.20367
6.32	3.21366	3.20203	3.20948	3.2067	3.20595
6.33	3.21367	3.20471	3.21167	3.20217	3.20131
6.34	3.21622	3.20891	3.21216	3.20386	3.20196
6.35	3.21242	3.2014	3.20715	3.20241	3.20308
6.36	3.21511	3.20726	3.20342	3.20548	3.20893
6.37	3.21151	3.20548	3.20865	3.20579	3.21193
6.38	3.21336	3.20613	3.20397	3.20296	3.20535
6.39	3.21469	3.20355	3.20916	3.20344	3.19796
6.4	3.21305	3.20777	3.20842	3.20696	3.20451
6.41	3.22266	3.20489	3.20198	3.20679	3.20673
6.42	3.2173	3.20603	3.20052	3.20112	3.20399
6.43	3.21921	3.2073	3.20373	3.20673	3.20772
6.44	3.21969	3.20338	3.20331	3.20435	3.20474
6.45	3.2169	3.20452	3.20496	3.20191	3.21028
6.46	3.21854	3.21169	3.20158	3.2022	3.21148
6.47	3.21163	3.20792	3.20506	3.20296	3.20633
6.48	3.21194	3.21006	3.20563	3.20326	3.20275
6.49	3.21803	3.2099	3.21017	3.21012	3.20538
6.5	3.21693	3.20166	3.20966	3.20303	3.20529
6.51	3.21471	3.21017	3.20741	3.20874	3.2038
6.52	3.21625	3.20916	3.20304	3.21222	3.20463
6.53	3.2179	3.21163	3.20363	3.20348	3.20618
6.54	3.21592	3.20803	3.19758	3.20346	3.20589
6.55	3.21302	3.20638	3.19127	3.20538	3.20306
6.56	3.21719	3.19935	3.19667	3.20615	3.20658
6.57	3.21331	3.20945	3.20386	3.19928	3.20454
6.58	3.21374	3.20764	3.19844	3.20135	3.20643
6.59	3.21884	3.21164	3.20082	3.19707	3.20755
6.6	3.21959	3.20498	3.20219	3.20421	3.20319
6.61	3.21897	3.20219	3.19553	3.20459	3.20582
6.62	3.21733	3.20307	3.20368	3.20595	3.20688
6.63	3.21396	3.203	3.2015	3.19857	3.20934
6.64	3.21873	3.20538	3.21156	3.19877	3.20512
6.65	3.22012	3.20848	3.20889	3.202	3.20786
6.66	3.2213	3.20351	3.20103	3.20421	3.20883
6.67	3.22212	3.20369	3.20743	3.2015	3.20984
6.68	3.21751	3.20076	3.20785	3.19871	3.20462
6.69	3.21416	3.20045	3.2087	3.198	3.2101
6.7	3.21636	3.20353	3.20675	3.19997	3.21087
6.71	3.21859	3.19857	3.20635	3.1969	3.21206
6.72	3.21848	3.20286	3.2023	3.19702	3.20813
6.73	3.21809	3.20453	3.21228	3.1986	3.20467
6.74	3.21584	3.20151	3.20575	3.19917	3.20986
6.75	3.21195	3.20644	3.20639	3.19937	3.19917
6.76	3.2188	3.21072	3.20218	3.19804	3.20383
6.77	3.21322	3.20493	3.19464	3.2037	3.20611
6.78	3.22262	3.20358	3.2005	3.20498	3.21021
6.79	3.21717	3.20446	3.1994	3.20472	3.2118
6.8	3.21595	3.20017	3.2011	3.20224	3.21216
6.81	3.21464	3.20135	3.19919	3.1998	3.20864
6.82	3.21275	3.2013	3.20457	3.19301	3.20675
6.83	3.217	3.20149	3.20035	3.19573	3.21099
6.84	3.21287	3.19937	3.20364	3.19654	3.2029
6.85	3.21778	3.20083	3.20461	3.20102	3.2084
6.86	3.22388	3.19337	3.19745	3.19737	3.20699
6.87	3.21368	3.19404	3.2027	3.19792	3.20797
6.88	3.21422	3.19513	3.20235	3.19359	3.20249
6.89	3.21328	3.19174	3.19698	3.1978	3.20944
6.9	3.2036	3.20383	3.2027	3.20477	3.20169
6.91	3.21456	3.19464	3.19827	3.20055	3.20518
6.92	3.2105	3.19351	3.2031	3.19938	3.20372
6.93	3.21648	3.19727	3.20643	3.20387	3.20485
6.94	3.21472	3.19877	3.20319	3.20286	3.20282
6.95	3.22175	3.19853	3.20285	3.2041	3.20258
6.96	3.21796	3.20716	3.20838	3.20773	3.20027
6.97	3.21896	3.20693	3.20362	3.20087	3.20338
6.98	3.22448	3.20553	3.20773	3.196	3.20604
6.99	3.21713	3.20003	3.20853	3.20504	3.20544
7	3.21465	3.20283	3.20723	3.20278	3.20346
7.01	3.21434	3.20088	3.21092	3.20488	3.20762
7.02	3.21609	3.19964	3.20656	3.19941	3.20604
7.03	3.21995	3.19736	3.20758	3.19113	3.20233
7.04	3.22038	3.19458	3.21081	3.20124	3.19959
7.05	3.21818	3.19541	3.21175	3.19748	3.20632
7.06	3.22237	3.20041	3.20441	3.20046	3.20492
7.07	3.22285	3.20108	3.20446	3.20587	3.2092
7.08	3.20878	3.19712	3.21083	3.20577	3.20837
7.09	3.21148	3.20071	3.21242	3.20479	3.20727
7.1	3.21329	3.1952	3.21076	3.20367	3.20497
7.11	3.21227	3.19354	3.20604	3.20498	3.20322
7.12	3.20646	3.19728	3.2085	3.20274	3.2053
7.13	3.21465	3.20209	3.20859	3.20442	3.20288
7.14	3.21104	3.20569	3.21325	3.1955	3.20489
7.15	3.21045	3.21136	3.21003	3.20541	3.20158
7.16	3.21129	3.20915	3.20922	3.20159	3.20465
7.17	3.21635	3.20585	3.20746	3.19457	3.20361
7.18	3.21228	3.20761	3.21434	3.20039	3.206
7.19	3.20979	3.20509	3.21173	3.20126	3.20925
7.2	3.21402	3.20631	3.20795	3.20401	3.20404
7.21	3.21616	3.20673	3.20479	3.19863	3.20831
7.22	3.2083	3.20758	3.20829	3.19725	3.2096
7.23	3.21376	3.20295	3.21039	3.19826	3.21037
7.24	3.21217	3.20265	3.20641	3.20292	3.21055
7.25	3.21338	3.20773	3.21175	3.20405	3.20615
7.26	3.21633	3.20724	3.21067	3.20174	3.20627
7.27	3.21002	3.20692	3.21478	3.20029	3.20805
7.28	3.2166	3.20501	3.20848	3.19714	3.20339
7.29	3.21761	3.20206	3.21538	3.2008	3.2075
7.3	3.21581	3.20192	3.2113	3.20247	3.20309
7.31	3.21621	3.20791	3.2072	3.19898	3.20603
7.32	3.21632	3.20495	3.20627	3.19947	3.21323
7.33	3.21509	3.2044	3.20803	3.20122	3.21217
7.34	3.21656	3.20317	3.21184	3.20075	3.20727
7.35	3.20859	3.20276	3.21294	3.20508	3.21156
7.36	3.21208	3.20427	3.21627	3.20556	3.20764
7.37	3.21708	3.20567	3.21394	3.19674	3.2085
7.38	3.21513	3.19837	3.2109	3.20091	3.21375
7.39	3.2173	3.20123	3.20995	3.20394	3.21513
7.4	3.21728	3.20539	3.21059	3.19973	3.21205
7.41	3.21369	3.2056	3.21428	3.20283	3.21727
7.42	3.21443	3.20112	3.21553	3.20213	3.21348
7.43	3.2106	3.20111	3.2106	3.20528	3.21172
7.44	3.21385	3.20469	3.2135	3.2011	3.20936
7.45	3.21811	3.20063	3.21402	3.20226	3.21157
7.46	3.21537	3.19962	3.21111	3.20208	3.21755
7.47	3.21473	3.20553	3.21409	3.19759	3.20852
7.48	3.21112	3.20377	3.21655	3.20334	3.21144
7.49	3.21456	3.21007	3.2141	3.19997	3.21689
7.5	3.21605	3.2069	3.20621	3.20223	3.21426
7.51	3.2182	3.20363	3.21471	3.20223	3.21067
7.52	3.21314	3.2075	3.21026	3.20252	3.21304
7.53	3.21739	3.20231	3.2037	3.20358	3.21229
7.54	3.21722	3.20747	3.21171	3.20074	3.21012
7.55	3.21392	3.20718	3.21052	3.19872	3.21348
7.56	3.21453	3.20387	3.2133	3.20423	3.20829
7.57	3.21099	3.20391	3.20437	3.20293	3.21093
7.58	3.21379	3.20747	3.19941	3.20271	3.20838
7.59	3.21329	3.20811	3.20765	3.20113	3.20363
7.6	3.20796	3.20651	3.20334	3.20164	3.20783
7.61	3.20648	3.20052	3.20834	3.20451	3.20413
7.62	3.21029	3.20728	3.20211	3.2038	3.20065
7.63	3.21066	3.20635	3.21171	3.20287	3.19843
7.64	3.21103	3.20527	3.2053	3.20122	3.20651
7.65	3.2088	3.20867	3.20396	3.20427	3.19728
7.66	3.2132	3.20799	3.20055	3.20728	3.20616
7.67	3.211	3.20732	3.20798	3.2059	3.2064
7.68	3.21174	3.2088	3.212	3.21005	3.20247
7.69	3.20756	3.20662	3.20665	3.20713	3.20275
7.7	3.20448	3.20557	3.2075	3.20493	3.20151
7.71	3.20951	3.21465	3.20631	3.20887	3.2028
7.72	3.21057	3.21138	3.2071	3.21207	3.20478
7.73	3.20771	3.20127	3.20843	3.2081	3.20524
7.74	3.21255	3.20992	3.20823	3.20467	3.20447
7.75	3.21669	3.21036	3.21323	3.20906	3.20015
7.76	3.20894	3.21197	3.20681	3.20677	3.20172
7.77	3.21401	3.21504	3.20748	3.20431	3.20006
7.78	3.21165	3.21393	3.20929	3.2032	3.20282
7.79	3.21105	3.21557	3.21039	3.20835	3.20626
7.8	3.2116	3.20993	3.20811	3.2055	3.20814
7.81	3.21107	3.21042	3.20795	3.20304	3.20387
7.82	3.21576	3.20935	3.20653	3.20449	3.20615
7.83	3.21367	3.20611	3.20914	3.20722	3.20274
7.84	3.2101	3.21195	3.20245	3.20671	3.20789
7.85	3.20628	3.21191	3.20619	3.20685	3.20321
7.86	3.21098	3.20549	3.20571	3.21222	3.20824
7.87	3.21975	3.20702	3.2014	3.20213	3.20318
7.88	3.2159	3.2119	3.20556	3.20089	3.20937
7.89	3.21471	3.21621	3.20317	3.20797	3.20505
7.9	3.21436	3.21547	3.19971	3.20457	3.20487
7.91	3.21452	3.21602	3.20537	3.20938	3.20733
7.92	3.21301	3.21594	3.20318	3.2025	3.20979
7.93	3.21369	3.21179	3.20753	3.20465	3.20448
7.94	3.20849	3.21238	3.20418	3.20476	3.20253
7.95	3.20669	3.21226	3.20346	3.20285	3.2039
7.96	3.20966	3.21045	3.20742	3.19816	3.20477
7.97	3.20774	3.21599	3.20428	3.20108	3.20595
7.98	3.20756	3.20974	3.20455	3.20268	3.21365
7.99	3.21082	3.20807	3.20242	3.20707	3.20737
8	3.2057	3.21278	3.20986	3.20216	3.21179
8.01	3.20765	3.21604	3.20987	3.20463	3.20479
8.02	3.20962	3.21116	3.21142	3.20428	3.20535
8.03	3.21113	3.2102	3.21194	3.20506	3.20336
8.04	3.21125	3.21098	3.20512	3.20239	3.20259
8.05	3.21049	3.2119	3.20378	3.20212	3.20432
8.06	3.2127	3.21365	3.20907	3.20853	3.21248
8.07	3.20597	3.21337	3.20884	3.20771	3.20304
8.08	3.20398	3.20633	3.20619	3.20959	3.20755
8.09	3.20444	3.20866	3.20213	3.20428	3.21125
8.1	3.20801	3.20538	3.20114	3.20084	3.20787
8.11	3.21055	3.206	3.20318	3.20254	3.21143
8.12	3.20764	3.20764	3.20962	3.2048	3.20964
8.13	3.20861	3.21484	3.21016	3.20264	3.21078
8.14	3.21277	3.21222	3.21181	3.2108	3.20254
8.15	3.20904	3.21161	3.21289	3.20549	3.20409
8.16	3.21526	3.21004	3.20963	3.20273	3.21026
8.17	3.21008	3.20766	3.21329	3.20302	3.21239
8.18	3.20965	3.21009	3.20614	3.20607	3.20858
8.19	3.21192	3.20878	3.20665	3.20409	3.20772
8.2	3.21165	3.20847	3.20508	3.20773	3.2071
8.21	3.20929	3.20672	3.20974	3.20583	3.21047
8.22	3.21475	3.21038	3.21116	3.20926	3.2074
8.23	3.20911	3.21224	3.20955	3.20621	3.20576
8.24	3.21058	3.20716	3.20954	3.20627	3.20888
8.25	3.20899	3.20851	3.20695	3.21361	3.21041
8.26	3.20568	3.21042	3.21008	3.2034	3.20453
8.27	3.20732	3.206	3.20684	3.21013	3.21077
8.28	3.21341	3.21102	3.20164	3.21088	3.21192
8.29	3.20576	3.20928	3.21206	3.21096	3.2105
8.3	3.21593	3.2122	3.2057	3.20867	3.21289
8.31	3.21147	3.20684	3.20961	3.21397	3.21955
8.32	3.20595	3.20698	3.21081	3.20874	3.21886
8.33	3.21517	3.20898	3.2073	3.20835	3.21395
8.34	3.20786	3.20708	3.20959	3.20447	3.20944
8.35	3.20763	3.20078	3.20752	3.2076	3.21286
8.36	3.21256	3.21002	3.20948	3.20807	3.21262
8.37	3.21278	3.21039	3.21153	3.20599	3.21564
8.38	3.21025	3.21409	3.21738	3.20286	3.21562
8.39	3.21615	3.20909	3.21549	3.20138	3.21635
8.4	3.21667	3.21416	3.21305	3.19555	3.21657
8.41	3.21218	3.20972	3.20936	3.20234	3.20814
8.42	3.21342	3.20542	3.20726	3.20473	3.21772
8.43	3.20516	3.20928	3.21153	3.20335	3.21467
8.44	3.20806	3.21728	3.20956	3.20771	3.21168
8.45	3.20459	3.20948	3.20302	3.20714	3.20959
8.46	3.20837	3.20961	3.20718	3.21019	3.21697
8.47	3.20809	3.20883	3.20548	3.20844	3.21546
8.48	3.2116	3.21248	3.21056	3.20967	3.213
8.49	3.21124	3.2133	3.21417	3.20296	3.21885
8.5	3.20771	3.20884	3.19957	3.20709	3.21428
8.51	3.20632	3.20526	3.20879	3.20725	3.21834
8.52	3.21239	3.2116	3.21275	3.2078	3.21296
8.53	3.20441	3.20712	3.20848	3.20853	3.21157
8.54	3.2091	3.21095	3.20846	3.20776	3.21743
8.55	3.20943	3.20932	3.21309	3.20661	3.21237
8.56	3.21169	3.21429	3.21323	3.21342	3.21699
8.57	3.21186	3.20969	3.20791	3.21114	3.21161
8.58	3.2097	3.21221	3.20405	3.21187	3.21116
8.59	3.20747	3.20812	3.20676	3.2106	3.21211
8.6	3.21079	3.21085	3.20855	3.20622	3.21652
8.61	3.21002	3.2119	3.20988	3.20201	3.21342
8.62	3.20803	3.21155	3.21134	3.20468	3.20413
8.63	3.20525	3.21504	3.21201	3.20801	3.2065
8.64	3.20823	3.21437	3.20923	3.20351	3.20999
8.65	3.21011	3.21103	3.21063	3.20724	3.20641
8.66	3.21333	3.2167	3.21691	3.20443	3.21134
8.67	3.21057	3.21613	3.21248	3.20409	3.20442
8.68	3.20945	3.20936	3.21458	3.20372	3.20712
8.69	3.21302	3.21126	3.20764	3.20275	3.20673
8.7	3.21228	3.21448	3.20405	3.20846	3.20594
8.71	3.21022	3.20972	3.20532	3.21234	3.21306
8.72	3.20951	3.20307	3.2122	3.21204	3.20863
8.73	3.21399	3.20344	3.20791	3.20839	3.20618
8.74	3.21066	3.20494	3.20822	3.20322	3.21232
8.75	3.20634	3.2121	3.21081	3.20799	3.20725
8.76	3.21456	3.20985	3.21071	3.20994	3.20924
8.77	3.21397	3.20918	3.20875	3.20516	3.21025
8.78	3.20848	3.21317	3.21098	3.20177	3.21122
8.79	3.20978	3.21131	3.21139	3.20762	3.2067
8.8	3.21401	3.21086	3.21183	3.20206	3.21043
8.81	3.21046	3.21198	3.21079	3.2047	3.21035
8.82	3.21981	3.20952	3.21469	3.20767	3.21248
8.83	3.21248	3.21113	3.21712	3.20326	3.20982
8.84	3.21091	3.20483	3.21003	3.21064	3.21338
8.85	3.20855	3.21293	3.20616	3.2061	3.21145
8.86	3.20753	3.21599	3.20687	3.20694	3.21768
8.87	3.20827	3.21327	3.20886	3.20586	3.21075
8.88	3.20369	3.21237	3.21331	3.20699	3.21175
8.89	3.20869	3.20598	3.21363	3.2021	3.21313
8.9	3.21015	3.21654	3.21264	3.1997	3.20867
8.91	3.21113	3.21571	3.20765	3.20473	3.20924
8.92	3.20956	3.21767	3.21056	3.20528	3.20823
8.93	3.21312	3.20961	3.20764	3.19958	3.21295
8.94	3.20892	3.21125	3.20761	3.20079	3.20812
8.95	3.20837	3.21122	3.21154	3.20424	3.21698
8.96	3.21434	3.20925	3.20984	3.20236	3.21092
8.97	3.21422	3.20956	3.21328	3.209	3.20747
8.98	3.20775	3.21275	3.21103	3.20531	3.20859
8.99	3.211	3.21166	3.20697	3.20513	3.21191
9	3.21453	3.21549	3.21199	3.20437	3.21692
9.01	3.21354	3.22014	3.21065	3.20244	3.20712
9.02	3.21097	3.22052	3.21139	3.21149	3.2113
9.03	3.20521	3.21715	3.21393	3.20708	3.20723
9.04	3.20573	3.2164	3.21101	3.20935	3.21692
9.05	3.21415	3.21619	3.21356	3.20688	3.21359
9.06	3.21425	3.21383	3.20796	3.20144	3.21099
9.07	3.20838	3.21156	3.206	3.20211	3.21981
9.08	3.20838	3.21746	3.2113	3.20255	3.21163
9.09	3.20708	3.21112	3.21406	3.20048	3.21645
9.1	3.20717	3.21754	3.21039	3.19844	3.21664
9.11	3.20742	3.21803	3.2078	3.20573	3.21265
9.12	3.21405	3.21181	3.21252	3.20588	3.21852
9.13	3.21073	3.21612	3.20853	3.19651	3.21535
9.14	3.20993	3.21482	3.21207	3.20448	3.21786
9.15	3.20921	3.21398	3.20845	3.20044	3.21395
9.16	3.20926	3.21862	3.20937	3.20548	3.21629
9.17	3.21208	3.2145	3.21337	3.20373	3.21997
9.18	3.21031	3.21372	3.20918	3.20511	3.21373
9.19	3.21515	3.21479	3.21702	3.21	3.2155
9.2	3.20938	3.21352	3.21253	3.20486	3.21821
9.21	3.21604	3.21866	3.21621	3.20578	3.21696
9.22	3.20998	3.2154	3.21123	3.21197	3.2145
9.23	3.2124	3.21333	3.21315	3.20431	3.21352
9.24	3.20927	3.21798	3.21005	3.19955	3.22052
9.25	3.21447	3.21403	3.21531	3.20788	3.21678
9.26	3.20969	3.21092	3.20589	3.20841	3.21606
9.27	3.20494	3.21892	3.2071	3.20299	3.21413
9.28	3.20349	3.21069	3.20499	3.20554	3.20939
9.29	3.20823	3.21302	3.20462	3.20628	3.21383
9.3	3.21177	3.21362	3.20424	3.20623	3.2068
9.31	3.20855	3.21579	3.20618	3.209	3.20965
9.32	3.21143	3.21488	3.20697	3.20254	3.21022
9.33	3.2077	3.21185	3.21074	3.20931	3.20996
9.34	3.21255	3.21579	3.21537	3.21002	3.2119
9.35	3.21245	3.21403	3.20944	3.21024	3.21174
9.36	3.20679	3.21484	3.21262	3.20863	3.21188
9.37	3.20706	3.21326	3.21149	3.2093	3.20984
9.38	3.20477	3.21212	3.21566	3.20974	3.20892
9.39	3.2084	3.21152	3.20913	3.20691	3.20986
9.4	3.21022	3.21079	3.21074	3.21087	3.20777
9.41	3.20793	3.21673	3.21058	3.20729	3.21121
9.42	3.21091	3.20828	3.21055	3.20901	3.21366
9.43	3.21628	3.20708	3.20865	3.21309	3.21359
9.44	3.21064	3.2106	3.21329	3.20587	3.20489
9.45	3.20965	3.21283	3.21361	3.20357	3.21167
9.46	3.20963	3.21694	3.21017	3.20371	3.21507
9.47	3.20161	3.20826	3.21298	3.19968	3.21195
9.48	3.21088	3.2132	3.2154	3.20437	3.20704
9.49	3.20552	3.20983	3.21198	3.21083	3.20753
9.5	3.20583	3.21361	3.2102	3.20545	3.20515
9.51	3.2034	3.21637	3.21417	3.20521	3.20826
9.52	3.20486	3.21462	3.20902	3.20438	3.20191
9.53	3.20484	3.2215	3.21	3.20746	3.20096
9.54	3.20089	3.21769	3.20911	3.20247	3.21484
9.55	3.2064	3.21877	3.21617	3.20845	3.20883
9.56	3.20734	3.21497	3.2174	3.20411	3.21084
9.57	3.2089	3.21474	3.21457	3.2075	3.20988
9.58	3.21105	3.22262	3.21709	3.20176	3.20795
9.59	3.20604	3.21741	3.2215	3.20106	3.21207
9.6	3.21338	3.21282	3.21453	3.20431	3.21123
9.61	3.20906	3.21439	3.21689	3.19839	3.20869
9.62	3.20493	3.21489	3.21052	3.20322	3.20981
9.63	3.20838	3.21514	3.20935	3.207	3.21241
9.64	3.21241	3.21274	3.21883	3.20142	3.20875
9.65	3.20877	3.21328	3.21601	3.20554	3.20508
9.66	3.21012	3.21052	3.21737	3.20234	3.21075
9.67	3.2026	3.21819	3.21638	3.20425	3.20864
9.68	3.20948	3.21275	3.21037	3.20594	3.20632
9.69	3.20032	3.21449	3.20585	3.19943	3.20761
9.7	3.20399	3.21689	3.21507	3.20273	3.20745
9.71	3.20033	3.21408	3.21008	3.20138	3.20659
9.72	3.19965	3.22156	3.21783	3.19758	3.20366
9.73	3.19864	3.21775	3.214	3.19958	3.20479
9.74	3.20076	3.21366	3.21763	3.19997	3.20531
9.75	3.20766	3.21519	3.21138	3.20124	3.20314
9.76	3.19923	3.21611	3.21284	3.19605	3.20959
9.77	3.20274	3.21741	3.2168	3.20424	3.20501
9.78	3.19996	3.21371	3.2196	3.2062	3.20495
9.79	3.20957	3.21313	3.21367	3.20705	3.20574
9.8	3.20341	3.21373	3.21335	3.2047	3.20808
9.81	3.20796	3.21467	3.21152	3.20724	3.20977
9.82	3.20321	3.21922	3.22037	3.20158	3.20484
9.83	3.21136	3.21041	3.21338	3.20183	3.20551
9.84	3.2053	3.21501	3.21305	3.20196	3.20289
9.85	3.20918	3.21524	3.20843	3.20258	3.20684
9.86	3.21079	3.22302	3.20953	3.20587	3.2051
9.87	3.20319	3.22132	3.21253	3.20757	3.21434
9.88	3.20728	3.21147	3.21183	3.20248	3.20501
9.89	3.20967	3.21636	3.21082	3.20125	3.2036
9.9	3.20654	3.21268	3.20966	3.21045	3.20156
9.91	3.20814	3.21552	3.21507	3.20452	3.20795
9.92	3.21187	3.2185	3.21646	3.19953	3.21088
9.93	3.21272	3.2167	3.21081	3.19544	3.20821
9.94	3.2019	3.21696	3.20679	3.19773	3.20681
9.95	3.20803	3.22053	3.21028	3.20321	3.20773
9.96	3.20263	3.2125	3.21088	3.19748	3.20631
9.97	3.21011	3.21513	3.21199	3.20407	3.20645
9.98	3.20175	3.21638	3.2146	3.20478	3.20993
9.99	3.20577	3.21885	3.21067	3.20293	3.20998
10	3.21024	3.21942	3.2128	3.20444	3.21282
10.01	3.20444	3.22	3.21217	3.20814	3.20929
10.02	3.20036	3.21865	3.21835	3.20226	3.21047
10.03	3.20641	3.21421	3.21127	3.20807	3.20993
10.04	3.20811	3.2142	3.21319	3.20387	3.20772
10.05	3.20519	3.21977	3.20977	3.20647	3.21357
10.06	3.20647	3.2118	3.20622	3.20354	3.21117
10.07	3.20336	3.22186	3.21007	3.20371	3.20477
10.08	3.20648	3.21633	3.21134	3.19923	3.20833
10.09	3.20647	3.21579	3.21037	3.19897	3.20878
10.1	3.20628	3.2211	3.21181	3.20208	3.21216
10.11	3.20409	3.2164	3.20994	3.19889	3.20769
10.12	3.20583	3.21826	3.20953	3.19936	3.21384
10.13	3.21147	3.21875	3.21709	3.20122	3.21204
10.14	3.20484	3.21804	3.21074	3.20198	3.21655
10.15	3.20862	3.21244	3.21574	3.20634	3.21257
10.16	3.20446	3.20957	3.21275	3.20072	3.21899
10.17	3.20102	3.2114	3.21767	3.19851	3.21525
10.18	3.2045	3.21675	3.21503	3.20143	3.21776
10.19	3.20613	3.21344	3.22098	3.20509	3.21638
10.2	3.20549	3.2137	3.21725	3.2048	3.21462
10.21	3.20262	3.21606	3.22057	3.21056	3.21809
10.22	3.20311	3.21408	3.21265	3.20708	3.21965
10.23	3.20623	3.21218	3.21921	3.20613	3.21557
10.24	3.20048	3.21219	3.21815	3.19984	3.21527
10.25	3.20256	3.2179	3.22134	3.2056	3.21215
10.26	3.20586	3.21526	3.21861	3.20826	3.20895
10.27	3.20316	3.21562	3.21755	3.20494	3.2157
10.28	3.20385	3.21536	3.21487	3.20325	3.21211
10.29	3.2073	3.21486	3.21676	3.20524	3.2168
10.3	3.21023	3.21337	3.22248	3.21104	3.21492
10.31	3.2024	3.21072	3.21741	3.21011	3.21115
10.32	3.2059	3.20822	3.21635	3.20552	3.2099
10.33	3.20677	3.21337	3.21985	3.20991	3.21335
10.34	3.2053	3.21195	3.21574	3.20034	3.21645
10.35	3.20612	3.21332	3.21668	3.20741	3.2098
10.36	3.2092	3.21376	3.21973	3.20986	3.20832
10.37	3.211	3.21547	3.2133	3.21045	3.20956
10.38	3.20827	3.21335	3.21239	3.20297	3.21044
10.39	3.20209	3.21734	3.2092	3.20892	3.20783
10.4	3.20703	3.222	3.21598	3.20661	3.21593
10.41	3.20474	3.21655	3.21248	3.20444	3.21186
10.42	3.20517	3.22408	3.21411	3.20287	3.21437
10.43	3.21088	3.22288	3.21153	3.20501	3.21955
10.44	3.21	3.21867	3.21422	3.20142	3.21617
10.45	3.2098	3.22214	3.21139	3.20351	3.21374
10.46	3.20881	3.215	3.21705	3.20187	3.21017
10.47	3.20868	3.21231	3.21585	3.19968	3.20796
10.48	3.20713	3.2183	3.2136	3.20648	3.20762
10.49	3.21118	3.221	3.21547	3.212	3.21376
10.5	3.2078	3.21903	3.21035	3.20495	3.20985
10.51	3.20795	3.21472	3.21073	3.20279	3.20826
10.52	3.20752	3.21905	3.21699	3.20497	3.20786
10.53	3.2082	3.21759	3.20898	3.19811	3.20829
10.54	3.20275	3.2143	3.20895	3.19961	3.2019
10.55	3.20591	3.21638	3.20956	3.20139	3.21003
10.56	3.20817	3.21697	3.21158	3.20318	3.21271
10.57	3.20108	3.21164	3.21026	3.20192	3.21193
10.58	3.21004	3.21523	3.21639	3.20003	3.2106
10.59	3.20033	3.21033	3.21288	3.19941	3.21058
10.6	3.20663	3.21469	3.21899	3.20511	3.21312
10.61	3.2038	3.21591	3.21128	3.19568	3.20619
10.62	3.20457	3.2095	3.21361	3.19999	3.20516
10.63	3.20687	3.22052	3.21084	3.19822	3.20754
10.64	3.20414	3.21006	3.21106	3.19885	3.20846
10.65	3.20952	3.21376	3.20883	3.20318	3.20975
10.66	3.20697	3.21296	3.20549	3.20376	3.2061
10.67	3.21477	3.2113	3.20578	3.20105	3.21073
10.68	3.20589	3.21468	3.21069	3.20546	3.2134
10.69	3.2138	3.21603	3.20943	3.20522	3.20958
10.7	3.20516	3.21232	3.20774	3.2045	3.21424
10.71	3.2069	3.21389	3.20443	3.20142	3.20867
10.72	3.21114	3.20919	3.21325	3.19728	3.21625
10.73	3.20977	3.208	3.20658	3.19704	3.20746
10.74	3.20408	3.21237	3.21148	3.19856	3.21468
10.75	3.20516	3.21325	3.20941	3.19821	3.20754
10.76	3.2052	3.21286	3.21049	3.19893	3.21329
10.77	3.20765	3.21252	3.21201	3.20061	3.20679
10.78	3.20634	3.21177	3.21039	3.19667	3.20579
10.79	3.2102	3.21388	3.20921	3.20123	3.21398
10.8	3.2063	3.21283	3.214	3.19471	3.20583
10.81	3.21158	3.21058	3.21635	3.19702	3.21067
10.82	3.20587	3.21064	3.20659	3.19686	3.21263
10.83	3.20587	3.20628	3.21111	3.20032	3.207
10.84	3.20718	3.21156	3.20625	3.20022	3.20449
10.85	3.19978	3.21184	3.21559	3.19767	3.2088
10.86	3.19724	3.21113	3.214	3.19958	3.20475
10.87	3.20267	3.21224	3.21646	3.20391	3.20843
10.88	3.20559	3.22229	3.21368	3.20109	3.21433
10.89	3.21157	3.2111	3.21639	3.20531	3.20717
10.9	3.20636	3.20998	3.21688	3.2069	3.20766
10.91	3.20525	3.20993	3.21806	3.20614	3.20921
10.92	3.20011	3.21187	3.22054	3.20023	3.20853
10.93	3.20325	3.2063	3.21432	3.19955	3.20775
10.94	3.20651	3.20567	3.21635	3.20512	3.21321
10.95	3.20412	3.20717	3.22279	3.20529	3.21331
10.96	3.20102	3.20578	3.21337	3.20795	3.20428
10.97	3.19941	3.20826	3.21693	3.20144	3.21129
10.98	3.21185	3.20769	3.22282	3.19985	3.20997
10.99	3.2008	3.20674	3.21903	3.20591	3.21161
11	3.20566	3.21355	3.21799	3.19791	3.21149
11.01	3.20798	3.21236	3.21994	3.20239	3.21047
11.02	3.20821	3.20761	3.21636	3.19962	3.209
11.03	3.21124	3.20526	3.2136	3.20276	3.21176
11.04	3.20574	3.20805	3.21419	3.19531	3.21484
11.05	3.20683	3.21482	3.21442	3.19573	3.20642
11.06	3.205	3.21429	3.21893	3.19907	3.20806
11.07	3.20324	3.2153	3.21161	3.19736	3.20899
11.08	3.20998	3.21063	3.20976	3.19712	3.21016
11.09	3.20451	3.21235	3.218	3.20013	3.21133
11.1	3.21097	3.21003	3.21185	3.20397	3.20674
11.11	3.2073	3.21077	3.21386	3.20739	3.20866
11.12	3.20939	3.21025	3.20966	3.19965	3.21045
11.13	3.20573	3.21683	3.20703	3.20335	3.21667
11.14	3.20838	3.21246	3.21161	3.19613	3.20563
11.15	3.2072	3.2165	3.20839	3.20131	3.21119
11.16	3.20412	3.21355	3.21095	3.19825	3.21078
11.17	3.20857	3.21489	3.21041	3.19759	3.21335
11.18	3.20899	3.20493	3.20748	3.20091	3.20327
11.19	3.20648	3.21062	3.21427	3.19918	3.19893
11.2	3.20699	3.21235	3.21633	3.19844	3.20375
11.21	3.2105	3.20823	3.21392	3.19974	3.2082
11.22	3.21161	3.21247	3.21103	3.20438	3.21033
11.23	3.20726	3.21259	3.2106	3.20334	3.20894
11.24	3.20557	3.21289	3.21272	3.20075	3.21064
11.25	3.21171	3.20919	3.2192	3.19963	3.20754
11.26	3.21198	3.21406	3.20862	3.1964	3.20594
11.27	3.2075	3.20987	3.21711	3.18891	3.21063
11.28	3.20543	3.20756	3.22134	3.19521	3.2066
11.29	3.20747	3.21309	3.21576	3.19609	3.21317
11.3	3.20485	3.21095	3.21803	3.19509	3.20619
11.31	3.20797	3.21294	3.2165	3.19847	3.204
11.32	3.20833	3.21528	3.21912	3.19395	3.21
11.33	3.21255	3.21304	3.21741	3.19232	3.21072
11.34	3.21079	3.21811	3.21239	3.19555	3.20672
11.35	3.21026	3.21593	3.21691	3.19557	3.20523
11.36	3.21037	3.21892	3.21145	3.19631	3.20484
11.37	3.20941	3.21767	3.21814	3.1929	3.20826
11.38	3.21223	3.21559	3.20968	3.19452	3.20974
11.39	3.21347	3.21115	3.21415	3.19697	3.20788
11.4	3.21408	3.21246	3.21487	3.20031	3.21004
11.41	3.20765	3.20638	3.21583	3.19477	3.20636
11.42	3.21117	3.2181	3.21701	3.19458	3.20814
11.43	3.21458	3.2139	3.2118	3.19585	3.19945
11.44	3.21007	3.2125	3.21668	3.19871	3.20634
11.45	3.21344	3.21252	3.22024	3.19767	3.2025
11.46	3.21095	3.21219	3.21743	3.20201	3.20391
11.47	3.21376	3.21004	3.21958	3.19562	3.20659
11.48	3.21416	3.21333	3.21803	3.19746	3.20466
11.49	3.21458	3.21073	3.21703	3.198	3.21009
11.5	3.2166	3.21774	3.22413	3.19212	3.20434
11.51	3.21373	3.21611	3.21985	3.19796	3.20789
11.52	3.21114	3.21202	3.21849	3.19776	3.21049
11.53	3.21573	3.21212	3.21661	3.20044	3.21463
11.54	3.21395	3.21671	3.21874	3.19711	3.20929
11.55	3.21275	3.21116	3.2175	3.19724	3.21358
11.56	3.20527	3.21691	3.21341	3.19523	3.21597
11.57	3.20979	3.20582	3.21837	3.19189	3.2182
11.58	3.20846	3.21084	3.21842	3.19958	3.21379
11.59	3.20858	3.21543	3.22268	3.19819	3.20903
11.6	3.21442	3.21353	3.21599	3.2001	3.20685
11.61	3.21019	3.21337	3.22513	3.19937	3.20404
11.62	3.20726	3.21138	3.22233	3.19697	3.2015
11.63	3.21477	3.21253	3.21735	3.19347	3.21368
11.64	3.2113	3.21879	3.21457	3.19844	3.20384
11.65	3.21219	3.20983	3.21478	3.19357	3.21269
11.66	3.21115	3.21087	3.21342	3.19153	3.20569
11.67	3.20989	3.21585	3.21787	3.19702	3.20816
11.68	3.21135	3.21504	3.21932	3.20243	3.20898
11.69	3.21073	3.20898	3.21807	3.19975	3.20561
11.7	3.21105	3.21943	3.21747	3.19876	3.20606
11.71	3.21141	3.20638	3.21734	3.20158	3.20442
11.72	3.20686	3.21272	3.21529	3.20232	3.21291
11.73	3.20835	3.21708	3.21314	3.20269	3.20939
11.74	3.20912	3.21599	3.21416	3.20432	3.20474
11.75	3.20916	3.21472	3.21294	3.20268	3.20941
11.76	3.21224	3.21616	3.21095	3.20329	3.20383
11.77	3.20955	3.21049	3.21296	3.20684	3.19828
11.78	3.20918	3.21268	3.21932	3.20403	3.20061
11.79	3.21383	3.21228	3.21376	3.20515	3.20029
11.8	3.20674	3.20906	3.21839	3.20839	3.20369
11.81	3.20981	3.21359	3.21572	3.20837	3.2098
11.82	3.21065	3.2129	3.21972	3.2044	3.20883
11.83	3.21083	3.21179	3.21281	3.20194	3.211
11.84	3.20345	3.21846	3.21551	3.19929	3.2023
11.85	3.21284	3.21611	3.21616	3.19832	3.20476
11.86	3.20979	3.20972	3.21175	3.20246	3.20672
11.87	3.20589	3.20827	3.21529	3.20277	3.20876
11.88	3.20993	3.20889	3.21994	3.20683	3.2101
11.89	3.20845	3.21064	3.22141	3.20895	3.20907
11.9	3.20644	3.21258	3.22545	3.20614	3.20426
11.91	3.20981	3.21066	3.21352	3.20417	3.20432
11.92	3.20638	3.21668	3.20849	3.19988	3.20089
11.93	3.20955	3.21235	3.21028	3.20111	3.19904
11.94	3.20555	3.21195	3.21021	3.2018	3.20289
11.95	3.21236	3.20808	3.21632	3.20081	3.20589
11.96	3.21247	3.21466	3.21463	3.19809	3.20711
11.97	3.21483	3.20755	3.21702	3.19736	3.20887
11.98	3.21816	3.21247	3.20954	3.19948	3.20771
11.99	3.21763	3.20995	3.21265	3.20592	3.20825
12	3.21518	3.20813	3.20828	3.19677	3.21224
12.01	3.21532	3.20874	3.21785	3.20453	3.20848
12.02	3.21509	3.21083	3.21896	3.20389	3.20637
12.03	3.20898	3.20899	3.21122	3.20272	3.20492
12.04	3.20978	3.21204	3.21331	3.21018	3.20123
12.05	3.2102	3.21422	3.20799	3.20639	3.20844
12.06	3.20957	3.21453	3.21644	3.20609	3.20143
12.07	3.20797	3.20905	3.2123	3.20148	3.20447
12.08	3.2085	3.21271	3.214	3.20953	3.20135
12.09	3.20707	3.21177	3.21386	3.20531	3.20429
12.1	3.20881	3.21657	3.21567	3.21191	3.20471
12.11	3.20707	3.21328	3.21841	3.21096	3.20584
12.12	3.20901	3.21142	3.21307	3.20828	3.21028
12.13	3.20539	3.21415	3.21506	3.21342	3.21065
12.14	3.20858	3.21495	3.21939	3.21134	3.20634
12.15	3.20644	3.21661	3.21638	3.21217	3.20294
12.16	3.21489	3.21262	3.21379	3.20835	3.20456
12.17	3.21335	3.2135	3.21386	3.20603	3.20501
12.18	3.21563	3.2137	3.21529	3.21247	3.2023
12.19	3.21377	3.21479	3.2166	3.20499	3.20792
12.2	3.21362	3.2047	3.21952	3.2002	3.20311
12.21	3.20832	3.21254	3.21392	3.20621	3.20569
12.22	3.21403	3.21482	3.21609	3.20392	3.20592
12.23	3.20907	3.21415	3.21238	3.21093	3.20528
12.24	3.2135	3.21164	3.20939	3.20252	3.20436
12.25	3.21162	3.2173	3.21411	3.20146	3.2056
12.26	3.21055	3.21397	3.21752	3.20387	3.20123
12.27	3.20884	3.21289	3.21244	3.20198	3.20549
12.28	3.2134	3.2071	3.21088	3.20326	3.21346
12.29	3.2114	3.2088	3.21857	3.20743	3.20948
12.3	3.2132	3.20868	3.21084	3.20192	3.20954
12.31	3.21355	3.21312	3.20447	3.20288	3.21266
12.32	3.21114	3.21086	3.20849	3.20269	3.21497
12.33	3.20975	3.21036	3.21324	3.1995	3.2117
12.34	3.21209	3.20809	3.21291	3.20177	3.20548
12.35	3.21449	3.20523	3.21057	3.20674	3.20689
12.36	3.21587	3.20676	3.21128	3.20676	3.20607
12.37	3.21821	3.20772	3.21324	3.19544	3.20972
12.38	3.21257	3.20653	3.21302	3.20857	3.20266
12.39	3.21462	3.20169	3.2107	3.20731	3.20237
12.4	3.21369	3.20168	3.21073	3.2029	3.19754
12.41	3.21313	3.20818	3.22093	3.20255	3.20528
12.42	3.21221	3.20954	3.21592	3.20384	3.19756
12.43	3.21037	3.20879	3.21577	3.21221	3.20106
12.44	3.21503	3.20414	3.21201	3.20862	3.20143
12.45	3.21506	3.21275	3.21079	3.2136	3.20075
12.46	3.20703	3.20864	3.21009	3.20559	3.20095
12.47	3.21423	3.20551	3.21472	3.20235	3.20016
12.48	3.21281	3.21203	3.2152	3.20583	3.1989
12.49	3.2145	3.21198	3.21741	3.20528	3.2059
12.5	3.21759	3.21015	3.21761	3.21005	3.20948
12.51	3.21624	3.21391	3.21967	3.21119	3.20342
12.52	3.21319	3.21747	3.21657	3.20474	3.20212
12.53	3.21167	3.21084	3.22174	3.2036	3.20511
12.54	3.21338	3.21743	3.22017	3.20757	3.20388
12.55	3.21585	3.2137	3.22494	3.20272	3.20903
12.56	3.20971	3.21186	3.21795	3.20467	3.20315
12.57	3.21195	3.2102	3.21484	3.19964	3.20442
12.58	3.21989	3.20857	3.22407	3.20808	3.20405
12.59	3.21787	3.20676	3.21693	3.20284	3.20066
12.6	3.21382	3.2022	3.22259	3.19517	3.20105
12.61	3.21148	3.2105	3.21771	3.20314	3.20278
12.62	3.2158	3.20471	3.21948	3.20838	3.20196
12.63	3.21427	3.21352	3.22074	3.20606	3.20768
12.64	3.21632	3.20117	3.21768	3.19914	3.20737
12.65	3.21738	3.20585	3.22011	3.20088	3.20313
12.66	3.21401	3.20734	3.21596	3.20485	3.21136
12.67	3.2225	3.21485	3.21813	3.20663	3.20429
12.68	3.21531	3.20014	3.21838	3.20616	3.20509
12.69	3.21991	3.20814	3.21565	3.2039	3.20942
12.7	3.21275	3.20622	3.21499	3.20807	3.20487
12.71	3.20925	3.20937	3.21639	3.20772	3.20722
12.72	3.20915	3.21155	3.21933	3.20615	3.20267
12.73	3.21411	3.20682	3.22345	3.20677	3.20146
12.74	3.21613	3.20696	3.21454	3.20615	3.19877
12.75	3.21538	3.20804	3.21706	3.20108	3.19955
12.76	3.2143	3.20799	3.22063	3.20758	3.2026
12.77	3.20812	3.20261	3.21652	3.20365	3.20485
12.78	3.20896	3.20559	3.21513	3.21244	3.20638
12.79	3.21101	3.20544	3.21281	3.2048	3.20815
12.8	3.21022	3.2033	3.21504	3.20437	3.20247
12.81	3.21171	3.20712	3.2145	3.20183	3.20175
12.82	3.2144	3.19779	3.21605	3.20455	3.20046
12.83	3.21063	3.20527	3.21537	3.20213	3.20102
12.84	3.21921	3.20816	3.2167	3.20008	3.20232
12.85	3.21386	3.20239	3.21658	3.19964	3.20236
12.86	3.20904	3.20537	3.21224	3.1997	3.20739
12.87	3.20803	3.20302	3.21829	3.20126	3.20352
12.88	3.20916	3.20572	3.21922	3.19896	3.2025
12.89	3.2104	3.20376	3.21747	3.20065	3.20603
12.9	3.21222	3.20569	3.21855	3.19912	3.20965
12.91	3.20924	3.20154	3.22244	3.20407	3.2068
12.92	3.20919	3.20584	3.22588	3.2069	3.21011
12.93	3.2124	3.20852	3.22249	3.20037	3.20611
12.94	3.21774	3.20543	3.21646	3.19943	3.21109
12.95	3.21575	3.20829	3.2206	3.19658	3.20852
12.96	3.21503	3.2081	3.22203	3.20323	3.2058
12.97	3.21853	3.20954	3.22499	3.20472	3.20712
12.98	3.21481	3.20813	3.22231	3.20197	3.20664
12.99	3.2128	3.20914	3.21648	3.20115	3.20358
13	3.21381	3.20719	3.22023	3.19915	3.21012
13.01	3.218	3.20515	3.21499	3.20423	3.20856
13.02	3.21007	3.20542	3.22199	3.20563	3.20785
13.03	3.20908	3.20721	3.22476	3.20834	3.20468
13.04	3.20564	3.20997	3.22115	3.20416	3.2042
13.05	3.21557	3.20679	3.22178	3.19437	3.20634
13.06	3.20769	3.20705	3.22738	3.1941	3.20644
13.07	3.2151	3.21238	3.22147	3.19851	3.20355
13.08	3.21339	3.20419	3.2176	3.20045	3.20694
13.09	3.21282	3.20878	3.22326	3.20001	3.20802
13.1	3.22015	3.20599	3.22194	3.19913	3.20542
13.11	3.21447	3.20527	3.22315	3.1993	3.20831
13.12	3.21005	3.20762	3.21958	3.20461	3.20412
13.13	3.21006	3.20799	3.21952	3.19571	3.20799
13.14	3.20442	3.20347	3.22321	3.19663	3.2032
13.15	3.20384	3.20283	3.22102	3.19041	3.20112
13.16	3.20622	3.20182	3.21897	3.19725	3.20439
13.17	3.20766	3.20284	3.221	3.20127	3.20302
13.18	3.20578	3.20855	3.21583	3.20482	3.20327
13.19	3.21253	3.20884	3.21836	3.20579	3.20739
13.2	3.21234	3.20554	3.21972	3.19926	3.20666
13.21	3.21081	3.19927	3.22151	3.20007	3.20324
13.22	3.21394	3.20256	3.21695	3.19651	3.20388
13.23	3.20572	3.20834	3.21608	3.20428	3.19777
13.24	3.21291	3.20826	3.221	3.20106	3.20547
13.25	3.21281	3.21145	3.22263	3.19799	3.20253
13.26	3.20893	3.2059	3.21364	3.20134	3.20383
13.27	3.20989	3.20616	3.21913	3.19756	3.20711
13.28	3.20849	3.20148	3.22069	3.20279	3.20473
13.29	3.20852	3.20861	3.22337	3.20066	3.20836
13.3	3.21438	3.20837	3.2203	3.20585	3.20563
13.31	3.21219	3.20982	3.2282	3.19988	3.20606
13.32	3.21687	3.21015	3.22335	3.20124	3.20993
13.33	3.21362	3.20847	3.21969	3.20495	3.2079
13.34	3.20994	3.2092	3.2215	3.19983	3.20556
13.35	3.20996	3.20237	3.22433	3.19855	3.20904
13.36	3.21624	3.20237	3.21795	3.1982	3.20967
13.37	3.215	3.20898	3.22883	3.20157	3.21432
13.38	3.21601	3.20774	3.22144	3.20363	3.20527
13.39	3.21333	3.20826	3.21578	3.20614	3.19861
13.4	3.21542	3.20636	3.21358	3.20722	3.20251
13.41	3.21021	3.20446	3.21668	3.20079	3.20206
13.42	3.21291	3.2022	3.21177	3.20521	3.19629
13.43	3.21128	3.20278	3.21704	3.20154	3.20245
13.44	3.21128	3.20128	3.21952	3.20674	3.20325
13.45	3.2096	3.20094	3.21674	3.20266	3.20483
13.46	3.2082	3.20604	3.21478	3.20424	3.20097
13.47	3.21446	3.1951	3.21106	3.20744	3.20237
13.48	3.21562	3.20584	3.21278	3.20444	3.20669
13.49	3.20817	3.20138	3.21057	3.20748	3.20268
13.5	3.21246	3.20827	3.21603	3.20527	3.20601
13.51	3.21035	3.20519	3.21165	3.20567	3.20783
13.52	3.21296	3.20982	3.21366	3.20671	3.20598
13.53	3.21505	3.20624	3.21502	3.19762	3.20404
13.54	3.21379	3.20627	3.21249	3.20562	3.20596
13.55	3.20792	3.20513	3.21892	3.20295	3.20722
13.56	3.21361	3.20734	3.21594	3.20185	3.20293
13.57	3.21664	3.20937	3.21579	3.20118	3.20223
13.58	3.21919	3.2094	3.21788	3.20029	3.20039
13.59	3.21887	3.20747	3.21085	3.20349	3.21329
13.6	3.21823	3.21159	3.21357	3.20452	3.21088
13.61	3.21297	3.20258	3.20439	3.20456	3.2049
13.62	3.21437	3.20596	3.2075	3.20376	3.20389
13.63	3.21503	3.20109	3.21031	3.20927	3.20703
13.64	3.20741	3.2051	3.21187	3.20414	3.2032
13.65	3.21628	3.2018	3.21215	3.20693	3.21108
13.66	3.21598	3.2071	3.21295	3.21144	3.21347
13.67	3.20752	3.20874	3.21178	3.20543	3.21683
13.68	3.21275	3.21461	3.21471	3.21337	3.21231
13.69	3.21985	3.20556	3.2132	3.20796	3.21151
13.7	3.21618	3.2048	3.20829	3.20835	3.21096
13.71	3.21569	3.20667	3.21119	3.20921	3.21346
13.72	3.2185	3.20897	3.21148	3.21006	3.21121
13.73	3.21602	3.21085	3.21671	3.21124	3.20725
13.74	3.21377	3.20631	3.21456	3.2058	3.207
13.75	3.21266	3.20793	3.21573	3.20948	3.21129
13.76	3.21535	3.21043	3.21095	3.20813	3.2099
13.77	3.21019	3.20898	3.21116	3.21174	3.21196
13.78	3.20991	3.21072	3.21032	3.2123	3.20668
13.79	3.21588	3.2087	3.20405	3.21606	3.20696
13.8	3.21616	3.2061	3.20776	3.20995	3.20709
13.81	3.21754	3.20974	3.20393	3.21297	3.21027
13.82	3.21979	3.20678	3.20151	3.21211	3.21077
13.83	3.21716	3.20238	3.20333	3.20955	3.21648
13.84	3.22009	3.20805	3.21128	3.2053	3.21298
13.85	3.21593	3.21117	3.21041	3.2093	3.20809
13.86	3.21892	3.20474	3.21334	3.21027	3.20939
13.87	3.2179	3.20732	3.217	3.21606	3.21372
13.88	3.21249	3.21063	3.21134	3.20945	3.21356
13.89	3.21218	3.20404	3.21577	3.21073	3.21058
13.9	3.21316	3.21229	3.20801	3.2094	3.20992
13.91	3.2176	3.21254	3.20989	3.21528	3.20897
13.92	3.21604	3.21138	3.21115	3.21545	3.20856
13.93	3.21275	3.20735	3.21618	3.20833	3.20612
13.94	3.21619	3.21188	3.21386	3.21519	3.20972
13.95	3.21812	3.21327	3.21547	3.21338	3.21715
13.96	3.20963	3.20886	3.21892	3.21172	3.2096
13.97	3.20806	3.20977	3.22372	3.2074	3.20707
13.98	3.20496	3.21042	3.21895	3.21333	3.20736
13.99	3.21004	3.20884	3.21359	3.21669	3.2141
14	3.20864	3.21082	3.2208	3.20734	3.21065
14.01	3.21352	3.21136	3.21878	3.20849	3.2125
14.02	3.21	3.2104	3.21648	3.21303	3.21137
14.03	3.21186	3.21463	3.21694	3.20749	3.21073
14.04	3.20803	3.21548	3.21544	3.20823	3.21098
14.05	3.20989	3.21768	3.21626	3.20871	3.21151
14.06	3.21366	3.20951	3.20792	3.21041	3.20846
14.07	3.21323	3.21301	3.21423	3.20457	3.2119
14.08	3.2146	3.21208	3.21263	3.21028	3.20635
14.09	3.2133	3.20141	3.21021	3.20227	3.21016
14.1	3.21134	3.21237	3.21101	3.20534	3.21383
14.11	3.21286	3.20388	3.21881	3.21331	3.21089
14.12	3.212	3.20538	3.2136	3.21127	3.21042
14.13	3.20876	3.20872	3.21814	3.21102	3.20497
14.14	3.20578	3.20331	3.21747	3.20637	3.20543
14.15	3.20976	3.20735	3.2146	3.21359	3.20769
14.16	3.21274	3.20768	3.21516	3.21246	3.21082
14.17	3.20591	3.21239	3.21965	3.20784	3.21127
14.18	3.21311	3.20649	3.21924	3.20912	3.20808
14.19	3.20444	3.21484	3.21728	3.20783	3.20981
14.2	3.20861	3.21081	3.21212	3.206	3.20979
14.21	3.20575	3.21085	3.21197	3.21052	3.21283
14.22	3.20774	3.21076	3.21098	3.21543	3.20869
14.23	3.20435	3.21098	3.21375	3.20919	3.21252
14.24	3.20792	3.20939	3.21305	3.21327	3.21693
14.25	3.2053	3.21259	3.2138	3.2103	3.20835
14.26	3.20654	3.20407	3.2159	3.20748	3.215
14.27	3.21074	3.21116	3.21331	3.21277	3.21547
14.28	3.20881	3.21127	3.21212	3.20832	3.21095
14.29	3.21244	3.20315	3.21238	3.21763	3.21161
14.3	3.20991	3.20516	3.21052	3.21461	3.2122
14.31	3.21333	3.20247	3.21085	3.21481	3.21355
14.32	3.21391	3.20411	3.21453	3.21387	3.2071
14.33	3.21214	3.21001	3.21331	3.21312	3.21323
14.34	3.21716	3.20582	3.21773	3.21275	3.21767
14.35	3.20802	3.20548	3.22022	3.20873	3.21112
14.36	3.20688	3.20487	3.21886	3.20798	3.20924
14.37	3.21223	3.20507	3.21541	3.20936	3.21412
14.38	3.20823	3.20522	3.2158	3.21263	3.21325
14.39	3.20895	3.20256	3.22102	3.20755	3.21475
14.4	3.21212	3.20519	3.21922	3.21156	3.20692
14.41	3.2081	3.20883	3.21154	3.20529	3.21165
14.42	3.21051	3.21171	3.21677	3.20637	3.21225
14.43	3.21361	3.21008	3.21505	3.20899	3.21317
14.44	3.21336	3.20628	3.21421	3.21026	3.21789
14.45	3.20954	3.20418	3.2146	3.20622	3.2114
14.46	3.20895	3.20619	3.21649	3.2129	3.21094
14.47	3.20886	3.20224	3.21816	3.209	3.21347
14.48	3.21269	3.20465	3.21044	3.20895	3.21687
14.49	3.20907	3.20617	3.20594	3.21209	3.20891
14.5	3.2108	3.19996	3.21787	3.20457	3.21288
14.51	3.21283	3.20192	3.21666	3.20557	3.20601
14.52	3.20738	3.20756	3.22013	3.21215	3.21168
14.53	3.20557	3.20322	3.21062	3.21332	3.20981
14.54	3.20811	3.20469	3.21424	3.20945	3.21549
14.55	3.2064	3.20793	3.21439	3.2108	3.21178
14.56	3.21022	3.20102	3.21795	3.21483	3.20833
14.57	3.20614	3.20288	3.21857	3.21597	3.21297
14.58	3.21308	3.20493	3.22063	3.20975	3.21137
14.59	3.21055	3.20644	3.21721	3.2103	3.213
14.6	3.20877	3.20392	3.21616	3.20397	3.20901
14.61	3.20763	3.19971	3.21226	3.20891	3.20976
14.62	3.21044	3.20108	3.21843	3.21382	3.20907
14.63	3.21004	3.20312	3.21373	3.21413	3.21421
14.64	3.21762	3.20125	3.21299	3.1994	3.21267
14.65	3.21094	3.21175	3.20935	3.2071	3.20707
14.66	3.21562	3.20544	3.21308	3.20895	3.20601
14.67	3.21067	3.20143	3.21086	3.20452	3.20866
14.68	3.20876	3.19926	3.21424	3.20789	3.20826
14.69	3.2098	3.20269	3.2084	3.20461	3.20727
14.7	3.20706	3.20605	3.21335	3.20939	3.20422
14.71	3.20553	3.2035	3.21006	3.20615	3.19946
14.72	3.20852	3.20729	3.21665	3.2126	3.20363
14.73	3.21294	3.20064	3.21184	3.2058	3.20038
14.74	3.21201	3.2062	3.21173	3.20353	3.20354
14.75	3.20903	3.20867	3.21824	3.21104	3.20232
14.76	3.20693	3.21332	3.21393	3.21264	3.20096
14.77	3.21293	3.20188	3.21339	3.212	3.20333
14.78	3.20982	3.20247	3.21664	3.21304	3.19905
14.79	3.20997	3.19568	3.21491	3.21349	3.20098
14.8	3.20918	3.20561	3.21749	3.21149	3.20118
14.81	3.21066	3.20434	3.2134	3.21004	3.20209
14.82	3.20787	3.20794	3.22057	3.2039	3.19939
14.83	3.20421	3.20407	3.22096	3.20922	3.1976
14.84	3.21192	3.21143	3.21421	3.20915	3.19998
14.85	3.2125	3.20798	3.21315	3.21274	3.19697
14.86	3.21034	3.20456	3.21849	3.21016	3.2002
14.87	3.21068	3.20692	3.21726	3.21219	3.20074
14.88	3.20921	3.20116	3.21658	3.21288	3.20254
14.89	3.21252	3.20388	3.21634	3.21488	3.20671
14.9	3.20767	3.20315	3.21811	3.20674	3.20559
14.91	3.20724	3.20261	3.2234	3.21162	3.20264
14.92	3.20548	3.20634	3.21565	3.21174	3.20189
14.93	3.20486	3.2058	3.21996	3.21288	3.20446
14.94	3.20801	3.20057	3.21749	3.21252	3.20724
14.95	3.20799	3.2024	3.21149	3.21221	3.20811
14.96	3.20961	3.20525	3.20937	3.207	3.20698
14.97	3.20605	3.20692	3.21102	3.20819	3.20828
14.98	3.21045	3.20425	3.20792	3.20241	3.20615
14.99	3.21126	3.20468	3.20886	3.2058	3.20722
15	3.20668	3.20264	3.21391	3.20361	3.20816
15.01	3.20736	3.2027	3.20798	3.20935	3.20349
15.02	3.20353	3.20136	3.20833	3.21578	3.2056
15.03	3.20661	3.20878	3.20681	3.2093	3.20714
15.04	3.20923	3.20558	3.21061	3.21189	3.1995
15.05	3.20831	3.2062	3.21308	3.20716	3.20755
15.06	3.20583	3.20691	3.21425	3.20644	3.20418
15.07	3.20215	3.20316	3.20699	3.20707	3.20654
15.08	3.20809	3.20636	3.20608	3.20589	3.20694
15.09	3.21064	3.20612	3.20775	3.20432	3.20377
15.1	3.216	3.2042	3.2111	3.21134	3.2043
15.11	3.20618	3.20469	3.2081	3.2158	3.20105
15.12	3.21154	3.20849	3.2129	3.21459	3.20354
15.13	3.21503	3.20564	3.21087	3.22128	3.20635
15.14	3.20973	3.20529	3.20911	3.21311	3.20839
15.15	3.2117	3.20463	3.20371	3.21656	3.20091
15.16	3.20385	3.20191	3.20909	3.20842	3.20745
15.17	3.20822	3.20446	3.21086	3.21642	3.20434
15.18	3.20361	3.20286	3.20671	3.21646	3.20139
15.19	3.21164	3.20472	3.20838	3.21251	3.20283
15.2	3.20638	3.20808	3.20965	3.21245	3.20227
15.21	3.21211	3.20679	3.20944	3.21178	3.20253
15.22	3.20782	3.20446	3.21222	3.21396	3.20478
15.23	3.21051	3.20152	3.20806	3.20666	3.2058
15.24	3.21018	3.20713	3.20494	3.21152	3.20521
15.25	3.20688	3.19893	3.2051	3.2158	3.20258
15.26	3.21131	3.20431	3.21444	3.21072	3.20878
15.27	3.21084	3.20571	3.206	3.21649	3.20865
15.28	3.2103	3.1994	3.20659	3.21521	3.20372
15.29	3.20995	3.20025	3.20495	3.20924	3.20366
15.3	3.20944	3.19968	3.20701	3.20544	3.20727
15.31	3.2083	3.1992	3.2083	3.21454	3.20995
15.32	3.20719	3.19375	3.2089	3.21155	3.21106
15.33	3.20644	3.20267	3.2099	3.21399	3.20753
15.34	3.21043	3.19809	3.20633	3.2139	3.20793
15.35	3.2088	3.20401	3.21275	3.216	3.20578
15.36	3.21297	3.20166	3.21075	3.21216	3.21002
15.37	3.215	3.20217	3.21086	3.21034	3.20355
15.38	3.21145	3.20435	3.20785	3.21312	3.20399
15.39	3.21449	3.19869	3.21283	3.20414	3.20421
15.4	3.21404	3.2069	3.20993	3.20647	3.20287
15.41	3.21281	3.2042	3.21472	3.20826	3.20466
15.42	3.21117	3.20449	3.2138	3.20481	3.20462
15.43	3.21398	3.19971	3.21915	3.20289	3.20457
15.44	3.21102	3.20306	3.21934	3.2003	3.20567
15.45	3.21399	3.19855	3.21662	3.21224	3.20392
15.46	3.21206	3.20644	3.2187	3.20506	3.20456
15.47	3.20601	3.20934	3.21866	3.21204	3.20863
15.48	3.21327	3.20779	3.21301	3.20874	3.20532
15.49	3.21181	3.20538	3.2178	3.20617	3.20269
15.5	3.21781	3.20559	3.21204	3.20655	3.20309
15.51	3.21585	3.19825	3.21617	3.20639	3.20615
15.52	3.21042	3.20113	3.21513	3.20904	3.2053
15.53	3.20602	3.20297	3.21296	3.20566	3.20215
15.54	3.2094	3.21042	3.21064	3.21094	3.20341
15.55	3.21463	3.20629	3.21495	3.21267	3.20776
15.56	3.21325	3.20455	3.21533	3.21598	3.20497
15.57	3.21149	3.2018	3.21518	3.2146	3.20304
15.58	3.21021	3.19933	3.21294	3.21429	3.20479
15.59	3.20452	3.20437	3.2138	3.21152	3.20821
15.6	3.21317	3.21071	3.21369	3.20966	3.20998
15.61	3.21452	3.20306	3.21472	3.20944	3.20611
15.62	3.20887	3.20835	3.21707	3.21111	3.2024
15.63	3.20925	3.20355	3.21072	3.21811	3.20164
15.64	3.21223	3.20161	3.21717	3.21475	3.20219
15.65	3.21175	3.20171	3.21639	3.20986	3.20445
15.66	3.21612	3.20902	3.21765	3.21326	3.20101
15.67	3.21569	3.20429	3.21556	3.21344	3.20374
15.68	3.21215	3.20401	3.21477	3.21114	3.20996
15.69	3.21059	3.20124	3.21749	3.20385	3.20839
15.7	3.21047	3.2122	3.21121	3.20903	3.20403
15.71	3.21304	3.20414	3.21397	3.20821	3.20849
15.72	3.20536	3.20718	3.21101	3.21481	3.20582
15.73	3.20933	3.206	3.21476	3.21466	3.19447
15.74	3.20287	3.2058	3.21453	3.21499	3.20493
15.75	3.2127	3.20626	3.22336	3.21756	3.19983
15.76	3.21085	3.20354	3.21573	3.21164	3.20239
15.77	3.215	3.19868	3.21233	3.20772	3.20821
15.78	3.2118	3.2022	3.21215	3.21018	3.20325
15.79	3.21292	3.20413	3.21199	3.21121	3.20459
15.8	3.21314	3.2045	3.21367	3.20908	3.20534
15.81	3.21478	3.20725	3.21637	3.21175	3.20656
15.82	3.21532	3.20207	3.21467	3.21116	3.20125
15.83	3.20939	3.20199	3.22074	3.21394	3.20462
15.84	3.20831	3.2047	3.22219	3.20855	3.20708
15.85	3.21831	3.20462	3.22082	3.2067	3.2059
15.86	3.21251	3.21005	3.20903	3.20829	3.20585
15.87	3.2093	3.20333	3.21489	3.21422	3.20405
15.88	3.20867	3.20915	3.21075	3.20911	3.20497
15.89	3.20851	3.20292	3.21183	3.21036	3.20473
15.9	3.20659	3.19957	3.22029	3.20501	3.20312
15.91	3.20328	3.20065	3.2157	3.20469	3.20874
15.92	3.2078	3.20208	3.21438	3.21489	3.20799
15.93	3.20694	3.2034	3.21829	3.21048	3.2033
15.94	3.20718	3.20474	3.22024	3.21399	3.2077
15.95	3.20416	3.20907	3.21968	3.21107	3.21043
15.96	3.21152	3.20272	3.22042	3.20604	3.20891
15.97	3.2053	3.20402	3.21224	3.2138	3.20564
15.98	3.20605	3.20619	3.21613	3.21045	3.20522
15.99	3.21239	3.2086	3.2178	3.21016	3.20309
16	3.20579	3.20841	3.21329	3.20649	3.21141
16.01	3.21444	3.20616	3.21375	3.21195	3.20981
16.02	3.21052	3.20368	3.21091	3.21248	3.21005
16.03	3.21211	3.20717	3.21636	3.21162	3.20956
16.04	3.21041	3.20394	3.2205	3.21044	3.2061
16.05	3.20913	3.20943	3.21555	3.21091	3.20716
16.06	3.21515	3.20536	3.21705	3.20989	3.20427
16.07	3.20763	3.20275	3.21222	3.20699	3.20592
16.08	3.2135	3.2054	3.20944	3.20845	3.20325
16.09	3.20811	3.20608	3.21669	3.20963	3.20751
16.1	3.21249	3.20791	3.21063	3.20602	3.20386
16.11	3.21606	3.20868	3.21243	3.20826	3.20447
16.12	3.20915	3.20716	3.21518	3.21249	3.2071
16.13	3.21391	3.20488	3.21522	3.20763	3.20767
16.14	3.21431	3.20245	3.21188	3.21443	3.20706
16.15	3.21295	3.20454	3.21694	3.21345	3.20601
16.16	3.22074	3.20373	3.21201	3.21226	3.20326
16.17	3.21557	3.21318	3.20991	3.21288	3.20422
16.18	3.22065	3.20962	3.21375	3.21605	3.20437
16.19	3.21888	3.20517	3.21868	3.21378	3.20211
16.2	3.21628	3.20484	3.21588	3.21074	3.20473
16.21	3.22247	3.20427	3.21453	3.21166	3.20607
16.22	3.22001	3.20652	3.21484	3.21036	3.2056
16.23	3.21625	3.20155	3.21889	3.21501	3.20781
16.24	3.21583	3.20159	3.21812	3.21123	3.2107
16.25	3.21329	3.2087	3.21447	3.21525	3.20206
16.26	3.2141	3.20779	3.215	3.21341	3.20927
16.27	3.21246	3.20409	3.21068	3.21135	3.20575
16.28	3.20831	3.20161	3.21921	3.21284	3.202
16.29	3.2156	3.20671	3.21392	3.21676	3.20337
16.3	3.21544	3.20548	3.21349	3.21074	3.20378
16.31	3.21626	3.20184	3.21152	3.20452	3.20763
16.32	3.21513	3.20408	3.21214	3.20294	3.2099
16.33	3.21601	3.20052	3.21826	3.20875	3.20384
16.34	3.21755	3.19869	3.21215	3.20854	3.20923
16.35	3.22044	3.20689	3.21076	3.2124	3.20996
16.36	3.21592	3.20463	3.20434	3.21693	3.2048
16.37	3.21766	3.20329	3.21797	3.21006	3.20997
16.38	3.21032	3.20063	3.21901	3.21239	3.20786
16.39	3.20976	3.2018	3.21353	3.21415	3.20779
16.4	3.21109	3.20136	3.2105	3.20891	3.20308
16.41	3.21906	3.20139	3.21096	3.21802	3.20922
16.42	3.21745	3.20021	3.20607	3.21366	3.20281
16.43	3.21338	3.20501	3.20704	3.21701	3.20439
16.44	3.20962	3.19674	3.20907	3.21409	3.19775
16.45	3.21976	3.19525	3.2068	3.21045	3.20604
16.46	3.21223	3.20349	3.21326	3.21495	3.2094
16.47	3.21451	3.19836	3.2105	3.21356	3.21107
16.48	3.20959	3.19682	3.21062	3.20574	3.20685
16.49	3.21366	3.19903	3.21065	3.21327	3.20616
16.5	3.21391	3.20149	3.20281	3.21916	3.20567
16.51	3.2103	3.19161	3.20472	3.21631	3.19785
16.52	3.20739	3.19875	3.20864	3.21642	3.19417
16.53	3.21082	3.19776	3.20512	3.2151	3.20046
16.54	3.21113	3.20147	3.21101	3.21698	3.20458
16.55	3.21129	3.20026	3.21048	3.2169	3.20522
16.56	3.20792	3.19552	3.21632	3.21272	3.20533
16.57	3.20976	3.20392	3.20537	3.21444	3.20478
16.58	3.21016	3.19385	3.21048	3.21607	3.20509
16.59	3.21429	3.19448	3.2143	3.22155	3.19989
16.6	3.2145	3.19691	3.21448	3.21996	3.19772
16.61	3.20853	3.1931	3.21364	3.22133	3.20131
16.62	3.20667	3.20169	3.21498	3.21691	3.2038
16.63	3.20585	3.19463	3.21698	3.21949	3.2059
16.64	3.21195	3.2017	3.2099	3.21969	3.20541
16.65	3.20687	3.19867	3.20497	3.21633	3.20741
16.66	3.20523	3.19883	3.21329	3.215	3.20427
16.67	3.2055	3.20304	3.21069	3.21854	3.20636
16.68	3.20018	3.19708	3.20297	3.21579	3.20334
16.69	3.20264	3.19612	3.20867	3.21426	3.20498
16.7	3.20502	3.19478	3.21331	3.21635	3.20652
16.71	3.20786	3.20169	3.20542	3.2148	3.19767
16.72	3.21037	3.20049	3.20702	3.21461	3.19927
16.73	3.21195	3.20401	3.20799	3.22406	3.20223
16.74	3.20963	3.20615	3.20812	3.22273	3.19824
16.75	3.20572	3.2006	3.20991	3.21473	3.20231
16.76	3.21447	3.2056	3.21437	3.21859	3.20709
16.77	3.21017	3.20376	3.21431	3.2179	3.20327
16.78	3.20908	3.1987	3.21185	3.2168	3.19956
16.79	3.2126	3.1953	3.21476	3.22062	3.20358
16.8	3.204	3.1975	3.2146	3.22092	3.20082
16.81	3.20431	3.19462	3.21179	3.22194	3.20224
16.82	3.21139	3.20277	3.20951	3.22204	3.20361
16.83	3.20962	3.20659	3.20739	3.21662	3.20223
16.84	3.20626	3.20334	3.21329	3.21273	3.20455
16.85	3.2095	3.20542	3.20843	3.21825	3.20443
16.86	3.20722	3.19988	3.20975	3.22325	3.20379
16.87	3.20504	3.20544	3.20566	3.22085	3.2026
16.88	3.20496	3.20204	3.20778	3.22337	3.20528
16.89	3.20453	3.20033	3.20912	3.22462	3.20706
16.9	3.20769	3.20336	3.19789	3.21435	3.2094
16.91	3.20474	3.19687	3.20326	3.21537	3.20653
16.92	3.20721	3.19919	3.21123	3.21805	3.20626
16.93	3.19582	3.19876	3.21216	3.22072	3.20479
16.94	3.20135	3.19386	3.20674	3.22173	3.20891
16.95	3.20302	3.19912	3.21177	3.2187	3.20358
16.96	3.20886	3.19746	3.20496	3.21686	3.20628
16.97	3.2076	3.19512	3.21056	3.21888	3.20637
16.98	3.20142	3.20003	3.21136	3.21665	3.20622
16.99	3.20486	3.19942	3.21139	3.21958	3.1988
17	3.20389	3.20087	3.21466	3.22172	3.19647
17.01	3.19849	3.19874	3.21357	3.22003	3.20062
17.02	3.20542	3.19593	3.2165	3.21851	3.20206
17.03	3.20373	3.20021	3.2121	3.22333	3.21038
17.04	3.20846	3.20437	3.20952	3.21682	3.20122
17.05	3.20769	3.20587	3.21212	3.225	3.20393
17.06	3.20695	3.20387	3.20877	3.22653	3.20371
17.07	3.20629	3.20287	3.21141	3.22647	3.20227
17.08	3.21342	3.205	3.22171	3.22417	3.20426
17.09	3.21486	3.20458	3.21169	3.21942	3.20872
17.1	3.20749	3.20704	3.21576	3.22821	3.2056
17.11	3.20951	3.19969	3.20682	3.22147	3.20635
17.12	3.20262	3.2067	3.20787	3.22382	3.203
17.13	3.2079	3.1974	3.20973	3.2255	3.20132
17.14	3.20699	3.2041	3.20604	3.22668	3.20448
17.15	3.20816	3.19912	3.20892	3.22227	3.20982
17.16	3.21071	3.20551	3.21419	3.22217	3.20583
17.17	3.20543	3.20428	3.20844	3.22593	3.20326
17.18	3.20282	3.19777	3.21065	3.22076	3.20611
17.19	3.21262	3.19822	3.20387	3.2223	3.20593
17.2	3.2078	3.21027	3.20646	3.22198	3.21063
17.21	3.20866	3.19955	3.201	3.21986	3.20239
17.22	3.21237	3.20188	3.20927	3.2211	3.20309
17.23	3.20819	3.20251	3.21474	3.21942	3.20131
17.24	3.20908	3.20715	3.21249	3.21673	3.20762
17.25	3.21117	3.20559	3.21367	3.22132	3.20186
17.26	3.20989	3.20496	3.21198	3.22321	3.20482
17.27	3.20127	3.201	3.20772	3.22018	3.20755
17.28	3.20401	3.2022	3.21239	3.22019	3.20588
17.29	3.20761	3.20163	3.21156	3.21707	3.2025
17.3	3.20295	3.20589	3.21181	3.21564	3.20951
17.31	3.20457	3.20176	3.21179	3.21947	3.20686
17.32	3.20543	3.20484	3.20959	3.22026	3.20328
17.33	3.20914	3.20975	3.20547	3.22404	3.20622
17.34	3.20791	3.20301	3.21056	3.21888	3.21009
17.35	3.20553	3.21092	3.21529	3.22329	3.20379
17.36	3.20836	3.20922	3.21337	3.21483	3.20368
17.37	3.21141	3.20584	3.213	3.21672	3.20354
17.38	3.20607	3.20235	3.21101	3.22052	3.20254
17.39	3.21155	3.208	3.20789	3.22053	3.20675
17.4	3.21187	3.21032	3.20863	3.21756	3.20686
17.41	3.20694	3.20711	3.21257	3.21557	3.20529
17.42	3.21111	3.20431	3.21324	3.2145	3.20347
17.43	3.20359	3.21134	3.21246	3.21982	3.20278
17.44	3.20811	3.20248	3.21171	3.2212	3.19963
17.45	3.20337	3.20631	3.21215	3.21861	3.20514
17.46	3.21178	3.20546	3.20924	3.21983	3.20378
17.47	3.20906	3.2038	3.20924	3.21467	3.20605
17.48	3.21095	3.20466	3.20244	3.21971	3.20626
17.49	3.20815	3.20806	3.20586	3.21727	3.20501
17.5	3.21125	3.20297	3.20487	3.22242	3.2005
17.51	3.20993	3.20267	3.2073	3.21802	3.20356
17.52	3.2062	3.20934	3.20715	3.21485	3.20716
17.53	3.21175	3.20477	3.20984	3.21933	3.20524
17.54	3.21052	3.2045	3.21088	3.21181	3.20631
17.55	3.20803	3.20494	3.20602	3.21899	3.20554
17.56	3.21138	3.20052	3.2108	3.21502	3.20474
17.57	3.21219	3.20067	3.21067	3.21385	3.20147
17.58	3.21141	3.20273	3.20647	3.21452	3.2055
17.59	3.20997	3.20247	3.205	3.21978	3.2057
17.6	3.20794	3.20162	3.20684	3.21536	3.20979
17.61	3.21288	3.20333	3.20754	3.2158	3.19881
17.62	3.2154	3.20688	3.20609	3.21831	3.20321
17.63	3.21551	3.20391	3.20262	3.21722	3.20441
17.64	3.21779	3.20054	3.20588	3.21778	3.20286
17.65	3.2217	3.20376	3.20934	3.21748	3.20257
17.66	3.21129	3.20508	3.20771	3.21862	3.20195
17.67	3.21385	3.20488	3.20961	3.2164	3.20466
17.68	3.21848	3.19963	3.21667	3.21101	3.20316
17.69	3.20664	3.20271	3.20851	3.21586	3.19995
17.7	3.21205	3.20669	3.20846	3.21778	3.20267
17.71	3.21433	3.20551	3.21009	3.21412	3.20597
17.72	3.21133	3.2092	3.21201	3.21579	3.20529
17.73	3.21307	3.20655	3.20906	3.21087	3.20421
17.74	3.20798	3.20889	3.20815	3.21722	3.20652
17.75	3.21294	3.20547	3.20896	3.21656	3.20697
17.76	3.20877	3.20292	3.20518	3.21497	3.21017
17.77	3.21808	3.20573	3.20436	3.21667	3.20488
17.78	3.21597	3.20258	3.20963	3.21293	3.20426
17.79	3.20964	3.20055	3.20506	3.2135	3.20493
17.8	3.21491	3.20857	3.20586	3.21493	3.20934
17.81	3.20693	3.20724	3.19995	3.21401	3.20618
17.82	3.21194	3.20911	3.20345	3.21487	3.20731
17.83	3.21062	3.21059	3.21702	3.2092	3.20381
17.84	3.20847	3.21239	3.20597	3.21189	3.20026
17.85	3.20622	3.21258	3.20913	3.21297	3.20743
17.86	3.20851	3.20098	3.20439	3.21318	3.2024
17.87	3.20394	3.19996	3.21343	3.21442	3.20385
17.88	3.21148	3.20217	3.2076	3.21402	3.20207
17.89	3.20883	3.20511	3.20397	3.21139	3.20645
17.9	3.21538	3.19952	3.2053	3.20683	3.20645
17.91	3.20661	3.20063	3.21269	3.20441	3.20287
17.92	3.20911	3.20433	3.21271	3.21077	3.20655
17.93	3.21299	3.19791	3.21237	3.20672	3.20449
17.94	3.21646	3.19904	3.21816	3.21366	3.204
17.95	3.21422	3.20034	3.21273	3.21146	3.19962
17.96	3.21472	3.2039	3.21254	3.20625	3.2033
17.97	3.21074	3.20926	3.20992	3.21951	3.20362
17.98	3.21292	3.20404	3.21118	3.21251	3.20589
17.99	3.21447	3.20152	3.21303	3.21461	3.20594
18	3.212	3.2045	3.21077	3.20624	3.20341
18.01	3.21404	3.2043	3.21474	3.20823	3.2075
18.02	3.21674	3.20451	3.21286	3.213	3.19941
18.03	3.21734	3.20163	3.21222	3.21496	3.20735
18.04	3.21547	3.20572	3.21078	3.21251	3.20248
18.05	3.21899	3.19907	3.21538	3.20869	3.19914
18.06	3.21603	3.20464	3.20755	3.21382	3.20327
18.07	3.21347	3.20263	3.20476	3.21288	3.20349
18.08	3.21331	3.20611	3.20498	3.21205	3.20629
18.09	3.21766	3.20118	3.20481	3.2122	3.20948
18.1	3.21438	3.20522	3.20868	3.20849	3.20565
18.11	3.21673	3.2035	3.21161	3.20852	3.20109
18.12	3.21544	3.20695	3.20509	3.215	3.20407
18.13	3.21232	3.2013	3.202	3.21972	3.20369
18.14	3.21558	3.20315	3.20732	3.21399	3.19845
18.15	3.21562	3.20432	3.21098	3.21076	3.20815
18.16	3.21407	3.20628	3.21324	3.21486	3.2053
18.17	3.21924	3.20403	3.21146	3.21345	3.20665
18.18	3.21688	3.1997	3.21671	3.21343	3.20352
18.19	3.21054	3.20634	3.20986	3.20684	3.19982
18.2	3.21399	3.20914	3.20911	3.20911	3.19987
18.21	3.21229	3.19723	3.21641	3.21698	3.20093
18.22	3.21342	3.20183	3.21037	3.20983	3.20037
18.23	3.21164	3.20411	3.2138	3.21119	3.20095
18.24	3.21183	3.2059	3.21344	3.21134	3.19843
18.25	3.21415	3.20647	3.2118	3.21278	3.19986
18.26	3.21318	3.20916	3.20706	3.20971	3.20091
18.27	3.21364	3.2074	3.21045	3.2069	3.19736
18.28	3.21151	3.20354	3.20928	3.20876	3.19592
18.29	3.20936	3.20508	3.2139	3.21361	3.19584
18.3	3.21241	3.21003	3.21323	3.20754	3.20476
18.31	3.20742	3.19945	3.20841	3.21069	3.19875
18.32	3.2082	3.20505	3.20579	3.21143	3.20474
18.33	3.21125	3.2096	3.21106	3.21379	3.19863
18.34	3.20734	3.20903	3.21731	3.20969	3.20238
18.35	3.20876	3.20485	3.21187	3.2086	3.20438
18.36	3.2064	3.20218	3.21918	3.21464	3.20515
18.37	3.20214	3.20282	3.21912	3.21033	3.20424
18.38	3.20137	3.19753	3.20885	3.21079	3.20519
18.39	3.2072	3.19831	3.20525	3.21298	3.20676
18.4	3.20636	3.20177	3.20774	3.21346	3.20379
18.41	3.2099	3.20584	3.21618	3.20991	3.20162
18.42	3.20899	3.20446	3.20885	3.21199	3.20824
18.43	3.21159	3.20233	3.20841	3.21303	3.20384
18.44	3.21118	3.20535	3.20565	3.21496	3.20092
18.45	3.20495	3.2008	3.20679	3.22124	3.20138
18.46	3.2141	3.19972	3.20903	3.21591	3.20222
18.47	3.21667	3.20266	3.20982	3.21833	3.20208
18.48	3.21696	3.20066	3.21	3.21459	3.20523
18.49	3.21741	3.20083	3.20372	3.21097	3.20297
18.5	3.2165	3.19769	3.20879	3.22032	3.2114
18.51	3.22139	3.1962	3.21116	3.21394	3.2045
18.52	3.21634	3.20264	3.20969	3.21893	3.20897
18.53	3.21366	3.20557	3.2145	3.21535	3.20508
18.54	3.2134	3.20909	3.20564	3.21916	3.20404
18.55	3.20849	3.20424	3.20984	3.21595	3.21042
18.56	3.2095	3.20564	3.21034	3.21384	3.20687
18.57	3.20671	3.20622	3.21522	3.21942	3.20797
18.58	3.2109	3.20324	3.21057	3.21817	3.20491
18.59	3.21504	3.20086	3.21105	3.21905	3.20289
18.6	3.20924	3.20063	3.20845	3.22032	3.20685
18.61	3.20931	3.19876	3.20737	3.21361	3.20066
18.62	3.20678	3.2026	3.20873	3.22004	3.20155
18.63	3.20697	3.19968	3.20967	3.2196	3.20476
18.64	3.21042	3.20321	3.21179	3.22159	3.20247
18.65	3.2074	3.19769	3.21254	3.2237	3.21111
18.66	3.20993	3.20063	3.21245	3.21341	3.20048
18.67	3.20611	3.19805	3.20659	3.21183	3.20647
18.68	3.21069	3.19339	3.20848	3.21551	3.20672
18.69	3.21152	3.19779	3.2145	3.21146	3.20807
18.7	3.20978	3.19674	3.2112	3.21056	3.20107
18.71	3.20834	3.20249	3.20863	3.21416	3.20891
18.72	3.20908	3.20339	3.21664	3.20787	3.20772
18.73	3.20604	3.20178	3.20687	3.20666	3.20861
18.74	3.21008	3.20904	3.21589	3.21079	3.1994
18.75	3.21397	3.20411	3.2143	3.21089	3.201
18.76	3.21823	3.20522	3.21715	3.20834	3.20395
18.77	3.21083	3.20036	3.21232	3.21139	3.20659
18.78	3.21636	3.20022	3.21795	3.21188	3.20856
18.79	3.22414	3.20591	3.21342	3.21064	3.20389
18.8	3.22195	3.20115	3.21054	3.21004	3.20724
18.81	3.21413	3.21047	3.21289	3.21038	3.20625
18.82	3.21686	3.20902	3.21254	3.21269	3.20977
18.83	3.21736	3.20887	3.21506	3.21803	3.20359
18.84	3.21296	3.2097	3.21586	3.21474	3.20861
18.85	3.21459	3.21064	3.21165	3.21146	3.2069
18.86	3.21078	3.21378	3.20981	3.21299	3.20705
18.87	3.21552	3.20937	3.2135	3.21237	3.20267
18.88	3.21521	3.20999	3.2165	3.21719	3.20731
18.89	3.21555	3.20963	3.21252	3.22042	3.20794
18.9	3.22486	3.20926	3.21392	3.21442	3.20924
18.91	3.22443	3.20777	3.21355	3.21326	3.20958
18.92	3.22115	3.21157	3.21129	3.21181	3.20088
18.93	3.21263	3.21295	3.20922	3.20705	3.20761
18.94	3.20698	3.2104	3.21508	3.21293	3.21113
18.95	3.21082	3.21127	3.21462	3.211	3.21323
18.96	3.21576	3.21291	3.21236	3.21356	3.20745
18.97	3.21424	3.20781	3.2111	3.21425	3.21023
18.98	3.21191	3.20628	3.21209	3.21313	3.21122
18.99	3.21133	3.20377	3.21266	3.21562	3.21325
19	3.21435	3.20913	3.20959	3.21307	3.21551
19.01	3.20401	3.20965	3.21137	3.21237	3.21285
19.02	3.21284	3.2071	3.21129	3.21293	3.20657
19.03	3.21444	3.21022	3.21082	3.21405	3.21182
19.04	3.21601	3.21371	3.21046	3.21301	3.20849
19.05	3.21343	3.20783	3.21882	3.21497	3.21171
19.06	3.21776	3.20557	3.21414	3.21719	3.21475
19.07	3.21804	3.20597	3.21129	3.21565	3.21144
19.08	3.21565	3.20944	3.20985	3.21399	3.21143
19.09	3.2197	3.20554	3.21438	3.21654	3.21415
19.1	3.21125	3.2044	3.21654	3.21792	3.21052
19.11	3.21514	3.20287	3.20929	3.2171	3.21324
19.12	3.21827	3.20627	3.21594	3.20807	3.21258
19.13	3.22276	3.20808	3.20837	3.21633	3.21722
19.14	3.21835	3.20797	3.20991	3.21961	3.21382
19.15	3.22071	3.20526	3.2106	3.21333	3.2122
19.16	3.22344	3.20863	3.21623	3.20879	3.21384
19.17	3.22086	3.20755	3.22011	3.21378	3.20739
19.18	3.21985	3.2077	3.21755	3.21712	3.21023
19.19	3.21458	3.20199	3.21701	3.21278	3.21151
19.2	3.21487	3.21221	3.21705	3.21441	3.2117
19.21	3.21588	3.21241	3.21798	3.21571	3.21414
19.22	3.21887	3.21052	3.21423	3.21013	3.20743
19.23	3.21435	3.21162	3.21804	3.21543	3.21062
19.24	3.21892	3.2117	3.21858	3.21449	3.21453
19.25	3.22051	3.20853	3.22151	3.21313	3.20911
19.26	3.222	3.21454	3.21391	3.21546	3.22082
19.27	3.21457	3.20915	3.21582	3.21506	3.21489
19.28	3.21564	3.21429	3.2127	3.21592	3.20671
19.29	3.21694	3.21912	3.21883	3.20976	3.21278
19.3	3.21242	3.21333	3.21487	3.2114	3.21429
19.31	3.21429	3.21188	3.21185	3.21783	3.21191
19.32	3.21304	3.21545	3.21324	3.208	3.20648
19.33	3.206	3.21094	3.21364	3.21244	3.21077
19.34	3.21125	3.21828	3.21465	3.21582	3.21894
19.35	3.21821	3.21616	3.2145	3.2158	3.21855
19.36	3.20941	3.21831	3.21693	3.21424	3.2143
19.37	3.21778	3.21542	3.22023	3.21265	3.21289
19.38	3.21366	3.22031	3.21614	3.20804	3.20689
19.39	3.21297	3.21499	3.21554	3.21083	3.2065
19.4	3.21087	3.21074	3.21049	3.21173	3.21201
19.41	3.21132	3.21574	3.21046	3.21201	3.21756
19.42	3.20751	3.21473	3.21709	3.21086	3.21034
19.43	3.21159	3.21183	3.2145	3.21527	3.20491
19.44	3.21113	3.21186	3.21393	3.21365	3.20949
19.45	3.21518	3.21488	3.22209	3.21421	3.20656
19.46	3.21307	3.21555	3.21384	3.21178	3.21016
19.47	3.21628	3.20879	3.21433	3.21887	3.21202
19.48	3.21342	3.20891	3.21517	3.21256	3.21363
19.49	3.21787	3.20884	3.21026	3.20496	3.21248
19.5	3.21519	3.20786	3.20927	3.21542	3.21373
19.51	3.21348	3.20272	3.21233	3.20655	3.21399
19.52	3.20597	3.20461	3.2104	3.21203	3.20702
19.53	3.2096	3.21322	3.21067	3.21103	3.21201
19.54	3.20756	3.21071	3.21256	3.2184	3.20453
19.55	3.21235	3.21191	3.21296	3.21452	3.20765
19.56	3.2124	3.211	3.2143	3.21385	3.20316
19.57	3.21498	3.20978	3.2164	3.21436	3.20179
19.58	3.21071	3.212	3.21628	3.20968	3.20643
19.59	3.21861	3.20461	3.21886	3.21843	3.20732
19.6	3.21052	3.20931	3.22106	3.21977	3.21136
19.61	3.21442	3.21075	3.21412	3.21265	3.21095
19.62	3.21819	3.21055	3.21574	3.21582	3.21465
19.63	3.21537	3.20884	3.21667	3.21976	3.21401
19.64	3.212	3.204	3.21257	3.21553	3.21285
19.65	3.20819	3.2045	3.2139	3.21261	3.20915
19.66	3.20813	3.20603	3.21111	3.20792	3.21932
19.67	3.20844	3.20479	3.21291	3.21382	3.21655
19.68	3.20543	3.20522	3.2092	3.20898	3.21408
19.69	3.21611	3.20753	3.21472	3.21397	3.2147
19.7	3.21355	3.21397	3.21219	3.2107	3.2127
19.71	3.21263	3.20667	3.21031	3.20979	3.21397
19.72	3.21497	3.20926	3.2145	3.21361	3.21174
19.73	3.21255	3.20581	3.21684	3.209	3.2098
19.74	3.20943	3.20897	3.21813	3.21269	3.20793
19.75	3.21506	3.20652	3.21259	3.20889	3.21251
19.76	3.21552	3.20888	3.21615	3.20961	3.21248
19.77	3.21456	3.20692	3.21408	3.20865	3.20823
19.78	3.21173	3.20314	3.21715	3.20516	3.21018
19.79	3.20896	3.2037	3.22147	3.21225	3.20837
19.8	3.21848	3.20386	3.21173	3.21199	3.21592
19.81	3.21564	3.20827	3.21676	3.21237	3.20622
19.82	3.21761	3.20154	3.21565	3.20961	3.20898
19.83	3.21547	3.19631	3.21216	3.21106	3.20152
19.84	3.21281	3.19785	3.21232	3.21268	3.21182
19.85	3.21693	3.20272	3.21646	3.20807	3.21462
19.86	3.21223	3.19923	3.21664	3.20903	3.20881
19.87	3.21248	3.20557	3.21788	3.21474	3.21524
19.88	3.2183	3.20627	3.21484	3.2125	3.20747
19.89	3.20867	3.19319	3.21134	3.21206	3.21665
19.9	3.20991	3.19722	3.21971	3.21428	3.21271
19.91	3.21103	3.19789	3.21493	3.21661	3.21614
19.92	3.2125	3.20016	3.21706	3.20616	3.21466
19.93	3.20771	3.20455	3.21517	3.21096	3.2177
19.94	3.21341	3.20651	3.21096	3.21344	3.21571
19.95	3.21351	3.19929	3.21311	3.21342	3.21931
19.96	3.20899	3.19955	3.20951	3.21387	3.20578
19.97	3.20925	3.20208	3.20904	3.21026	3.21127
19.98	3.21428	3.20165	3.21404	3.21658	3.21358
[truncated: 3,002 more rows]

## Sheet: SASA
Time(ns)	apo-protein	HJ010-bound protein	HJ028-bound protein	HJ059-bound protein	HJ069-bound protein
0	477.65	480.159	476.901	475.892	476.255
0.01	488.463	493.118	490.108	495.483	490.567
0.02	490.157	494.312	491.792	489.451	490.273
0.03	495.136	494.979	491.233	490.849	489.958
0.04	492.878	500.077	490.645	490.517	487.433
0.05	493.178	496.659	493.7	488.08	493.919
0.06	494.214	498.168	493.947	495.971	494.157
0.07	498.353	494.747	492.142	495.592	492.189
0.08	492.708	493.812	485.343	498.422	493.278
0.09	494.771	496.398	492.007	498.699	489.809
0.1	491.318	495.083	495.965	496.61	487.853
0.11	497.443	495.509	495.37	494.763	490.325
0.12	489.509	493.022	493.815	494.501	493.123
0.13	494.814	491.905	490.648	494.4	494.675
0.14	501.383	487.229	493.597	494.612	486.543
0.15	496.956	489.705	495.889	495.846	492.591
0.16	494.769	492.526	494.498	496.718	485.71
0.17	502.817	491.235	489.778	495.225	495.385
0.18	503.573	492.405	490.105	494.372	493.088
0.19	501.448	494.96	487.442	495.193	489.537
0.2	498.47	492.56	489.439	493.526	494.065
0.21	495.793	492.149	489.833	491.76	489.64
0.22	494.8	495.381	489.751	492.337	490.135
0.23	499.045	491.381	489.97	493.738	491.811
0.24	498.251	492.726	488.403	489.676	490.523
0.25	494.793	488.361	486.187	490.86	488.027
0.26	497.986	490.582	487.753	492.715	495.421
0.27	501.15	486.37	488.047	489.698	491.971
0.28	498.896	490.682	492.437	488.913	492.948
0.29	495.664	493.17	494.117	500.055	491.917
0.3	503.158	490.472	495.784	492.519	495.065
0.31	498.4	489.293	489.534	490.513	492.949
0.32	502.851	489.242	488.187	491.502	493.701
0.33	496.888	490.559	490.146	491.617	491.806
0.34	499.175	492.186	493.705	491.624	492.583
0.35	495.967	492.826	490.376	493.195	492.171
0.36	496.347	488.058	496.051	494.424	494.575
0.37	494.683	488.25	495.755	496.307	490.715
0.38	496.959	487.33	492.477	491.84	493.528
0.39	500.559	492.431	493.871	491.334	499.024
0.4	503.113	488.586	491.103	492.695	492.59
0.41	496.851	486.841	488.352	492.904	488.982
0.42	497.572	483.487	497.006	497.482	494.51
0.43	498.881	487.86	493.24	495.152	493.135
0.44	504.517	491.695	490.089	497.948	489.468
0.45	496.957	487.447	489.884	498.654	487.814
0.46	495.7	493.598	493.85	495.295	492.04
0.47	495.319	494.527	495.339	499.41	491.647
0.48	500.086	493.012	496.863	496.842	491.398
0.49	500.018	491.029	493.748	501.649	491.252
0.5	502.931	494.943	492.427	502.307	489.676
0.51	496.415	490.809	491.895	505.767	487.567
0.52	501.23	490.114	492.868	501.572	492.176
0.53	497.66	488.107	489.55	499.469	490.264
0.54	497.336	488.78	495.27	499.843	491.311
0.55	495.114	487.187	498.857	501.174	489.058
0.56	494.025	486.012	489.713	495.51	486.31
0.57	496.06	494.232	499.1	495.688	491.896
0.58	494.202	496.036	495.471	493.891	487.591
0.59	493.172	488.425	495.436	495.687	490.876
0.6	493.62	489.988	498.861	496.412	494.82
0.61	492.281	488.249	494.471	501.13	489.677
0.62	495.999	488.004	493.37	498.191	498.156
0.63	500.178	494.434	499.342	495.662	491.846
0.64	499.316	485.207	496.287	500.468	493.775
0.65	499.197	492.986	496.19	498.789	495.305
0.66	502.064	493.616	491.496	498.987	494.886
0.67	501.691	490.926	493.158	498.477	497.962
0.68	501.214	486.202	490.924	501.389	495.294
0.69	499.447	489.579	496.879	496.59	491.991
0.7	501.227	487.084	495.645	496.725	495.371
0.71	502.428	487.831	492.086	500.641	498.477
0.72	497.896	490.575	489.953	495.391	493.473
0.73	496.529	486.51	493.278	493.976	497.376
0.74	495.99	487.336	486.406	493.887	492.776
0.75	496.228	488.085	490.719	496.705	490.476
0.76	497.587	488.297	493.238	495.583	490.499
0.77	494.754	487.077	496.572	497.803	488.073
0.78	498.415	486.108	488.763	499.078	490.24
0.79	497.709	485.442	491.759	499.564	492.339
0.8	501.454	487.619	492.809	498.548	495.391
0.81	497.716	488.66	486.237	496.558	491.495
0.82	497.548	486.822	490.121	491.505	491.211
0.83	499.345	491.156	488.13	496.671	492.216
0.84	495.905	488.934	493.703	498.154	497.956
0.85	498.275	488.434	489.443	499.132	494.652
0.86	497.604	485.838	487.959	496.262	492.296
0.87	497.82	488.295	484.449	495.085	498.522
0.88	497.254	482.142	490.542	494.538	494.379
0.89	493.878	482.208	491.509	490.888	492.219
0.9	497.043	485.013	488.116	495.609	492.798
0.91	497.326	484.443	487.093	496.071	492.954
0.92	500.359	488.104	488.847	493.535	492.533
0.93	494.749	491.661	490.612	496.77	492.384
0.94	499.428	485.793	490.621	495.97	493.706
0.95	499.02	487.999	490.759	495.25	492.054
0.96	498.977	485.159	495.064	497.513	494.658
0.97	496.395	484.432	493.316	493.972	490.419
0.98	498.882	489.239	491.916	495.565	494.758
0.99	494.116	486.299	486.872	494.599	490.275
1	490.73	485.289	493.998	491.876	491.618
1.01	492.873	485.128	493.994	493.647	493.727
1.02	492.918	486.675	492.903	493.988	492.515
1.03	492.888	492.403	491.119	497.102	492.842
1.04	496.365	487.677	489.753	492.277	494.264
1.05	496.535	485.376	492.69	493.994	489.959
1.06	496.982	488.04	487.659	493.002	494.328
1.07	498.684	484.578	497.715	491.711	493.635
1.08	493.303	490.227	496.123	490.608	497.151
1.09	492.655	485.439	491.949	498.307	490.59
1.1	498.721	486.836	490.439	494.185	489.585
1.11	495.963	489.258	488.354	492.848	490.762
1.12	496.888	488.898	488.357	494.855	487.514
1.13	492.313	484.581	490.4	495.499	485.22
1.14	494.846	484.739	485.861	498.055	491.232
1.15	501.405	487.513	490.516	488.097	494.819
1.16	499.059	485.064	489.186	491.203	491.355
1.17	500.347	486.691	494.356	491.062	489.743
1.18	496.562	488.012	490.932	491.618	491.1
1.19	497.328	486.496	489.782	491.345	490.944
1.2	494.313	489.283	487.95	496.104	492.845
1.21	498.507	490.773	495.297	499.141	490.168
1.22	493.359	490.112	488.592	493.701	493.951
1.23	495.476	492.765	487.6	489.606	492.979
1.24	496.441	486.789	491.374	500.587	494.083
1.25	498.904	494.591	493.158	497.591	494.111
1.26	497.196	487.944	493.639	492.213	492.981
1.27	497.45	491.28	488.265	497.322	495.147
1.28	494.129	488.811	491.345	497.407	490.705
1.29	496.504	489.635	499.666	497.137	487.28
1.3	498.687	488.031	497.446	493.323	483.657
1.31	494.122	489.117	492.735	493.969	491.194
1.32	494.916	486.978	494.885	500.38	493.581
1.33	493.136	488.891	492.908	500.446	491.837
1.34	495.468	488.954	490.629	497.485	492.476
1.35	495.322	488.662	493.224	494.223	489.421
1.36	489.833	489.596	493.246	495.758	486.836
1.37	494.536	491.224	487.54	492.038	489.474
1.38	494.398	490.391	489.85	496.387	493.69
1.39	495.471	494.711	489.639	493.427	490.187
1.4	497.606	489.558	492.751	496.521	497.397
1.41	497.993	487.413	492.902	491.812	494.291
1.42	494.972	485.308	494.322	492.929	496.161
1.43	498.906	489.843	498.922	492.46	493.062
1.44	499.562	494.804	496.849	497.886	491.08
1.45	496.108	486.174	493.832	499.043	496.832
1.46	499.921	491.611	496.682	494.841	490.562
1.47	499.226	488.834	491.366	495.978	489.854
1.48	498.127	488.6	496.076	494.296	493.341
1.49	494.018	492.672	498.661	492.23	495.427
1.5	497.488	492.5	494.743	498.73	491.56
1.51	493.627	492.775	496.887	497.872	493.854
1.52	495.085	490.131	498.212	495.012	492.208
1.53	494.29	490.597	499.896	493.368	493.752
1.54	491.638	487.637	495.914	496.637	491.979
1.55	497.208	490.459	495.541	496.586	494.362
1.56	492.81	489.119	496.697	495.713	494.807
1.57	491.171	490.431	500.612	493.384	494.886
1.58	494.457	490.334	493.88	493.597	491.309
1.59	495.176	490.955	496.09	496.646	493.654
1.6	490.809	490.611	498.92	498.109	493.554
1.61	496.985	492.443	495.281	498.42	490.964
1.62	497.183	496.214	494.959	498.434	493.346
1.63	495.337	494.283	493.523	493.235	494.364
1.64	494.159	490.919	500.206	494.29	490.946
1.65	492.373	493.386	492.331	498.15	495.297
1.66	500.655	492.061	495.21	497.522	488.928
1.67	496.543	491.603	495.007	494.903	489.853
1.68	494.786	488.152	495.567	498.586	494.495
1.69	500.039	488.986	496.949	491.26	489.499
1.7	500.314	493.418	497.922	493.625	487.716
1.71	495.531	487.583	496.227	494.248	486.042
1.72	490.976	489.227	499.271	495.18	487.38
1.73	495.22	492.793	501.942	486.278	491.614
1.74	496.755	485.216	494.605	491.371	497.316
1.75	497.072	487.79	497.311	489.818	492.436
1.76	495.404	490.75	497.188	490.806	502.817
1.77	494.298	487.917	492.751	491.263	496.292
1.78	501.491	489.009	491.415	484.554	496.628
1.79	497.182	487.01	492.639	492.37	497.049
1.8	492.835	486.211	490.513	490.432	494.137
1.81	496.914	490.765	490.256	488.065	494.854
1.82	497.548	480.83	488.964	489.707	493.568
1.83	494.567	491.759	487.136	489.553	495.357
1.84	500.341	489.58	494.108	493.428	495.884
1.85	495.958	493.104	489.338	491.202	494.519
1.86	500.772	489.14	491.79	488.722	493.537
1.87	493.703	484.992	494.896	488.313	497.774
1.88	496.104	485.902	495.49	489.292	501.389
1.89	491.579	491.167	493.676	493.269	490.904
1.9	495.014	482.239	493.259	489.311	489.969
1.91	500.986	487.326	492.577	492.456	493.868
1.92	492.577	483.675	497.789	493.747	499.314
1.93	492.847	479.643	494.786	490.579	497.757
1.94	493.376	487.352	491.899	490.99	492.466
1.95	497.32	486.222	489.935	484.468	493.249
1.96	494.881	488.236	494.75	491.654	492.756
1.97	493.823	491.799	488.849	493.209	493.932
1.98	497.565	487.038	491.107	488.592	486.826
1.99	494.65	483.708	496.567	492.251	484.228
2	494.726	487.855	491.851	489.317	491.192
2.01	493.141	487.928	491.73	491.245	487.471
2.02	493.409	484.2	493.576	493.359	488.83
2.03	494.777	485.616	492.919	490.233	488.44
2.04	497.796	485.94	495.161	489.944	491.209
2.05	498.335	482.418	490.544	496.238	491.074
2.06	498.928	480.847	487.159	489.314	490.68
2.07	496.888	487.811	486.679	490.743	490.808
2.08	495.503	487.889	494.621	487.289	487.338
2.09	495.991	491.205	492.733	490.702	488.667
2.1	495.683	487.163	493.475	487.154	486.093
2.11	493.805	485.462	492.935	490.292	489.907
2.12	495.286	486.654	495.09	487.861	489.938
2.13	498.691	486.679	493.281	488.481	488.377
2.14	496.406	484.626	491.336	488.959	495.084
2.15	494.117	488.319	496.298	492.766	490.662
2.16	495.775	485.282	494.214	494.644	492.812
2.17	495.262	487.182	496.144	488.674	490.521
2.18	492.556	487.348	495.664	491.808	492.066
2.19	494.075	488.042	495.279	493.704	493.101
2.2	493.55	490.069	489.576	496.415	489.824
2.21	496.279	491.428	489.331	497.31	493.652
2.22	496.37	491.713	497.688	491.497	485.563
2.23	494.834	489.361	493.353	493.79	492.09
2.24	494.785	488.694	491.776	490.655	484.598
2.25	493.181	493.846	493.374	490.868	488.193
2.26	500.891	488.607	494.109	488.373	486.279
2.27	498.643	489.36	490.886	488.355	486.129
2.28	501.169	494.267	492.835	490.442	484.638
2.29	495.334	490.433	494.919	490.776	487.977
2.3	498.776	486.604	496.634	490.489	487.237
2.31	498.866	488.708	494.113	494.232	490.223
2.32	501.37	489.016	492.843	492.926	490.548
2.33	496.581	493.976	495.863	488.852	491.361
2.34	497.571	491.673	491.817	489.417	489.6
2.35	497.493	487.079	487.223	490.037	488.476
2.36	498.722	488.313	494.904	494.258	487.064
2.37	499.801	490.045	493.167	495.573	487.728
2.38	497.88	486.022	492.818	493.558	487.476
2.39	493.072	489.322	490.887	494.186	487.182
2.4	494.298	490.913	496.242	495.664	489.903
2.41	492.694	494.698	494.833	494.54	486.014
2.42	495.709	493.62	488.475	496.866	485.203
2.43	494.193	486.71	493.997	493.117	483.779
2.44	498.881	486.542	496.924	490.269	492.473
2.45	497.383	488.576	494.127	489.122	484.479
2.46	495.722	487.508	494.263	492.714	489.222
2.47	497.971	486.386	491.863	496.377	490.701
2.48	495.902	490.363	489.514	498.082	479.017
2.49	496.747	488.534	494.613	496.096	481.453
2.5	492.34	488.71	492.863	496.518	484.651
2.51	496.243	483.246	497.598	492.969	484.808
2.52	496.096	481.836	494.086	491.916	487.575
2.53	492.572	487.42	498.303	491.261	484.999
2.54	494.32	486.833	496.762	493.575	484.277
2.55	500.575	484.562	495.865	496.972	485.017
2.56	496.202	490.659	493.445	497.891	488.938
2.57	493.746	482.872	489.672	493.666	489.41
2.58	496.837	486.48	488.911	492.204	487.109
2.59	499.48	486.912	494.083	495.711	491.046
2.6	492.673	488.138	494.507	495.341	495.824
2.61	492.813	487.551	494.956	491.671	486.416
2.62	493.769	482.19	500.314	494.958	494.963
2.63	492.36	481.707	493.301	496.282	490.594
2.64	496.48	485.232	494.298	494.578	493.123
2.65	493.683	488.786	497.106	495.223	487.337
2.66	494.847	480.913	498.75	494.404	488.493
2.67	493.581	488.081	493.237	494.395	491.47
2.68	500.897	488.925	492.034	496.369	486.702
2.69	489.503	481.907	495.699	494.738	483.005
2.7	495.648	486.34	491.861	493.54	488.763
2.71	492.161	482.254	491.346	495.226	488.602
2.72	489.715	484.624	497.783	500.466	493.011
2.73	489.401	487.014	494.607	502.111	487.743
2.74	491.101	481.294	495.803	493.359	489.384
2.75	493.433	478.634	490.984	498.403	487.961
2.76	493.017	485.182	490.729	494.885	487.429
2.77	493.187	484.447	496.534	496.084	492.577
2.78	495.014	486.688	497.287	489.236	488.311
2.79	490.171	485.957	492.495	495.167	487.464
2.8	491.684	482.329	497.728	497.243	485.458
2.81	491.354	486.29	494.97	490.012	486.054
2.82	496.998	481.833	494.661	493.885	488.665
2.83	494.464	485.774	492.69	494.718	486.931
2.84	491.66	485.577	493.751	494.378	490.275
2.85	496.139	484.11	489.802	491.79	489.21
2.86	492.007	482.435	491.449	493.119	487.671
2.87	495.205	487.172	494.778	494.182	488.905
2.88	496.052	487.483	496.869	497.296	487.827
2.89	498.21	480.924	491.684	497.537	486.177
2.9	490.814	487.169	494.09	496.733	485.765
2.91	492.112	489.199	496.306	496.388	486.808
2.92	492.82	480.634	492.575	496.757	497.66
2.93	492.522	477.812	494.413	493.088	490.62
2.94	495.238	481.033	491.698	501.469	490.023
2.95	493.974	483.834	490.358	493.427	492.716
2.96	495.962	484.407	489.677	496.628	490.796
2.97	495.632	482.299	494.264	497.415	490.348
2.98	493.238	483.398	494.599	497.551	487.72
2.99	493.066	479.129	494.625	496.045	485.723
3	490.815	478.316	498.615	495.775	483.045
3.01	493.922	483.939	500.695	494.91	484.428
3.02	495.846	483.974	491.269	496.377	484.704
3.03	492.194	484.19	493.804	494.042	488.843
3.04	498.869	490.409	496.246	496.981	488.068
3.05	496.547	484.411	494.644	498.798	488.989
3.06	492.502	484.773	497.346	495.781	487.356
3.07	494.313	485.413	498.782	496.149	492.324
3.08	493.945	483.804	494.737	497.93	485.715
3.09	494.136	482.814	494.62	497.339	487.829
3.1	492.462	484.944	492.697	498.164	488.085
3.11	491.456	491.919	496.142	499.696	485.867
3.12	499.594	485.295	495.661	496.594	489.179
3.13	493.439	486.216	492.81	497.783	487.613
3.14	492.815	484.926	488.8	492.25	486.753
3.15	490.687	487.962	488.727	497.759	489.091
3.16	499.82	487.059	486.744	495.815	488.499
3.17	491.598	481.087	498.066	496.973	489.633
3.18	489.499	484.007	497.142	496.011	489.942
3.19	495.634	481.772	492.753	497.011	499.037
3.2	494.554	480.76	491.319	494.746	495.948
3.21	492.6	487.371	495.749	498.893	495.741
3.22	492.784	482.111	493.346	493.694	490.936
3.23	490.407	484.779	490.601	494.59	491.547
3.24	495.385	482.292	488.831	493.263	493.614
3.25	489.22	485.969	489.361	489.307	486.571
3.26	494.667	480.524	488.167	492.41	490.857
3.27	490.333	481.824	489.387	496.062	491.42
3.28	491.733	481.823	491.839	490.57	492.979
3.29	498.75	485.28	489.862	492.727	485.515
3.3	496.988	484.133	487.269	492.272	491.447
3.31	497.352	481.655	483.621	487.879	490.298
3.32	495.233	480.666	489.981	491.541	492.095
3.33	491.2	486.206	488.128	491.729	488.733
3.34	496.255	487.958	486.559	497.731	493.712
3.35	496.174	480.142	491.377	493.573	491.791
3.36	498.36	483.301	494.439	489.924	486.621
3.37	497.105	479.193	488.107	489.807	487.468
3.38	493.096	478.659	487.324	489.894	487.672
3.39	491.801	485.495	488.212	490.506	491.432
3.4	493.76	478.902	493.42	491.256	488.663
3.41	494.384	484.341	495.86	491.149	493.683
3.42	498.84	484.56	487.65	491.375	491.789
3.43	495.711	483.38	485.958	492.868	486.585
3.44	498.053	483.022	489.962	495.385	491.188
3.45	496.46	478.093	487.782	493.742	486.77
3.46	494.376	482.795	486.305	492.882	486.502
3.47	488.854	482.751	487.544	495.467	488.925
3.48	491.517	484.141	490.209	492.174	491.683
3.49	489.02	478.723	489.418	492.971	492.451
3.5	494.413	481.297	491.34	494.156	490.669
3.51	492.48	478.788	494.538	495.286	489.772
3.52	492.139	482.388	491.757	490.148	490.603
3.53	488.474	483.298	487.9	492.792	496.609
3.54	489.316	486.228	488.628	497.801	494.785
3.55	490.753	488.979	489.549	495.338	491.575
3.56	489.062	487.223	485.136	492.501	493.446
3.57	488.126	482.798	485.662	490.909	487.543
3.58	483.695	485.491	489.596	491.231	494.905
3.59	494.526	485.928	489.57	490.585	491.591
3.6	485.16	485.753	492.208	490.15	495.685
3.61	487.671	486.285	493.896	494.992	496.605
3.62	489.597	485.275	493.594	490.775	496.595
3.63	491.421	489.487	494.289	493.52	493.023
3.64	490.819	487.323	490.751	492.155	493.159
3.65	493.258	492.928	488.687	489.616	495.856
3.66	485.67	483.691	488.68	491.219	497.175
3.67	492.537	487.997	488.493	495.612	499.238
3.68	490.508	487.329	492.14	489.158	496.487
3.69	495.905	490.177	490.165	489.937	495.773
3.7	495.507	488.625	490.037	494.116	493.431
3.71	489.726	492.388	487.752	493.468	488.395
3.72	490.782	493.475	484.572	488.018	488.685
3.73	493.254	485.993	486.446	494.004	491.699
3.74	490.799	487.48	484.986	490.143	491.08
3.75	486.449	483.782	489.435	493.975	489.881
3.76	489.167	485.632	491.056	491.551	486.789
3.77	491.318	483.448	491.956	489.697	490.911
3.78	492.155	481.521	489.133	491.729	492.203
3.79	494.518	488.716	483.169	486.695	494.031
3.8	491.316	485.833	488.464	491.067	492.427
3.81	490.827	490.248	485.904	492.862	495.364
3.82	496.301	490.432	488.507	483.424	491.943
3.83	490.147	489.814	491.385	491.801	495.978
3.84	494.781	485.116	487.617	489.96	494.039
3.85	494.085	485.609	485.647	488.584	494.303
3.86	491.696	490.047	486.481	491.087	493.193
3.87	495.642	492.341	486.07	489.147	489.281
3.88	493.964	490.803	489.395	485.933	493.046
3.89	495.114	490.711	485.404	490.947	495.18
3.9	494.049	491.54	490.441	492.707	493.038
3.91	490.264	491.174	493.638	489.534	492.949
3.92	492.416	485.945	492.34	488.265	486.876
3.93	490.906	488.927	487.965	490.985	491.66
3.94	489.962	488.361	490.82	490.42	492.69
3.95	494.983	484.493	491.608	492.316	492.464
3.96	492.923	483.135	491.71	487.755	497.769
3.97	495.927	490.55	494.763	491.963	488.281
3.98	493.799	486.532	495.491	486.988	493.069
3.99	493.548	483.525	488.687	494.354	495.105
4	495.798	486.618	492.835	490.631	491.246
4.01	493.778	490.496	502.2	491.395	489.706
4.02	493.657	485.229	502.267	488.697	494.454
4.03	497.031	487.137	493.457	486.552	492.344
4.04	498.977	483.392	493.184	488.382	495.251
4.05	491.959	486.546	496.397	491.083	499.918
4.06	499.351	487.065	494.966	487.244	495.987
4.07	494.928	490.164	491.568	490.466	490.663
4.08	493.648	484.295	491.796	489.528	490.916
4.09	495.343	485.342	492.886	486.774	492.256
4.1	495.24	488.348	492.265	488.001	490.528
4.11	492.228	491.453	496.433	489.824	495.131
4.12	490.77	484.703	490.42	490.083	488.641
4.13	494.413	489.223	491.007	492.085	494.667
4.14	499.257	487.614	492.685	493.272	494.946
4.15	494.93	492.196	487.943	492.551	493.388
4.16	492.543	489.803	488.469	488.606	492.012
4.17	495.31	488.284	492.835	486.215	490.407
4.18	494.662	479.558	496.129	490.538	490.453
4.19	496.42	487.091	492.515	487.01	491.409
4.2	495.201	479.987	491.962	491.236	491.014
4.21	496.88	487.346	494.257	491.658	495.59
4.22	497.936	486.017	495.079	484.791	492.006
4.23	497.256	491.594	490.926	485.429	488.645
4.24	494.291	485.32	493.845	488.087	488.105
4.25	498.924	488.565	492.292	486.119	491.846
4.26	496.518	489.558	491.816	484.14	484.789
4.27	492.991	489.191	492.858	492.859	487.225
4.28	493.74	485.414	495.207	495.166	488.613
4.29	493.865	489.159	487.954	491.153	484.8
4.3	489.263	491.362	493.956	490.502	492.71
4.31	494.336	487.855	493.505	492.535	493.968
4.32	498.73	483.825	493.719	487.574	491.896
4.33	494.523	487.012	497.599	492.342	489.373
4.34	493.1	491.293	492.132	485.339	494.336
4.35	493.02	492.118	491.534	485.279	494.936
4.36	493.797	489.65	490.172	484.525	493.938
4.37	493.871	489.278	493.759	487.174	491.683
4.38	495.745	489.203	488.892	483.424	488.965
4.39	495.957	487.11	492.102	485.835	491.617
4.4	494.266	490.118	495.666	486.738	488.97
4.41	495.978	486.4	493.611	485.338	489.115
4.42	494.49	493.272	496.561	490.356	492.171
4.43	491.536	486.675	490.78	491.634	493.087
4.44	496.067	493.734	498.667	488.363	494.872
4.45	494.277	487.905	495.045	487.028	496.608
4.46	493.831	493.166	493.932	484.698	496.263
4.47	497.44	491.16	493.438	488.446	496.574
4.48	493.699	490.757	494.928	489.143	496.771
4.49	493.732	489.542	499.604	488.66	491.17
4.5	499.812	489.233	496.901	493.211	496.221
4.51	496.221	491.469	497.464	489.284	495.884
4.52	492.21	488.753	497.718	491.48	495.774
4.53	496.796	484.14	493.448	489.153	492.003
4.54	498.783	485.632	493.918	484.565	497.654
4.55	497.595	486.247	495.196	496.186	500.405
4.56	497.458	488.401	498.906	491.63	495.077
4.57	500.748	488.607	499.692	485.133	494.867
4.58	497.832	489.925	489.228	489.576	493.471
4.59	496.681	492.708	493.051	491.093	493.881
4.6	499.068	491.457	496.981	488.565	492.593
4.61	502.164	489.949	496.091	486.187	492.414
4.62	497.475	491.738	495.801	487.585	496.153
4.63	499.279	488.898	491.228	482.291	495.137
4.64	495.493	492.168	493.826	488.613	495.296
4.65	494.833	490.879	492.37	483.448	491.178
4.66	494.383	488.75	493.604	485.833	494.568
4.67	496.719	487.895	492.384	485.717	494.038
4.68	494.927	492.083	493.628	488.792	493.36
4.69	494.703	486.839	489.767	488.986	491.588
4.7	496.122	487.542	495.111	480.303	492.587
4.71	491.62	481.375	491.665	481.141	494.027
4.72	494.442	485.385	492.148	483.713	496.55
4.73	498.072	486.492	490.64	481.092	489.894
4.74	495.827	487.622	493.669	488.109	492.525
4.75	497.93	485.031	492.087	485.182	494.432
4.76	497.118	485.569	492.814	490.853	496.898
4.77	499.184	488.996	497.34	486.476	494.563
4.78	493.669	492.742	492.46	489.164	496.941
4.79	502.153	490.831	491.003	486.51	490.07
4.8	496.456	485.263	492.764	492.598	495.473
4.81	496.684	486.091	494.413	486.356	491.965
4.82	497.864	491.121	492.334	487.652	488.587
4.83	496.809	488.947	495.061	486.365	491.794
4.84	491.219	486.236	498.454	484.786	495.484
4.85	501.124	486.981	495.339	489.737	487.917
4.86	496.904	489.775	494.996	489.579	486.197
4.87	494.384	490.068	496.367	488.39	492.262
4.88	495.768	488.843	493.317	491.322	490.525
4.89	496.909	486.267	494.8	490.321	490.414
4.9	491.495	490.361	492.359	486.37	487.664
4.91	494.496	490.959	492.843	486.633	495.764
4.92	495.639	488.363	494.568	484.403	491.839
4.93	496.825	490.022	492.181	485.621	486.323
4.94	494.874	488.373	492.746	489.487	485.797
4.95	494.199	495.364	491.841	491.428	484.095
4.96	493.917	490.15	493.521	488.922	493.098
4.97	493.119	489.164	492.249	496.4	490.04
4.98	495.753	485.152	498.26	489.73	489.334
4.99	495.049	488.606	494.643	490.558	493.338
5	499.259	487.169	490.555	493.002	489.289
5.01	495.652	485.423	488.949	487.788	492.245
5.02	495.789	487.031	487.722	493.532	491.388
5.03	497.29	485.661	487.011	491.217	493.286
5.04	492.453	486.111	489.316	490.697	490.858
5.05	492.05	484.374	492.717	492.613	490.724
5.06	496.051	484.23	488.309	495.41	495.28
5.07	493.171	483.624	489.321	492.724	491.94
5.08	497.596	481.351	488.301	488.134	493.802
5.09	495.42	484.637	492.654	488.227	492.095
5.1	495.626	483.458	490.62	494.083	489.851
5.11	497.888	484.239	491.102	490.402	484.357
5.12	494.702	486.614	492.687	492.654	489.415
5.13	493.79	492.086	497.144	490.631	489.781
5.14	490.769	486.488	495.608	488.021	489.077
5.15	493.827	491.046	495.706	492.377	485.412
5.16	496.203	487.826	492.225	489.964	485.837
5.17	497.623	482.864	494.272	490.955	482.909
5.18	492.33	488.187	496.97	488.459	485.22
5.19	490.75	488.289	497.145	492.739	484.462
5.2	498.56	488.445	496.514	488.236	485.826
5.21	496.779	484.02	496.997	479.997	490.757
5.22	496.771	482.993	495.499	486.065	490.469
5.23	492.535	479.216	494.959	484.088	494.165
5.24	491.374	482.162	494.194	487.463	487.361
5.25	494.366	484.013	491.847	485.114	487.337
5.26	492.487	484.382	496.051	485.333	484.214
5.27	495.388	482.302	497.617	487.75	490.611
5.28	493.586	483.241	494.83	483.881	492.982
5.29	492.966	482.949	491.505	494.791	488.769
5.3	494.57	484.277	487.541	488.506	488.337
5.31	495.559	479.616	490.324	484.635	496.585
5.32	496.759	483.218	489.58	487.109	493.052
5.33	497.485	481.287	495.192	493.275	491.732
5.34	496.204	487.184	490.599	489.635	490.664
5.35	494.564	486.117	497.476	489.487	496.047
5.36	494.384	483.125	498.859	489.843	493.713
5.37	495.977	484.222	491.713	489.971	492.12
5.38	495.486	482.024	486.986	490.592	486.407
5.39	495.348	487.017	488.807	493.752	487.678
5.4	499.002	485.078	494.106	492.437	489.431
5.41	497.292	489.133	493.098	488.472	492.185
5.42	494.129	484.832	486.022	488.645	492.853
5.43	498.593	485.426	490.325	489.696	492.194
5.44	496.497	489.973	487.699	489.823	493.352
5.45	494.428	490.484	489.857	492.031	491.641
5.46	497.442	492.877	488.928	486.148	483.293
5.47	492.132	486.678	487.492	489.664	485.857
5.48	494.318	494.356	489.761	492.994	484.087
5.49	491.557	486.239	493.91	489.892	487.308
5.5	494.785	488.734	488.32	486.071	483.594
5.51	494.145	489.674	494.302	492.95	484.314
5.52	496.962	490.742	486.884	489.359	484.29
5.53	489.589	484.944	492.032	490.937	485.837
5.54	496.055	487.723	493.73	494.034	481.467
5.55	491.704	492.125	495.813	492.741	483.088
5.56	488.313	491.265	490.426	492.797	484.985
5.57	492.149	497.231	494.543	487.211	485.996
5.58	492.586	495.537	492.721	492.474	487.08
5.59	493.488	493.902	489.554	493.292	492.15
5.6	487.746	496.632	493.537	496.672	487.832
5.61	490.429	495.623	494.138	490.594	484.537
5.62	490.668	492.755	492.471	488.623	487.138
5.63	489.492	493.081	488.893	488.067	483.398
5.64	485.809	496.841	489.364	485.649	485.793
5.65	490.87	495.326	493.611	488.512	483.024
5.66	489.925	493.408	492.479	487.74	480.138
5.67	486.041	494.275	492.38	488.903	487.361
5.68	493.784	495.236	501.825	485.394	483.517
5.69	488.914	495.923	493.157	492.257	484.365
5.7	492.831	492.48	489.912	488.09	489.671
5.71	494.019	494.911	490.22	488.779	486.2
5.72	489.183	488.097	492.673	489.336	485.689
5.73	493.033	492.636	492.812	489.947	481.602
5.74	489.967	491.102	491.752	486.979	486.661
5.75	492.707	493.29	492.494	489.255	482.235
5.76	488.06	491.441	500.956	488.977	482.207
5.77	490.621	494.047	494.25	490.332	478.622
5.78	493.425	496.132	497.04	492.033	483.316
5.79	490.115	490.576	497.248	488.594	480.415
5.8	493.697	491.935	490.969	490.774	484.06
5.81	491.058	486.47	491.086	490.128	482.619
5.82	490.059	490.148	496.352	489.137	483.17
5.83	494.612	489.781	494.376	490.043	480.817
5.84	490.266	490.624	492.078	488.985	483.43
5.85	497.066	489.789	482.563	490.521	483.785
5.86	494.425	487.466	496.124	487.81	487.234
5.87	488.871	487.272	494.804	483.583	481.902
5.88	492.03	486.391	490.145	482.265	486.398
5.89	490.583	490.511	490.363	487.925	482.37
5.9	490.031	483.072	493.944	488.436	490.215
5.91	492.535	489.353	498.42	483.938	479.645
5.92	497.165	490.268	494.119	484.55	489.914
5.93	491.973	495.319	495.636	484.715	485.615
5.94	496.017	495.644	492.872	485.25	483.835
5.95	495.765	492.087	498.342	489.932	483.629
5.96	491.693	496.108	497.686	488.716	483.714
5.97	487.741	490.16	494.067	492.427	487.82
5.98	490.425	495.579	496.277	488.374	492.314
5.99	489.03	492.046	495.879	496.604	486.666
6	489.979	489.404	492.044	490.424	485.543
6.01	491.202	486.878	494.383	486.334	484.901
6.02	490.453	492.756	492.958	490.295	486.986
6.03	494.192	490.746	490.081	488.587	483.805
6.04	496.074	491.126	496.613	489.029	488.368
6.05	492.556	494.913	492.606	485.124	488.599
6.06	490.603	493.578	490.855	484.558	488.01
6.07	490.024	490.031	494.006	482.974	487.641
6.08	496.686	495.723	496.156	485.831	492.019
6.09	491.446	498.672	497.062	486.27	491.253
6.1	486.879	490.36	494.21	488.686	490.467
6.11	495.534	495.883	498.369	488.032	489.796
6.12	489.929	487.898	495.04	488.128	491.133
6.13	492.069	492.239	493.618	486.165	489.03
6.14	491.911	495.653	495.049	488.496	487.566
6.15	498.345	496.705	493.52	489.905	488.29
6.16	496.435	494.043	497.482	484.782	498.369
6.17	494.548	492.599	492.151	492.789	499.142
6.18	494.808	496.622	493.122	490.201	496.858
6.19	494.782	492.017	498.919	488.965	492.628
6.2	489.223	491.989	492.623	485.527	495.352
6.21	490.116	492.976	494.683	491.33	498.459
6.22	493.963	488.919	494.623	486.507	497.875
6.23	492.358	489.963	498.303	489.171	497.365
6.24	490.99	488.069	494.981	491.542	499.675
6.25	494.456	485.149	500.769	488.421	490.566
6.26	493.137	491.449	495.333	487.535	495.281
6.27	490.266	489.526	493.981	486.35	498.487
6.28	491.387	486.973	498.485	487.278	499.476
6.29	488.929	490.038	497.657	486.474	495.129
6.3	494.214	489.328	497.383	489.967	496.742
6.31	488.46	485.419	494.932	488.994	494.582
6.32	496.494	481.23	497.355	494.178	489.257
6.33	492.632	480.936	500.794	490.821	488.507
6.34	498.574	487.892	498.212	490.304	492.113
6.35	494.01	480.982	494.84	486.083	485.744
6.36	491.851	483.826	493.947	492.837	484.141
6.37	490.63	486.96	495.392	494.096	489.776
6.38	493.603	482.859	496.201	489.838	492.979
6.39	490.676	482.918	496.431	491.963	486.075
6.4	486.459	485.334	493.519	495.427	489.709
6.41	492.523	490.401	498.665	495.788	491.968
6.42	493.826	486.531	492.802	491.676	485.799
6.43	495.561	485.222	493.99	490.961	491.138
6.44	491.95	490.289	495.529	495.062	493.202
6.45	497.456	485.813	496.302	491.882	492.287
6.46	498.672	484.547	489.52	488.877	491.138
6.47	495.079	486.298	492.381	488.698	484.513
6.48	497.161	486.292	498.04	490.212	490.837
6.49	500.291	483.744	496.05	491.596	491.357
6.5	498.248	484.304	500.286	491.239	488.251
6.51	500.568	481.486	495.267	489.434	487.049
6.52	496.107	486.419	493.606	491.565	487.75
6.53	498.461	485.845	494.267	489.149	488.317
6.54	498.82	489.982	492.165	489.497	492.652
6.55	499.823	488.746	486.957	492.271	491.823
6.56	504.134	484.8	486.815	490.512	486.156
6.57	498.22	488.841	495.91	482.737	493.928
6.58	498.957	490.194	491.831	489.125	495.279
6.59	497.812	488.363	494.067	487.274	492.576
6.6	503.866	482.034	495.395	489.583	490.67
6.61	502.535	484.749	491.878	486.688	493.939
6.62	502.996	483.136	495.1	486.108	492.031
6.63	496.585	487.134	492.016	486.815	490.383
6.64	504.187	486.15	494.783	484.101	488.493
6.65	505.982	486.194	493.837	486.181	493.452
6.66	504.826	482.254	491.702	485.54	494.104
6.67	499.869	480.048	501.202	488.776	494.646
6.68	506.943	480.281	496.145	489.154	498.943
6.69	502.231	478.954	496.582	488.86	496.098
6.7	500.035	480.768	498.759	491.735	498.599
6.71	500.202	479.98	494.435	486.825	495.815
6.72	497.967	483.26	492.567	488.116	495.295
6.73	497.824	482.947	499.725	489.143	496.101
6.74	497.795	482.07	497.571	487.952	499.019
6.75	499.509	488.155	498.588	485.288	492.574
6.76	498.328	481.971	491.835	480.999	492.48
6.77	500.872	483.746	490.436	490.269	494.367
6.78	501.102	484.372	490.804	488.177	496.722
6.79	500.486	482.874	493.276	491.917	494.189
6.8	495.834	481.981	491.359	489.606	493.347
6.81	496.511	480.388	491.509	490.285	491.211
6.82	494.464	479.121	495.835	485.985	496.198
6.83	494.858	484.831	492.467	489.869	492.449
6.84	500.023	486.027	490.523	484.289	494.281
6.85	502.101	482.646	495.267	489.467	496.626
6.86	502.903	480.245	491.462	486.441	494.602
6.87	494.077	479.555	493.769	489.284	494.628
6.88	499.572	483.159	487.544	488.984	491.29
6.89	496.086	484.108	491.161	488.643	494.649
6.9	495.189	483.915	494.317	495.262	487.24
6.91	498.737	486.086	494.687	489.737	492.915
6.92	499.586	483.171	497.029	485.899	488.586
6.93	501.793	484.885	494.946	488.373	488.122
6.94	496.814	480.796	492.335	491.047	490.711
6.95	497.227	480.136	494.827	489.794	494.341
6.96	500.317	485.729	499.435	491.046	487.522
6.97	496.45	486.752	493.028	489.921	493.584
6.98	502.108	482.863	494.884	489.737	489.393
6.99	501.497	481.624	497.834	490.332	490.918
7	498.043	484.767	495.077	487.552	487.35
7.01	500.599	481.362	493.827	491.378	489.35
7.02	496.824	485.535	498.617	487.141	490.793
7.03	498.578	477.525	497.213	484.765	480.785
7.04	501.079	478.134	498.132	491.765	482.422
7.05	493.505	479.54	496.862	487.798	486.776
7.06	497.727	486.796	493.029	490.189	488.637
7.07	496.641	487.203	493.684	488.079	486.66
7.08	493.829	479.066	498.354	488.937	491.899
7.09	498.192	484.454	502.32	492.9	488.956
7.1	494.088	477.717	493.366	492.355	489.051
7.11	497.45	485.354	500.17	488.219	488.967
7.12	489.603	487.352	500.484	487.757	490.863
7.13	495.347	483.652	499.561	495.547	488.779
7.14	497.556	483.102	499.472	489.518	490.426
7.15	496.173	490.456	501.944	490.684	491.132
7.16	492.245	486.728	494.918	491.141	494.123
7.17	492.482	485.671	495.286	487.996	493.217
7.18	500.52	488.263	496.712	487.111	494.408
7.19	497.48	486.228	495.786	486.563	498.028
7.2	502.615	483.88	495.253	485.781	497.193
7.21	498.982	487.391	492.43	488.815	493.733
7.22	498.869	485.036	497.405	487.314	495.212
7.23	497.603	485.214	497.614	489.155	494.252
7.24	497.2	487.159	495.225	494.572	496.094
7.25	499.626	488.268	500.215	493.514	494.716
7.26	501.368	486.669	498.548	489.094	496.346
7.27	495.267	485.53	503.697	487.571	491.125
7.28	502.729	485.089	500.749	488.011	487.643
7.29	495.903	481.572	502.659	490.112	490.807
7.3	499.363	480.466	499.458	491.099	489.886
7.31	500.308	486.246	496.31	488.535	490.525
7.32	499.397	488.53	497.042	488.294	490.505
7.33	494.187	482.994	498.179	487.424	493.194
7.34	494.713	478.503	499.536	491.787	489.506
7.35	499.184	480.845	494.768	492.269	489.333
7.36	493.752	484.905	499.349	492.215	488.809
7.37	494.901	486.519	497.416	491.687	489.26
7.38	494.268	481.121	494.023	489.639	490.481
7.39	498.685	481.039	498.393	494.62	490.392
7.4	497.211	480.733	499.927	489.435	490.372
7.41	496.336	488.062	501.56	492.183	492.051
7.42	501.247	482.554	500.804	492.283	486.809
7.43	493.623	490.173	501.509	490.344	488.534
7.44	500.237	487.091	500.959	490.326	489.123
7.45	500.24	483.693	495.678	492.992	489.633
7.46	495.673	486.125	497.625	491.583	495.86
7.47	500.282	486.362	498.514	491.925	491.863
7.48	497.458	485.717	501.134	490.62	491.893
7.49	502.185	487.016	500.64	488.048	497.241
7.5	499.36	484.072	496.973	487.937	498.781
7.51	493.017	485.541	496.096	489.03	496.413
7.52	497.557	486.95	497.509	489.635	497.151
7.53	499.73	483.026	494.114	492.574	498.452
7.54	499.906	485.045	501.541	494.181	495.945
7.55	496.455	481.209	500.984	488.315	494.07
7.56	496.93	486.643	503.624	493.961	496.984
7.57	495.595	487.4	498.531	491.128	494.053
7.58	498.978	485.892	499.265	490.662	489.561
7.59	496.36	485.391	499.535	491.364	491.125
7.6	493.02	484.765	499.019	488.059	494.4
7.61	494.148	485.424	500.921	486.683	493.994
7.62	498.99	489.389	497.964	489.95	490.726
7.63	498.222	484.058	502.503	487.445	490.289
7.64	499.636	483.153	496.457	491.676	493.642
7.65	500.333	483.526	497.026	489.421	493.336
7.66	502.009	482.867	497.739	495.328	493.152
7.67	494.895	484.631	498.991	491.613	494.057
7.68	499.271	485.244	501.635	495.384	493.233
7.69	498.267	483.551	496.748	489.794	496.32
7.7	494.532	487.246	500.638	489.888	493.138
7.71	498.391	491.968	501.972	495.701	493.9
7.72	495.159	487.182	500.847	495.673	498.79
7.73	494.727	485.462	500.539	493.944	490.689
7.74	496.412	487.327	499.611	491.988	493.547
7.75	496.124	488.509	496.653	496.954	493.949
7.76	494.75	487.653	498.727	494.262	494.008
7.77	499.481	487.859	498.661	495.016	489.198
7.78	494.849	490.26	502.709	489.738	487.023
7.79	494.887	489.042	498.877	491.375	492.655
7.8	497.634	486.872	493.114	491.177	490.057
7.81	496.832	486.757	497.402	491.656	497.561
7.82	497.668	487.536	500.001	491.687	486.789
7.83	497.101	487.351	493.09	491.769	490.773
7.84	494.777	493.215	493.676	491.262	492.189
7.85	494.706	490.639	496.951	493.268	489.922
7.86	496.199	484.062	493.937	494.595	489.463
7.87	496.374	493.481	492.285	489.268	489.211
7.88	495.799	493.901	495.055	493.879	491.91
7.89	492.021	492.896	497.306	493.49	490.467
7.9	492.632	493.167	492.589	491.662	488.665
7.91	494.579	490.8	492.243	496.061	489.702
7.92	494.553	491.506	498.764	492.8	494.511
7.93	495.756	488.591	497.976	493.43	493.987
7.94	493.355	490.771	494.592	493.935	489.724
7.95	490.7	492.089	489.87	491.745	491.532
7.96	494.089	490.817	496.596	489.015	493.216
7.97	495.428	491.769	493.524	493.559	492.538
7.98	493.968	489.905	496.756	491.752	493.127
7.99	489.751	488.943	497.464	496.57	492.774
8	488.164	492.406	495.504	492.66	492.388
8.01	489.703	496.08	495.623	492.005	494.583
8.02	492.489	490.09	498.234	492.855	494.762
8.03	493.503	491.188	495.319	492.525	491.874
8.04	492.597	491.073	492.986	495.806	489.67
8.05	492.138	489.703	488.907	495.027	487.562
8.06	492.831	494.426	497.859	495.043	488.546
8.07	492.073	489.007	494.715	490.703	489.235
8.08	491.972	488.815	490.936	499.6	490.226
8.09	492.32	486.984	490.455	492.296	492.421
8.1	494.701	491.049	488.707	492.448	491.918
8.11	494.221	489.026	492.626	493.379	488.057
8.12	496.373	490.983	490.969	495.518	489.768
8.13	495.958	491.481	491.368	494.039	492.678
8.14	497.288	491.531	494.772	495.086	491.787
8.15	492.639	492.907	493.707	492.065	492.183
8.16	498.011	488.063	493.768	492.814	492.652
8.17	497.556	486.141	495.781	491.918	494.538
8.18	498.519	486.458	495.199	492.123	490.171
8.19	493.515	487.125	497.431	492.238	494.81
8.2	498	489.927	494.031	495.85	486.347
8.21	497.8	488.537	494.83	496.744	489.126
8.22	498.089	489.749	493.384	492.993	486.465
8.23	496.689	490.298	492.993	497.612	489.246
8.24	495.073	482.735	492.563	489.205	490.617
8.25	498.351	488.511	495.21	498.35	492.231
8.26	495.566	483.763	492.699	490.602	493.384
8.27	493.891	486.844	492.085	491.783	491.842
8.28	495.968	487.15	485.32	493.534	490.627
8.29	491.274	489.046	492.541	495.868	488.731
8.3	495.642	493.664	488.092	498.043	493.873
8.31	495.304	487.488	490.308	497.254	496.486
8.32	497.101	488.179	495.339	496.722	494.065
8.33	495.512	490.003	493.184	496.091	491.02
8.34	496.5	486.578	496.075	491.862	491.198
8.35	497.766	486.048	494.178	491.386	491.504
8.36	500.114	490.272	496.134	491.959	489.661
8.37	494.094	491.889	499.773	498.802	489.799
8.38	498.023	492.857	500.312	493.366	490.93
8.39	502.414	488.553	498.328	495.599	492.74
8.4	502.006	493.573	501.282	489.37	488.022
8.41	501.654	488.611	499.485	489.919	489.313
8.42	497.678	485.674	497.741	491.796	491.187
8.43	494.491	487.19	499.482	494.917	488.72
8.44	496.922	489.385	495.804	497.892	490.847
8.45	497.778	486.234	498.467	497.009	491.8
8.46	497.716	487.491	494.699	494.127	494.288
8.47	496.133	487.722	485.65	494.294	491.544
8.48	499.281	489.211	495.415	490.437	492.937
8.49	493.235	489.133	498.319	491.504	495.999
8.5	490.126	486.578	495.716	496.588	499.24
8.51	487.894	488.179	491.201	495.521	500.08
8.52	491.74	493.712	495.736	498.64	494.269
8.53	492.293	491.371	494.45	495.328	495.209
8.54	493.216	491.365	491.032	494.606	498.336
8.55	491.153	490.34	487.563	493.384	491.838
8.56	495.99	487.35	494.669	501.084	493.336
8.57	492.332	486.917	491.653	491.919	494.88
8.58	489.02	489.481	488.639	497.594	496.595
8.59	495.125	486.873	488.418	495.829	493.809
8.6	495.893	491.112	491.361	495.739	497.843
8.61	493.99	491.061	496.625	491.091	494.119
8.62	496.488	488.824	493.276	492.495	489.532
8.63	492.415	488.483	495.559	495.562	494.246
8.64	490.465	491.827	493.18	489.78	488.01
8.65	494.718	496.478	492.212	499.829	496.096
8.66	495.699	498.091	495.003	493.73	495.348
8.67	497.412	497.215	495.285	489.752	493.47
8.68	493.792	491.885	492.204	491.316	490.327
8.69	495.838	494.97	492.138	492.298	489.231
8.7	493.515	493.323	491.253	494.786	487.17
8.71	493.025	492.095	492.335	493.564	494.862
8.72	491.426	494.504	497.589	492.774	493.516
8.73	492.804	489.446	490.951	494.186	493.697
8.74	488.069	491.723	495.611	487.965	500.143
8.75	491.079	496.947	496.552	493.602	495.946
8.76	498.988	495.601	494.882	490.639	494.604
8.77	494.638	492.257	491.886	494.64	490.765
8.78	495.26	495.518	492.499	489.772	499.818
8.79	495.852	494.851	494.351	496.031	494.623
8.8	497.097	494.418	492.458	492.255	501.162
8.81	494.347	489.553	492.628	492.218	502.955
8.82	500.758	489.346	494.591	497.016	501.688
8.83	497.719	490.621	495.432	493.239	498.38
8.84	495.775	494.747	494.473	494.543	497.409
8.85	494.368	492.446	492.897	495.657	496.043
8.86	492.704	491.125	489.033	488.013	499.003
8.87	500.786	488.951	494.111	491.52	494.716
8.88	493.218	494.7	491.081	487.984	494.031
8.89	495.139	493.943	493.608	489.711	495.703
8.9	497.267	492.977	498.897	486.831	494.135
8.91	493.089	493.965	493.848	490.509	495.286
8.92	497.308	495.836	492.356	489.314	492.664
8.93	497.234	491.735	497.29	485.891	488.033
8.94	497.477	492.85	495.612	489.804	488.283
8.95	498.571	491.469	499.116	486.231	497.03
8.96	495.846	491.165	494.477	482.866	494.243
8.97	501.654	487.657	497.061	489.708	485.637
8.98	495.977	490.206	495.119	489.863	489.464
8.99	495.261	493.051	499.026	487.209	491.982
9	498.38	491.672	497.589	491.099	494.611
9.01	497.727	499.252	495.809	488.644	493.252
9.02	492.194	500.395	499.3	491.347	492.108
9.03	494.202	497.083	502.657	488.186	491.416
9.04	493.723	494.489	496.708	488.115	495.345
9.05	496.47	490.8	502.07	494.953	492.444
9.06	492.939	497.314	500.081	490.371	499.047
9.07	494.202	495.457	501.429	488.409	495.857
9.08	494.139	493.843	497.795	492.64	499.061
9.09	493.534	491.397	496.884	487.073	494.751
9.1	498.166	493.097	498.12	486.25	493.664
9.11	497.571	490.477	491.259	491.7	493.442
9.12	500.902	494.455	498.854	490.315	494.3
9.13	499.305	492.113	494.015	486.266	494.607
9.14	501.384	491.93	492.483	493.382	491.98
9.15	501.23	495.286	491.396	489.047	496.842
9.16	499.524	490.486	493.529	493.97	493.724
9.17	499.633	491.097	499.743	490.349	492.276
9.18	496.835	492.823	497.157	490.926	495.784
9.19	498.846	495.141	495.441	489.988	492.331
9.2	500.491	493.313	493.393	488.701	496.779
9.21	503.367	499.699	494.876	489.834	492.861
9.22	501.739	493.19	493.255	498.784	488.345
9.23	498.579	494.446	493.52	491.661	492.117
9.24	496.415	492.945	493.138	491.187	492.427
9.25	498.971	491.058	489.912	489.958	497.329
9.26	497.691	487.404	485.473	488.008	492.853
9.27	497.004	493.187	486.557	491.46	491.212
9.28	495.53	488.99	491.012	492.68	486.438
9.29	496.106	492.577	488.902	493.1	487.329
9.3	500.115	489.364	493.167	490.722	490.677
9.31	500.354	488.455	488.832	495.658	485.132
9.32	499.026	487.686	494.992	492.689	491.359
9.33	493.554	486.034	495.95	490.445	489.63
9.34	496.631	491.011	497.709	495.369	498.182
9.35	499.159	485.077	493.485	494.448	489.342
9.36	499.784	488.087	496.967	498.341	485.856
9.37	500.237	490.222	494.434	494.157	493.65
9.38	495.139	486.828	498.137	496.881	490.909
9.39	497.703	485.415	497.38	498.687	493.214
9.4	503.211	488.386	497.86	499.022	490.058
9.41	500.849	492.562	496.288	496.231	492.788
9.42	501.237	486.091	490.803	496.582	495.449
9.43	497.314	486.941	491.629	496.018	490.212
9.44	501.38	488.819	490.702	490.034	484.215
9.45	501.823	487.43	496.78	492.694	491.698
9.46	504.753	493.479	493.73	493.731	491.863
9.47	494.859	491.058	495.336	496.631	490.913
9.48	497.237	489.888	499.337	495.025	488.746
9.49	501.511	491.046	497.231	493.979	485.612
9.5	500.517	488.951	494.888	488.322	489.195
9.51	492.769	493.337	498.907	496.421	489.342
9.52	498.319	490.621	497.094	494.769	485.843
9.53	490.175	489.406	496.022	496.596	480.122
9.54	499.085	490.669	494.321	491.689	488.893
9.55	490.194	494.242	497.786	496.49	494.378
9.56	495.417	491.818	494.181	494.304	487.981
9.57	492.779	485.196	498.293	493.45	491.412
9.58	496.378	491.663	507.213	492.201	486.654
9.59	495.983	488.467	501.888	495.112	485.739
9.6	495.473	489.954	501.57	492.534	487.35
9.61	494.768	491.136	492.447	492.262	483.028
9.62	492.141	494.43	490.509	491.373	485.314
9.63	493.545	491.702	496.982	490.042	489.522
9.64	496.733	490.155	498.73	486.968	487.552
9.65	495.731	491.675	498.869	493.832	488.411
9.66	495.189	494.893	499.095	493.883	485.749
9.67	495.81	494.577	505.101	493.119	490.232
9.68	501.103	490.308	496.614	494.877	489.28
9.69	497.088	494.895	495.656	489.442	490.585
9.7	501.874	495.669	498.495	494.075	488.038
9.71	496.944	490.21	497.193	488.717	489.399
9.72	495.344	497.831	497.586	489.657	487.234
9.73	496.826	494.717	498.605	486.056	481.781
9.74	496.129	490.877	502.049	485.07	485.05
9.75	502.218	493.875	499.785	488.179	486.962
9.76	495.973	489.604	500.759	485.62	484.315
9.77	496.228	493.143	501.659	488.913	481.565
9.78	495.416	491.192	500.259	490.854	483.396
9.79	506.12	490.246	501.477	491.582	482.678
9.8	496.995	491.832	500.912	488.987	489.738
9.81	500.793	494.479	495.231	490.832	489.928
9.82	501.323	494.316	499.027	485.793	485.844
9.83	501.506	489.914	501.523	482.959	483.347
9.84	497.184	492.182	498.591	490.512	481.978
9.85	501.208	491.407	501.636	490.123	486.983
9.86	496.158	491.789	498.75	492.127	487.79
9.87	496.105	495.157	497.948	494.673	488.756
9.88	498.172	493.36	494.271	492.133	487.344
9.89	496.07	494.205	495.937	491.568	484.466
9.9	495.259	495.377	494.213	499.349	485.907
9.91	497.23	495.911	493.261	491.377	485.84
9.92	493.941	492.152	498.169	491.773	488.012
9.93	496.041	492.096	496.145	488.935	487.324
9.94	499.148	490.979	496.985	489.861	484.291
9.95	496.086	496.13	496.743	490.342	490.779
9.96	492.606	487.225	498.211	488.676	486.566
9.97	494.783	489.12	500.683	492.016	489.057
9.98	493.218	491.54	501.377	489.1	493.212
9.99	493.886	495.282	497.14	485.241	487.593
10	491.384	490.447	499.088	489.545	488.249
10.01	492.463	489.612	499.646	494.844	486.997
10.02	489.312	494.197	503.626	490.977	488.386
10.03	495.46	493.756	497.892	488.907	494.157
10.04	494.633	490.942	495.057	487.926	485.223
10.05	494.994	492.075	496.39	494.394	494.833
10.06	495.397	490.794	493.246	494.151	489.308
10.07	492.94	491.65	499.942	492.254	486.837
10.08	500.097	489.085	497.145	485.441	495.242
10.09	495.274	490.667	496.295	488.848	493.656
10.1	496.995	496.622	496.319	490.258	494.071
10.11	492.705	494.996	493.704	487.282	491.446
10.12	488.703	496.2	495.275	486.095	491.702
10.13	494.838	499.215	495.9	493.138	490.299
10.14	488.544	496.107	494.623	493.796	489.861
10.15	493.661	489.71	497.932	492.323	487.119
10.16	488.953	491.247	493.423	493.966	492.234
10.17	492.207	494.343	499.032	490.78	489.674
10.18	489.382	491.42	497.578	490.4	494.045
10.19	487.863	489.312	497.213	494.557	494.488
10.2	489.939	491.639	495.132	492.17	495.734
10.21	489.411	495.324	498.356	488.404	495.807
10.22	488.619	491.458	496.071	491.556	497.79
10.23	493.683	489.765	497.823	488.014	495.226
10.24	491.991	493.276	500.854	491.085	490.746
10.25	488.105	495.034	501.236	490.392	492.022
10.26	492.86	488.743	497.623	494.872	490.619
10.27	489.835	492.446	500.33	490.129	495.019
10.28	492.628	490.385	497.027	489.439	496.788
10.29	494.243	488.446	499.601	488.972	494.893
10.3	493.549	494.483	501.057	489.697	492.582
10.31	491.088	487.849	497.198	490.183	496.343
10.32	488.565	488.224	497.473	485.654	495.137
10.33	491	492.69	499.882	491.042	495.404
10.34	491.52	493.693	497.956	485.304	488.988
10.35	494.77	491.507	498.012	488.135	492.698
10.36	492.027	489.869	496.431	487.964	489.435
10.37	492.236	491.756	498.985	488.434	488.807
10.38	491.488	488.863	495.381	487.685	492.569
10.39	489.412	493.128	497.638	489.719	489.887
10.4	492.209	492.074	498.857	486.937	494.564
10.41	495.647	486.142	492.374	490.456	489.717
10.42	495.382	494.903	495.176	486.776	489.551
10.43	493.701	494.268	492.007	487.736	489.027
10.44	493.878	492.353	492.304	488.344	491.751
10.45	490.779	490.651	495.55	487.36	490.928
10.46	498.881	487.821	496.848	486.586	485.067
10.47	498.01	489.141	499.631	486.625	483.51
10.48	494.14	493.569	500.85	490.915	488.042
10.49	498.44	489.775	494.411	489.63	490.834
10.5	491.416	486.796	499.266	486.994	492.076
10.51	491.076	491.675	498.37	481.808	489.12
10.52	487.997	487.974	500.301	482.898	489.857
10.53	493.883	492.15	494.753	486.966	486.952
10.54	486.152	489.049	493.769	485.472	482.815
10.55	494.102	490.42	499.201	485.883	485.086
10.56	492.511	490.926	493.487	482.454	492.782
10.57	488.986	486.564	495.371	485.814	489.819
10.58	492.325	487.101	501.255	487.821	488.924
10.59	489.262	488.221	494.561	485.105	487.374
10.6	486.653	494.965	497.574	492.314	490.643
10.61	491.574	492.841	497.315	477.558	485.893
10.62	494.463	487.809	495.591	485.589	487.195
10.63	492.121	489.534	489.234	481.942	487.643
10.64	493.218	484.67	494.303	486.36	489.446
10.65	497.691	488.663	489.687	488.054	492.665
10.66	495.331	488.174	494.377	493.79	487.433
10.67	497.791	492.589	492.271	485.057	489.091
10.68	494.905	491.713	492.638	490.098	493.712
10.69	496.917	490.81	492.948	487.133	492.287
10.7	496.1	493.394	495.673	485.68	488.972
10.71	496.39	490.471	488.316	487.453	490.378
10.72	496.625	489.859	493.311	489.257	493.13
10.73	496.063	486.984	496.014	483.674	490.902
10.74	491.921	489.716	493.264	483.518	489.736
10.75	497.378	496.439	491.613	483.761	484.217
10.76	495.625	491.28	492.647	485.099	485.415
10.77	492.98	493.91	489.291	489.469	485.644
10.78	492.83	491.679	487.414	481.747	482.526
10.79	501.477	493.798	490.893	483.632	486.751
10.8	492.963	491.956	494.303	478.396	490.685
10.81	496.074	491.118	495.332	483.123	490.94
10.82	496.653	494.452	491.227	483.715	486.647
10.83	495.866	492.336	497.43	486.77	482.334
10.84	490.858	489.694	497.001	486.426	482.399
10.85	495.292	496.059	498.632	486.121	484.552
10.86	490.712	496.516	494.038	484.259	484.834
10.87	498.279	500.057	496.184	485.989	485.891
10.88	496.408	497.682	498.017	486.381	487.68
10.89	499.582	495.577	497.419	492.07	483.139
10.9	494.969	493.781	497.374	488.421	485.908
10.91	502.518	494.777	499.641	489.192	484.863
10.92	499.183	492.028	496.237	485.181	481.851
10.93	500.347	487.101	492.666	487.927	483.37
10.94	499.527	486.728	494.883	486.06	487.861
10.95	496.768	496.045	494.261	484.503	487.668
10.96	496.118	489.729	489.941	487.6	483.517
10.97	497.336	494.563	487.676	488.551	487.747
10.98	497.382	493.455	493.834	485.525	482.796
10.99	498.129	492.39	495.419	492.589	483.692
11	497.158	497.606	497.85	487.332	490.741
11.01	498.179	492.567	495.499	488.716	487.461
11.02	498.919	495.373	498.921	484.821	483.972
11.03	496.526	494.282	492.523	488.197	486.217
11.04	496.53	496.937	491.66	489.879	488.24
11.05	499.602	497.861	487.585	481.697	485.147
11.06	498.971	498.446	493.59	484.173	482.945
11.07	499.153	499.194	492.054	488.558	487.27
11.08	497.09	497.055	495.213	488.386	482.039
11.09	497.262	496.913	495.611	479.812	486.903
11.1	496.691	497.289	490.737	487.278	489.4
11.11	490.655	493.553	491.697	485.65	486.085
11.12	500.73	494.662	488.32	483.65	483.664
11.13	496.076	496.039	488.042	480.796	486.124
11.14	497.119	495.841	491.431	485.997	483.817
11.15	493.055	496.695	491.605	485.463	485.321
11.16	494.98	501.986	493.144	482.493	481.765
11.17	495.313	501.349	496.185	484.061	483.589
11.18	494.387	493.223	488.148	484.368	484.535
11.19	497.292	498.72	495.339	487.847	483.48
11.2	496.637	491.395	495.09	483.172	483.491
11.21	492.23	494.075	493.64	481.951	489.323
11.22	497.107	496.749	491.156	483.045	486.98
11.23	491.234	493.649	490.926	482.68	485.157
11.24	497.647	491.033	492.816	484.788	490.11
11.25	492.305	491.282	495.05	480.784	487.191
11.26	493.133	496.083	488.357	480.783	488.343
11.27	488.077	491.014	495.982	481.603	490.285
11.28	492.12	491.057	491.988	479.07	487.23
11.29	488.566	494.569	495.458	480.466	491.448
11.3	490.353	496.286	493.172	479.377	489.094
11.31	497.398	494.629	494.459	483.415	490.678
11.32	497.996	491.31	494.668	479.187	492.2
11.33	493.582	495.753	492.534	476.979	485.674
11.34	491.541	494.088	492.547	484.059	487.982
11.35	495.797	492.364	492.26	481.446	486.533
11.36	496.184	498.457	490.896	481.793	488.242
11.37	497.841	501.155	494.29	473.879	485.512
11.38	494.045	492.385	496.975	483.607	489.554
11.39	497.904	495.027	492.611	480.678	487.835
11.4	491.724	497.151	497.03	479.978	491.235
11.41	491.165	495.017	495.86	476.806	482.234
11.42	493.458	496.712	496.525	481.731	489.648
11.43	494.515	496.269	494.087	482.801	484.484
11.44	492.77	495.582	495.425	481.984	491.676
11.45	491.647	494.139	499.386	487.752	484.097
11.46	495.717	494.653	493.981	486.286	489.393
11.47	496.739	494.955	493.248	481.342	489.632
11.48	500.691	493.6	493.72	484.581	490.079
11.49	496.057	494.816	499.194	479.483	490.321
11.5	498.118	495.619	500.06	476.015	488.513
11.51	496.885	496.414	499.33	481.888	489.319
11.52	498.49	498.031	495.458	481.381	495.636
11.53	497.574	494.408	495.356	484.597	492.274
11.54	495.89	491.84	496.611	480.817	487.916
11.55	496.528	493.192	498.128	481.683	493.326
11.56	492.222	491.587	496.91	480.395	493.584
11.57	498.818	489.785	495.272	482.073	493.17
11.58	497.755	493.166	495.199	487.416	492.281
11.59	500.363	495.683	497.564	482.661	488.02
11.6	499.93	491.946	495.86	486.882	488.509
11.61	499.921	493.544	499.681	481.93	484.765
11.62	500.157	490.918	496.784	484.55	486.474
11.63	501.028	489.82	497.221	485.204	488.695
11.64	501.65	495.658	491.521	484.043	484.768
11.65	493.791	493.167	491.85	480.858	492.22
11.66	497.009	485.922	491.815	479.947	490.342
11.67	502.115	497.642	494.48	484.549	495.742
11.68	495.26	494.451	493.595	485.232	492.838
11.69	498.942	487.69	491.791	484.702	486.835
11.7	498.019	496.412	495.859	485.034	489.815
11.71	501.896	491.112	492.595	484.151	488.747
11.72	499.78	488.119	496.965	482.477	491.523
11.73	500.059	490.008	491.217	482.006	490.028
11.74	499.517	493.343	491.512	483.718	487.227
11.75	495.148	491.214	493.051	479.765	486.252
11.76	499.727	490.913	493.189	479.873	487.301
11.77	500.84	495.867	490.918	478.323	486.166
11.78	498.023	497.51	488.107	479.407	483.893
11.79	495.328	494.128	487.703	479.589	481.345
11.8	492.71	492.901	499.447	481.325	481.899
11.81	494.715	496.013	495.696	482.909	489.692
11.82	497.612	491.341	498.582	481.38	486.515
11.83	496.795	491.77	496.306	477.708	491.893
11.84	495.025	495.6	498.955	480.535	484.413
11.85	494.946	494.279	496.484	484.164	485.537
11.86	501.471	491.134	492.126	482.244	483.859
11.87	495.443	488.504	494.481	484.953	491.153
11.88	496.794	491.34	498.721	489.087	489.746
11.89	492.876	495.194	499.899	480.669	486.751
11.9	494.526	493.669	500.98	483.468	489.495
11.91	493.334	490.344	494.651	485.572	483.374
11.92	493.368	497.75	493.48	481.483	485.973
11.93	493.259	490.689	493.481	480.368	486.404
11.94	496.419	493.311	493.002	483.965	488.547
11.95	491.237	493.056	499.827	480.7	488.44
11.96	495.465	493.716	496.782	480.921	486.585
11.97	496.403	488.973	495.465	481.216	494.455
11.98	501.29	491.95	494.694	482.363	490.582
11.99	497.587	492.379	493.161	483.834	490.371
12	497.212	488.718	495.693	481.871	492.852
12.01	500.661	491.517	495.961	481.674	494.277
12.02	496.099	490.606	496.831	485.396	492.528
12.03	496.203	488.692	495.468	483.124	489.221
12.04	497.786	494.239	492.493	487.934	483.976
12.05	494.939	494.604	494.435	485.629	488.21
12.06	496.35	493.764	496.476	482.296	488.282
12.07	495.14	493.973	489.343	483.814	487.961
12.08	494.942	492.876	497.877	487.181	488.769
12.09	495.02	493.77	493.636	483.995	487.93
12.1	494.646	493.01	495.089	484.853	493.396
12.11	498.532	489.952	495.372	487.818	491.507
12.12	499.055	494.12	490.872	484.809	488.124
12.13	493.509	491.481	493.439	489.68	486.304
12.14	496.019	498.675	496.922	481.498	486.235
12.15	496.335	495.214	502.997	488.477	482.73
12.16	503.151	492.458	495.451	485.132	488.594
12.17	507.264	496.444	494.656	487.04	488.075
12.18	502.826	497.375	498.444	487.809	486.817
12.19	502.563	500.475	493.283	487.683	485.986
12.2	502.59	491.088	496.524	485.645	488.556
12.21	501.41	493.953	493.532	487.793	483.733
12.22	505.101	493.233	498.289	488.059	485.316
12.23	494.239	498.725	492.898	487.858	480.43
12.24	499.511	492.386	497.984	482.961	483.311
12.25	499.319	490.812	495.189	488.052	481.204
12.26	499.316	491.473	497.985	485.705	481.554
12.27	498.876	494.795	496.383	486.882	480.294
12.28	500.974	491.815	494.352	482.411	485.861
12.29	495.217	486.261	495.057	482.993	480.522
12.3	500.163	490.808	496.005	480.391	487.408
12.31	496.421	490.524	490.945	485.702	482.808
12.32	497.995	493.859	497.106	484.831	486.285
12.33	501.693	490.481	498.532	480.724	484.783
12.34	500.166	491.994	497.973	484.194	482.88
12.35	498.406	487.503	495.64	482.776	484.152
12.36	497.909	486.962	493.1	489.047	485.539
12.37	499.121	487.421	500.393	482.274	486.94
12.38	497.996	493.308	492.151	490.735	485.197
12.39	500.082	492.041	496.81	487.019	485.531
12.4	500.545	489.602	496.558	483.793	481.116
12.41	502.725	495.45	500.733	484.005	482.989
12.42	496.59	492.797	495.538	486.301	481.454
12.43	498.517	490.68	492.578	489.134	486.512
12.44	505.069	493.571	495.171	489.243	483.397
12.45	501.482	502.08	496.028	486.704	484.594
12.46	500.211	497.287	495.649	488.387	482.175
12.47	501.898	493.397	497.404	487.478	488.252
12.48	503.382	499.733	495.68	490.045	484.654
12.49	505.974	497.666	496.667	487.679	491.714
12.5	505.906	497.803	495.807	489.067	489.71
12.51	502.303	493.413	498.374	489.11	488.549
12.52	501.801	495.294	493.497	484.553	488.803
12.53	501.681	495.15	495.374	485.398	489.965
12.54	505.054	498.507	497.976	489.598	490.053
12.55	501.82	493.533	502.818	489.966	490.269
12.56	499.58	491.138	500.334	487.146	489.81
12.57	498.192	492.7	500.376	484.025	488.135
12.58	503.798	488.339	497.368	489.978	490.156
12.59	500.039	494.209	497.362	482.171	488.209
12.6	502.351	490.737	499.972	484.825	489.137
12.61	495.068	494.587	492.283	483.748	489.546
12.62	498.782	492.284	496.446	489.368	486.408
12.63	496.322	495.903	495.806	485.607	486.856
12.64	494.612	494.198	494.067	490.288	485.441
12.65	499.54	489.83	498.152	489.77	489.069
12.66	498.589	492.301	494.941	487.009	491.266
12.67	501.697	493.696	495.443	489.458	485.086
12.68	498.201	494.242	497.973	489.783	490.01
12.69	505.485	493.177	495.133	484.666	491.62
12.7	499.274	491.098	493.21	482.924	492.667
12.71	497.349	497.789	489.314	484.161	491.261
12.72	501.259	498.818	494.315	486.183	485.026
12.73	502.383	495.239	495.469	485.186	487.742
12.74	504.126	497.912	498.349	481.43	487.291
12.75	506.962	496.509	497.414	484.87	484.229
12.76	501.084	495.323	498.72	491.143	488.329
12.77	501.184	493.104	495.67	492.5	490.078
12.78	498.792	495.644	500.291	489.217	486.699
12.79	495.771	492.447	498.621	485.874	489.305
12.8	501.831	494.002	501.021	486.886	485.983
12.81	496.046	494.344	493.471	488.268	485.782
12.82	501.778	492.254	498.985	489.753	487.753
12.83	502.953	496.757	499.188	486.165	485.209
12.84	504.218	494.059	493.782	483.614	481.583
12.85	499.989	492.928	499.244	483.549	488.069
12.86	497.469	496.08	495.508	486.421	488.964
12.87	499.622	497.205	497.92	490.309	488.706
12.88	498.857	496.482	501.284	481.823	487.652
12.89	498.733	494.255	498.346	485.845	491.466
12.9	500.153	497.515	500.449	484.259	490.749
12.91	496.885	493.825	505.388	490.925	491.227
12.92	498.321	490.529	505.423	485.383	488.59
12.93	497.609	495.988	502.081	487.875	495.387
12.94	499.86	495.628	498.994	482.393	493.228
12.95	496.971	494.839	499.81	481.939	491.625
12.96	499.296	492.777	498.23	484.766	488.416
12.97	500.784	494.922	502.229	488.357	487.918
12.98	503.238	492.812	494.89	485.92	485.173
12.99	503.915	497.401	493.193	484.702	485.456
13	506.624	498.195	494.175	478.475	487.537
13.01	502.852	494.975	502.009	483.499	491.695
13.02	495.982	490.024	497.632	482.751	486.288
13.03	503.653	494.201	498.577	486.249	485.912
13.04	496.831	494.974	504.954	485.879	484.584
13.05	501.517	491.676	499.675	475.708	487.119
13.06	501.295	496.336	501.391	480.809	481.924
13.07	502.089	497.092	497.273	483.302	482.763
13.08	502.303	491.807	496.943	486.189	487.03
13.09	499.839	496.351	500.75	486.956	488.208
13.1	505.533	494.735	498.997	485.263	484.557
13.11	503.025	494.297	500.257	484.71	488.434
13.12	501.009	494.952	494.113	483.746	489.235
13.13	498.223	493.359	493.541	481.627	491.522
13.14	495.67	492.458	495.259	486.365	491.295
13.15	497.051	495.906	499.957	481.396	487.687
13.16	498.159	491.895	495.006	481.582	487.656
13.17	499.931	492.402	501.059	487.017	486.764
13.18	497.812	493.767	498.992	487.764	486.342
13.19	498.186	492.393	494.496	485.437	488.018
13.2	506.131	496.009	499.828	484.717	490.966
13.21	501.368	492.318	502.915	480.922	484.037
13.22	507.557	492.942	499.482	484.073	483.971
13.23	496.661	492.961	492.75	483.134	479.756
13.24	502.761	491.918	493.892	481.696	490.632
13.25	500.697	493.839	499.092	486.305	483.756
13.26	495.619	491.48	492.563	481.009	487.155
13.27	495.994	493.842	496.039	480.986	484.903
13.28	500.508	493.36	494.083	486.915	483.76
13.29	504.185	498.489	496.475	483.834	484.227
13.3	504.918	497.389	493.076	485.253	484.444
13.31	504.714	489.308	497.611	484.158	487.308
13.32	506.24	492.773	494.625	480.112	491.004
13.33	500.905	495.179	496.546	487.512	487.608
13.34	505.467	491.067	492.231	486.513	489.842
13.35	507.858	491.681	495.741	480.723	492.825
13.36	506.4	493.035	495.908	483.861	495.616
13.37	507.166	495.014	501.335	485.528	492.964
13.38	511.314	495.856	496.355	484.779	487.885
13.39	508.327	490.602	495.212	485.517	487.409
13.4	505.099	495.963	492.166	484.386	487.803
13.41	504.915	494.42	495.502	483.474	491.154
13.42	506.355	494.859	491.143	485.293	484.879
13.43	499.559	496.597	490.915	483.456	490.64
13.44	499.698	489.359	493.428	485.382	488.96
13.45	499.888	491.515	495.922	484.05	489.849
13.46	496.47	492.035	494.465	485.736	491.978
13.47	497.496	484.526	490.843	487.98	487.381
13.48	501.404	493.476	495.514	485.143	490.886
13.49	500.029	488.73	496.134	490.732	491.871
13.5	498.152	497.439	494.889	488.92	489.922
13.51	503.039	494.055	494.887	489.935	488.35
13.52	498.756	496.971	495.023	488.796	491.403
13.53	503.725	497.583	493.794	487.416	491.848
13.54	497.768	490.923	491.082	487.364	496.309
13.55	499.183	489.79	497.637	490.068	492.501
13.56	501.665	489.088	496.556	488.955	491.072
13.57	501.122	492.3	494.174	484.992	489.548
13.58	499.482	492.7	491.59	484.975	491.409
13.59	501.789	491.311	496.338	484.954	494.791
13.6	503.61	493.578	493.048	485.801	492.414
13.61	499.243	495.685	488.693	489.077	489.197
13.62	497.749	493.457	492.827	487.337	489.945
13.63	499.76	491.461	494.235	490.715	492.268
13.64	498.622	492.423	497.804	484.681	490.885
13.65	497.101	493.246	491.947	487.578	491.224
13.66	502.486	494.192	491.599	484.816	490.06
13.67	499.146	492.728	490.805	488.586	486.764
13.68	498.709	495.523	494.661	489.091	489.363
13.69	500.345	494.423	493.604	491.262	482.872
13.7	500.471	493.005	492.806	491.516	491.401
13.71	497.439	496.866	489.701	493.892	491.742
13.72	497.832	490.972	492.689	491.614	489.116
13.73	498.193	494.084	498.265	493.086	490.846
13.74	495.972	496.576	495.088	487.751	488.334
13.75	497.91	492.589	498.926	489.756	492.476
13.76	497.719	488.591	496.091	487.84	489.91
13.77	497.909	491.266	495.967	491.462	489.959
13.78	502.098	494.75	497.835	491.047	487.507
13.79	502.333	492.365	495.648	489.968	487.04
13.8	499.647	491.135	494.094	485.812	488.569
13.81	500.619	491.287	494.655	488.377	487.687
13.82	502.192	487.819	488.846	489.773	490.141
13.83	497.215	488.577	487.804	494.485	491.981
13.84	500.122	491.41	493.508	491.071	491.654
13.85	500.571	493.732	488.217	490.115	490.234
13.86	504.485	491.882	495.233	492.94	487.428
13.87	497.891	492.538	494.571	497.341	496.428
13.88	500.642	492.272	491.234	490.728	496.183
13.89	496.352	495.555	491.826	491.78	490.969
13.9	495.975	493.404	491.211	490.561	488.686
13.91	499.63	492.074	488.38	491.952	489.451
13.92	491.797	494.464	493.219	495.482	488.671
13.93	494.518	493.557	490.855	491.267	489.764
13.94	495.994	492.538	488.562	494.76	493.05
13.95	496.837	492.442	494.443	495.028	496.384
13.96	489.842	495.754	493.907	493.385	492.224
13.97	495.866	493.7	495.881	486.664	494.065
13.98	492.802	492.468	499.457	492.442	495.776
13.99	492.703	493.7	490.451	490.135	494.88
14	497.901	495.822	498.964	484.885	495.152
14.01	497.46	498.85	501.778	489.327	492.175
14.02	493.83	492.483	490.638	494.931	495.139
14.03	500.605	492.44	491.217	490.442	493.804
14.04	492.347	491.17	494.95	490.809	490.553
14.05	495.188	496.339	491.946	488.952	493.61
14.06	495.9	487.591	486.245	493.135	490.126
14.07	494.394	491.735	497.708	494.262	488.697
14.08	499.809	490.262	490.066	488.019	486.155
14.09	490.98	490.658	489.138	490.893	490.028
14.1	494.209	491.555	492.306	485.061	493.422
14.11	497.318	486.146	492.128	487.859	490.332
14.12	497.494	491.949	496.438	488.528	493.671
14.13	494.972	487.516	497.761	485.902	494.636
14.14	493.514	489.103	487.47	486.001	489.905
14.15	496.541	491.831	491.216	493.012	494.339
14.16	495.35	492.402	494.83	491.214	494.43
14.17	493.041	491.676	497.101	493.639	493.171
14.18	495.996	492.214	497.703	486.765	492.657
14.19	494.006	489.655	492.986	491.55	494.792
14.2	494.608	490.63	491.306	490.456	496.277
14.21	495.822	489.833	497.03	491.995	501.172
14.22	495.363	495.737	496.113	492.378	495.092
14.23	495.285	494.719	497.913	489.555	494.08
14.24	496.072	490.697	495.908	491.391	497.222
14.25	493.048	496.275	494.617	489.873	494.741
14.26	494.803	494.41	499.076	492.902	502.08
14.27	490.844	498.753	493.63	490.604	497.825
14.28	495.546	493.927	496.996	489.026	492.926
14.29	491.682	494.716	497.32	491.332	494.596
14.3	497.029	494.308	494.198	489.323	492.317
14.31	498.732	490.859	496.88	490.448	496.045
14.32	497.418	493.003	495.388	491.692	494.419
14.33	496.4	491.552	496.513	489.604	495.466
14.34	497.024	491.762	502.885	489.819	497.618
14.35	499.844	495.566	497.513	493.22	491.164
14.36	496.502	494.531	500.929	488.987	494.439
14.37	496.046	491.076	502.061	489.633	495.483
14.38	497.105	492.536	500.497	489.243	493.535
14.39	502.003	493.993	502.436	486.232	493.515
14.4	500.113	492.758	498.151	492.529	491.868
14.41	500.378	492.794	499.327	486.411	493.466
14.42	498.167	495.568	506.022	485.898	496.088
14.43	499.022	496.969	499.813	488.175	498.492
14.44	501.341	495.892	502.068	484.908	502.068
14.45	503.723	494.364	497.881	486.375	499.25
14.46	500.068	492.035	500.891	483.451	499.488
14.47	504.993	493.434	499.746	483.449	497.983
14.48	496.938	494.141	493.813	488.012	498.728
14.49	496.156	497.083	496.245	482.29	494.238
14.5	496.153	487.803	494.788	486.393	493.469
14.51	501.502	487.948	502.121	485.974	497.354
14.52	499.194	487.918	499.934	489.386	493.888
14.53	494.641	489.085	495.502	489.601	494.839
14.54	495.059	497.134	491.877	486.988	496.611
14.55	497.364	489.963	493.82	489.977	491.678
14.56	499.124	489.331	500.249	489.513	493.598
14.57	497.884	490.803	495.24	489.655	488.592
14.58	499.657	491.715	496.195	491.301	490.137
14.59	496.786	491.768	494.768	488.789	494.388
14.6	497.818	487.521	500.352	484.728	492.434
14.61	495.873	489.713	493.71	485.895	492.734
14.62	498.884	488.14	492.005	488.613	485.621
14.63	498.398	485.602	496.82	485.153	491.229
14.64	501.821	485.825	489.941	476.839	491.781
14.65	498.36	487.999	492.95	483.602	492.146
14.66	497.585	486.694	496.015	484.773	491.027
14.67	499.003	488.291	496.469	481.932	490.925
14.68	498.91	489.801	491.976	481.853	487.188
14.69	494.037	483.941	494.123	488.277	493.65
14.7	493.692	489.169	496.939	491.626	489.409
14.71	501.177	488.479	498.215	482.617	492.224
14.72	498.796	491.472	491.431	487.506	493.174
14.73	496.245	487.759	497.486	489.374	490.689
14.74	499.069	490.159	492.822	486.763	488.334
14.75	494.282	488.507	495.672	485.061	485.999
14.76	492.929	491.853	492.756	487.63	488.73
14.77	497.775	486.988	494.526	488.464	489.805
14.78	499.023	492.58	496.433	486.422	485.955
14.79	499.75	492.437	494.977	485.52	492.837
14.8	494.969	488.166	497.881	490.472	490.213
14.81	494.023	487.439	498.463	490.148	487.436
14.82	497.004	494.127	501.819	483.962	491.863
14.83	496.347	488.246	500.949	491.08	486.694
14.84	498.071	493.102	497.517	488.468	491.343
14.85	497.273	492.294	492.38	488.71	485.765
14.86	497.519	496.618	495.843	492.108	489.886
14.87	501.079	490.798	496.159	489.575	491.848
14.88	494.994	489.955	496.69	489.372	496.058
14.89	499.67	491.004	497.946	489.937	491.698
14.9	494.337	488.35	498.037	491.943	489.883
14.91	495.065	487.962	499.288	488.492	496.208
14.92	491.951	486.454	496.062	485.502	496.382
14.93	495.332	486.357	496.687	489.232	494.225
14.94	498.839	488.893	499.906	490.617	497.663
14.95	494.921	485.742	497.423	491.661	493.407
14.96	494.192	486.725	495.694	493.501	493.725
14.97	498.631	490.768	496.309	491.368	494.588
14.98	492.617	490.175	493.285	486.566	488.929
14.99	499.927	488.929	494.96	488.529	489.381
15	501.6	487.278	489.966	486.979	490.552
15.01	500.095	487.342	492.069	489.515	488.737
15.02	496.227	487.495	490.088	493.88	490.846
15.03	505.302	491.162	489.934	493.655	487.299
15.04	498.697	489.923	492.075	490.03	491.289
15.05	496.283	489.785	495.935	491.234	493.423
15.06	495.327	492.937	495.87	489.364	491.761
15.07	494.95	488.018	496.393	486.557	495.53
15.08	500.965	489.218	496.25	489.595	490.636
15.09	498.87	491.144	493.98	490.466	485.787
15.1	501.043	490.555	492.411	495.465	484.681
15.11	498.465	492.131	492.968	493.363	487.844
15.12	500.732	493.706	492.467	493.822	483.472
15.13	497.871	490.948	495.813	496.891	488.452
15.14	492.734	492.097	499.488	494.142	487.731
15.15	497.949	488.474	496.036	493.901	491.348
15.16	494.776	489.782	493.377	495.373	489.746
15.17	499.755	492.758	493.872	497.197	488.961
15.18	496.99	492.403	493.274	491.069	489.692
15.19	502.421	494.68	490.888	494.162	486.487
15.2	498.039	489.015	492.113	494.466	481.633
15.21	500.37	494.705	492.781	493.969	490.846
15.22	499.144	495.96	492.81	496.369	491.246
15.23	505.181	491.986	497.765	490.048	487.952
15.24	496.765	491.908	493.789	491.536	488.353
15.25	498.422	489.932	493.324	491.68	492.841
15.26	500.289	491.348	494.448	492.598	489.603
15.27	500.166	492.481	500.7	491.496	488.032
15.28	499.261	489.78	499.013	491.731	488.301
15.29	500.396	489.519	492.14	491.644	490.677
15.3	498.131	490.086	490.693	490.909	492.294
15.31	494.882	485.349	491.04	495.143	490.468
15.32	495.527	482.654	491.658	493.433	491.135
15.33	497.161	483.296	491.79	493.228	490.19
15.34	494.787	484.682	490.531	493.556	489.799
15.35	502.124	489.366	497.27	493.135	490.186
15.36	500.424	486.036	489.74	493.872	494.233
15.37	502.638	485.652	493.815	496.214	485.91
15.38	495.552	489.04	495.717	493.69	487.952
15.39	500.431	484.516	490.643	487.389	490.566
15.4	494.315	490.796	494.404	492.843	491.116
15.41	503.825	489.573	494.706	489.562	489.774
15.42	502.031	488.41	498.583	490.094	491.633
15.43	498.739	489.307	498.002	491.701	487.4
15.44	495.973	486.869	491.345	493.11	493.691
15.45	500.622	491.572	496.806	489.995	492.715
15.46	497.805	489.461	498.287	487.558	486.472
15.47	495.672	489.993	497.744	492.223	492.895
15.48	494.34	490.517	492.645	487.501	493.797
15.49	498.118	490.926	488.929	491.557	491.691
15.5	500.228	490.703	498.395	487.792	489.121
15.51	501.042	490.329	494.109	489.087	491.288
15.52	495.952	487.915	492.175	488.502	490.679
15.53	502.937	491.49	495.48	489.059	488.075
15.54	496.121	492.056	493.611	486.362	489.978
15.55	503.544	489.362	489.166	488.341	490.532
15.56	500.565	488.525	497.556	487.583	491.759
15.57	499.333	482.618	497.8	491.751	491.776
15.58	497.71	484.409	494.908	489.86	491.594
15.59	495.017	491.164	490.658	490.473	493.693
15.6	497.682	488.537	491.918	486.238	492.599
15.61	502.589	487.841	494.347	487.586	488.817
15.62	498.452	489.5	499.131	488.807	488.159
15.63	495.029	486.114	496.607	489.385	489.765
15.64	501.465	487.859	496.208	483.527	487.439
15.65	497.382	487.415	498.875	484.363	488.649
15.66	498.035	493.27	496.678	491.712	485.133
15.67	499.626	486.189	496.84	490.015	487.352
15.68	497.618	487.178	493.557	493.17	490.128
15.69	496.099	487.967	498.614	488.005	491.216
15.7	497.378	490.308	492.414	492.094	490.96
15.71	499.03	487.918	495.67	491.485	489.365
15.72	492.868	488.551	496.261	491.65	487.859
15.73	493.731	485.624	496.29	493.958	488.881
15.74	490.336	488.4	495.276	493.524	494.695
15.75	498.339	488.82	495.573	491.696	494.588
15.76	497.441	490.665	490.561	494.534	494.569
15.77	498.119	484.39	491.758	484.709	493.738
15.78	498.76	484.884	495.004	486.473	493.211
15.79	500.924	487.211	497.204	489.853	496.863
15.8	497.05	486.885	497.485	490.357	491.19
15.81	500.77	489.657	498.491	489.44	492.728
15.82	498.335	490.237	498.164	487.815	491.797
15.83	491.272	487.917	496.206	491.45	493.648
15.84	492.376	491.161	496.718	488.839	491.343
15.85	497.714	485.449	496.701	486.35	494.456
15.86	494.036	488.971	496.182	492.093	489.434
15.87	497.245	482.307	494.107	488.312	493.661
15.88	498.789	488.922	498.332	485.24	490.33
15.89	492.518	485.77	496.49	485.842	494.861
15.9	496.512	484.324	495.321	481.021	492.495
15.91	497.691	484.313	494.267	482.725	498.893
15.92	495.463	485.927	492.874	487.841	495.863
15.93	499.973	486.792	493.123	488.912	490.974
15.94	497.093	487.283	496.662	487.068	490.942
15.95	494.022	488.446	499.335	489.967	492.648
15.96	499.605	484.877	497.943	487.8	494.68
15.97	497.356	487.671	491.974	487.456	497.892
15.98	499.99	480.881	495.499	487.743	497.488
15.99	500.901	483.412	497.712	482.301	490.253
16	497.346	490.29	496.493	484.289	496.738
16.01	502.317	492.962	499.352	485.438	498.326
16.02	496.426	489.901	496.669	485.696	492.893
16.03	497.973	492.685	491.931	486.334	494.277
16.04	503.848	493.837	502.391	483.48	492.442
16.05	499.334	497.305	500.865	485.732	488.809
16.06	498.01	495.783	492.939	483.821	492.486
16.07	495.035	491.521	500.322	482.097	490.123
16.08	501.605	489.844	496.861	486.329	487.206
16.09	499.064	493.197	498.929	485.595	490.942
16.1	501.941	490.707	492.193	490.932	488.121
16.11	502.803	495.972	496.839	491.568	488.817
16.12	502.014	490.556	497.185	489.302	495.047
16.13	501.588	488.084	499.24	486.589	490.741
16.14	500.847	494.002	496.056	486.24	491.578
16.15	495.871	493.523	497.342	491.777	489.677
16.16	502.972	493.218	497.826	491.988	489.49
16.17	497.767	496.678	494.261	488.465	492.259
16.18	504.46	497.769	493.156	488.333	494.974
16.19	500.393	498.292	496.368	489.027	489.717
16.2	501.366	493.859	499.923	487.303	490.496
16.21	500.924	492.282	493.875	486.5	496.499
16.22	501.918	492.322	498.665	483.525	493.534
16.23	496.513	486.27	498.487	488.447	492.671
16.24	504.741	495.204	493.146	489.966	492.9
16.25	500.785	492.888	499.529	489.48	492.865
16.26	497.866	495.26	496.73	490.13	494.903
16.27	501.155	494.139	497.324	491.539	494.037
16.28	493.311	484.678	495.547	491.031	493.623
16.29	498.141	487.5	497.76	490.419	494.008
16.3	494.906	489.656	494.083	488.842	491.768
16.31	499.621	485.143	495.647	483.666	495.343
16.32	499.018	484.637	495.844	482.099	491.976
16.33	505.021	486.28	499.602	491.587	492.314
16.34	505.776	481.805	498.883	488.675	494.736
16.35	500.579	490.183	501.313	489.137	490.656
16.36	499.027	488.864	494.848	489.807	492.299
16.37	502.693	487.142	499.861	486.443	494.376
16.38	503.883	485.347	498.089	491.287	489.613
16.39	501.47	485.937	499.186	492.545	488.69
16.4	500.265	492.97	496.372	484.715	490.614
16.41	499.561	487.891	496.963	490.878	493.796
16.42	494.298	486.468	498.41	490.999	488.834
16.43	497.198	488.879	496.055	491.732	491.109
16.44	493.052	486.557	496.877	492.61	490.087
16.45	497.347	484.977	501.238	486.252	491.074
16.46	501.107	491.572	497.962	486.374	492.801
16.47	501.806	487.513	501.566	487.347	493.963
16.48	497.047	489.407	492.621	481.475	492.004
16.49	497.554	489.081	494.514	491.977	489.104
16.5	499.401	490.89	495.647	495.003	488.369
16.51	499.42	484.885	494.801	490.384	483.58
16.52	493.845	479.225	496.437	491.143	482.576
16.53	492.237	484.73	494.275	491.028	486.222
16.54	496.775	484.71	499.904	489.839	486.817
16.55	496.124	486.869	497.609	491.548	487.742
16.56	496.038	482.808	500.787	488.853	485.046
16.57	493.987	483.561	493.91	487.423	484.671
16.58	497.894	477.911	498.849	489.003	488.148
16.59	493.464	482.671	498.799	489.084	487.752
16.6	493.506	484.689	497.237	490.119	484.449
16.61	494.866	486.305	498.156	491.438	486.852
16.62	491.897	490.718	502.841	484.441	485.785
16.63	493.517	486.273	502.583	491.658	489.142
16.64	495.905	484.949	495.873	494.512	491.287
16.65	492.835	488.134	493.531	491.824	489.588
16.66	494.082	486.023	497.999	490.182	487.434
16.67	491.837	488.753	499.038	493.537	487.315
16.68	491.606	486.824	492.199	492.34	489.674
16.69	490.412	484.396	497.958	494.469	485.373
16.7	491.117	488.609	496.271	491.84	494.398
16.71	495.351	485.17	495.707	493.03	483.591
16.72	493.249	489.142	496.437	491.644	484.111
16.73	492.11	490.408	495.661	493.637	486.873
16.74	494.809	490.641	494.548	498.916	486.37
16.75	493.56	492.849	491.636	495.131	489.984
16.76	493.004	494.138	497.546	488.623	491.251
16.77	495.758	489.315	498.27	493.821	487.307
16.78	492.821	488.117	496.307	492.272	486.49
16.79	495.221	489.502	502.823	488.222	490.328
16.8	490.661	489.589	494.883	493.642	487.378
16.81	491.623	488.924	493.201	490.07	487.496
16.82	495.629	491.562	493.498	492.682	491.115
16.83	494.004	492.514	496.754	493.171	485.103
16.84	491.687	492.367	495.379	489.111	489.323
16.85	495.108	495	496.097	493.637	489.217
16.86	485.689	492.696	495.384	498.977	493.104
16.87	487.687	494.535	493.178	490.221	486.259
16.88	490.419	492.917	491.377	491.266	488.362
16.89	491.622	495.186	491.024	498.207	493.331
16.9	496.727	497.329	492.267	487.073	487.11
16.91	488.348	494.337	498.692	485.179	490.204
16.92	493.674	492.641	497.13	487.454	491.937
16.93	485.595	493.764	498.352	489.784	485.938
16.94	486.658	492.63	493.481	491.896	487.446
16.95	490.268	496.189	497.829	486.848	489.396
16.96	491.682	494.106	494.617	491.922	488.81
16.97	492.751	488.868	495.891	492.659	489.641
16.98	491.949	495.345	493.786	494.219	489.184
16.99	493.092	493.237	497.704	492.499	483.352
17	492.573	495.171	500.917	492.797	483.265
17.01	488.295	496.247	498.501	492.741	486.761
17.02	494.633	490.131	501.402	491.874	491.732
17.03	493.509	491.272	499.547	493.229	489.981
17.04	497.086	494.366	497.758	488.167	486.779
17.05	494.699	494.852	498.135	490.211	489.944
17.06	497.645	492.481	495.47	492.771	486.272
17.07	495.333	494.011	500.705	490.27	488.521
17.08	496.446	495.434	502.587	493.587	487.205
17.09	496.187	495.73	496.725	493.218	490.938
17.1	494.371	498.291	499.389	499.763	492.944
17.11	494.572	493.168	494.459	492.508	484.026
17.12	493.677	492.576	500.568	490.894	486.701
17.13	494.508	491.421	496.753	494.565	486.817
17.14	494.584	494.353	496.11	495.375	487.092
17.15	497.344	493.994	489.437	491.259	487.621
17.16	494.44	491.892	497.309	491.95	487.982
17.17	495.985	496.966	494.581	492.681	482.768
17.18	491.932	492.499	494.832	492.509	484.152
17.19	488.738	495.811	496.216	493.757	485.183
17.2	491.97	498.235	495.804	487.31	488.093
17.21	488.688	495.801	493.261	490.409	487.699
17.22	493.476	497.93	495.021	492.782	486.336
17.23	492.745	492.037	496.25	492	486.422
17.24	493.919	495.167	489.182	490.137	489.649
17.25	492.885	495.762	498.409	489.886	487.577
17.26	489.779	496.578	495.95	490.308	486.031
17.27	488.205	495.661	495.673	488.907	488.72
17.28	490.92	496.349	496.929	492.333	488.359
17.29	497.854	495.762	498.387	486.434	486.225
17.3	494.59	496.452	495.741	489.944	486.034
17.31	492.574	498.436	497.631	493.41	488.749
17.32	493.445	497.22	494.416	493.479	486
17.33	492.709	499.25	495.859	490.583	490.489
17.34	490.155	493.121	494.023	491.171	489.254
17.35	490.382	504.068	501.956	495.955	488.918
17.36	496.765	501.06	496.816	491.354	485.274
17.37	497.402	500.768	496.781	493.813	484.711
17.38	493.185	497.411	497.6	496.389	485.943
17.39	491.191	496.763	493.859	495.835	488.461
17.4	492.148	496.853	494.997	492.099	486.45
17.41	486.831	494.001	495.766	491.507	486.739
17.42	493.923	496.019	494.404	489.951	488.249
17.43	492.233	496.869	494.857	493.068	491.231
17.44	488.825	495.941	493.477	490.03	485.102
17.45	493.057	496.349	497.697	487.106	485.045
17.46	495.725	492.987	496.803	489.261	482.187
17.47	495.525	497.608	495.745	492.307	485.826
17.48	493.996	495.857	491.997	490.925	491.243
17.49	495.851	497.068	494.261	493.074	485.738
17.5	491.72	495.228	497.572	486.885	485.386
17.51	495.905	498.332	495.713	484.439	488.32
17.52	493.029	498.749	491.456	490.156	485.575
17.53	497.748	496.364	493.984	486.912	482.295
17.54	496.359	496.694	495.793	489.755	485.413
17.55	493.784	494.009	494.618	490.599	487.295
17.56	493.042	493.509	493.097	486.493	488.398
17.57	496.154	490.958	495.682	489.218	486.351
17.58	493.696	495.872	495.608	489.841	490.234
17.59	495.13	490.15	492.285	492.109	490.146
17.6	496.887	493.233	493.181	487.909	487.543
17.61	495.982	493.667	488.917	490.434	483.4
17.62	491.892	491.575	497.815	488.479	484.94
17.63	493.679	494.118	491.994	489.668	484.471
17.64	490.649	486.551	492.026	491.385	484.959
17.65	494.764	492.251	492.881	492.084	486.351
17.66	491.236	491.745	497.166	492.115	485.495
17.67	490.315	490.503	496.452	488.676	483.938
17.68	492.155	491.364	499.413	492.08	485.585
17.69	491.054	495.009	493.619	493.458	483.042
17.7	490.801	494.526	497.246	489.895	485.902
17.71	494.266	495.509	493.493	484.619	486.009
17.72	496.249	493.915	497.421	487.467	491.593
17.73	495.653	496.479	495.301	484.895	489.069
17.74	494.964	502.168	496.243	486.929	486.829
17.75	493.612	498.199	494.749	488.274	488.425
17.76	496.222	496.676	492.859	485.039	489.622
17.77	492.952	494.889	496.553	490.559	481.216
17.78	492.913	494.844	496.032	491.307	484.966
17.79	492.312	491.254	493.895	483.901	492.324
17.8	490.746	497.743	494.621	487.021	488.093
17.81	491.198	496.518	492.015	483.43	491.143
17.82	494.285	494.429	489.75	490.424	486.521
17.83	494.76	494.267	495.435	483.8	489.307
17.84	490.397	497.837	494.118	490.856	486.466
17.85	494.116	502.971	495.027	483.181	491.936
17.86	491.411	499.959	496.68	485.636	491.391
17.87	490.231	497.187	502.292	488.81	492.153
17.88	495.813	495.886	493.542	487.533	489.202
17.89	490.913	499.498	495.247	485.972	489.632
17.9	494.795	493.215	493.293	484.09	493.232
17.91	495.17	497.911	498.659	483.103	492.6
17.92	491.954	499.478	494.27	482.942	489.302
17.93	497.546	497.34	497.972	487.601	489.294
17.94	493.405	492.679	496.97	483.65	490.987
17.95	492.041	498.918	491.488	484.84	484.741
17.96	496.104	496.188	493.57	482.881	486.254
17.97	488.027	500.454	495.505	488.47	485.329
17.98	494.317	497.989	492.792	485.32	487.486
17.99	493.138	497.261	492.501	485.604	489.23
18	491.955	493.597	494.521	485.904	482.095
18.01	492.019	493.183	497.981	485.387	488.319
18.02	493.818	491.99	490.737	487.151	485.605
18.03	494.422	497.431	498.239	485.304	485.338
18.04	497.969	496.58	497.65	483.208	487.492
18.05	496.194	493.209	491.533	487.043	486.236
18.06	493.698	494.921	489.983	491.436	488.801
18.07	492.704	492.376	490.311	488.175	490.859
18.08	496.288	495.212	490.705	486.25	483.521
18.09	500.64	491.521	493.65	489.501	490.476
18.1	492.186	493.331	497.143	483.774	483.206
18.11	492.705	493.39	496.62	485.583	480.496
18.12	494.92	495.734	497.574	486.371	488.119
18.13	489.309	492.289	493.03	487.327	488.241
18.14	497.915	494.687	498.844	488.342	480.706
18.15	494.411	493.849	497.504	488.854	486.494
18.16	494.51	488.651	496.368	492.561	487.257
18.17	497.818	496.354	495.367	484.903	482.27
18.18	492.642	490.674	497.108	485.133	479.99
18.19	492.751	493.619	494.757	481.123	481.774
18.2	496.093	496.949	495.628	486.1	483.139
18.21	497.969	489.924	497.523	488.62	486.234
18.22	496.773	495.258	496.089	485.786	484.992
18.23	493.256	491.106	503.446	488.822	489.705
18.24	492.205	494.007	500.67	484.762	486.172
18.25	497.664	492.183	499.064	488.937	484.539
18.26	492.006	493.472	493.79	489.134	489.364
18.27	496.07	491.4	495.48	489.896	482.696
18.28	494.22	496.354	493.328	488.08	485.404
18.29	490.536	495.013	497.452	490.915	485.814
18.3	492.017	497.182	498.15	487.69	483.769
18.31	490.948	491.574	494.731	487.731	484.893
18.32	490.467	492.383	494.117	485.279	487.807
18.33	491.14	494.238	490.469	483.492	483.032
18.34	489.772	491.301	492.492	486.844	484.541
18.35	489.596	491.126	493.186	482.5	479.498
18.36	491.705	492.295	494.551	485.825	482.006
18.37	485.326	487.457	495.039	480.904	483.291
18.38	489.647	483.597	496.609	482.634	478.926
18.39	489.053	489.941	492.719	487.704	481.403
18.4	487.062	485.258	491.643	488.167	488.051
18.41	486.475	492.107	499.573	485.527	483.606
18.42	487.702	489.354	501.062	486.287	483.126
18.43	488.712	490.994	499.862	486.488	483.884
18.44	491.866	491.826	497.764	491.742	483.735
18.45	485.124	489.286	494.539	490.204	481.943
18.46	487.039	491.857	496.355	488.595	483.075
18.47	494.086	492.4	497.053	486.683	482.032
18.48	494.779	490.907	496.153	483.958	484.559
18.49	496.079	494.262	492.328	482.316	483.216
18.5	494.472	493.131	491.057	485.639	488.96
18.51	497.245	489.491	492.134	481.87	486.88
18.52	495.992	490.712	492.081	490.779	489.066
18.53	495.202	494.928	492.696	484.701	485.243
18.54	493.392	494.435	491.732	488.441	488.784
18.55	493.747	493.81	493.293	484.955	484.945
18.56	488.48	491.611	495.314	488.739	482.329
18.57	487.663	493.39	499.654	491.044	485.594
18.58	493.476	489.922	495.829	486.633	488.125
18.59	492.746	495.387	493.599	489.195	487.055
18.6	489.001	489.032	496.463	483.314	485.498
18.61	490.385	488.04	494.249	482.175	483.064
18.62	491.346	491.856	494.377	484.758	483.697
18.63	494.389	495.399	496.973	483.386	482.102
18.64	492.233	494.37	495.77	480.343	483.874
18.65	491.015	494.013	493.557	485.872	487.271
18.66	492.265	492.721	492.031	483.153	486.916
18.67	494.795	495.029	490.067	486.515	485.963
18.68	494.206	491.256	495.964	487.519	486.584
18.69	497.531	493.79	495.179	485.466	490.976
18.7	496	499.879	499.298	487.99	488.851
18.71	498.073	498.545	491.402	484.067	491.849
18.72	502.331	497.898	499.781	481.37	488.624
18.73	497.189	497.509	495.922	481.62	488.033
18.74	496.644	493.558	496.638	484.89	482.565
18.75	499.958	495.191	501.246	489.147	485.559
18.76	499.766	493.59	498.476	483.123	485.108
18.77	496.729	492.779	492.549	491.674	483.31
18.78	501.713	490.432	493.46	487.432	481.945
18.79	500.942	492.821	492.72	484.382	490.094
18.8	502.781	494.437	494.367	482.934	486.961
18.81	506.224	497.721	494.706	482.043	489.317
18.82	503.116	492.735	494.095	484.054	488.24
18.83	503.325	503.156	494.452	487.107	487.427
18.84	503.669	504.674	497.318	488.791	489.649
18.85	504.82	502.066	496.11	487.029	487.228
18.86	501.188	502.315	500.898	485.837	485.445
18.87	502.486	496.18	494.468	487.047	486.998
18.88	505.086	504.895	500.634	485.417	495.619
18.89	503.104	500.228	496.574	485.35	491.552
18.9	499.494	502.051	497.194	491.681	490.328
18.91	499.289	503.245	489.047	484.81	494.145
18.92	502.414	504.541	490.822	487.002	487.223
18.93	498.815	506.787	493.704	482.827	490.352
18.94	495.876	502.604	492.286	485.683	490.489
18.95	498.424	503.665	487.216	488.188	489.339
18.96	499.911	502.836	491.215	486.399	490.024
18.97	494.025	500.998	497.221	481.434	490.079
18.98	498.099	502.595	496.608	483.027	492.265
18.99	498.722	500.512	496.721	481.286	496.645
19	494.17	500.681	492.974	481.318	493.867
19.01	494.357	498.617	491.272	486.751	492.556
19.02	500.144	495.673	494.177	480.803	488.128
19.03	499.353	503.963	495.141	487.371	492.374
19.04	497.64	500.273	499.214	480.776	492.222
19.05	502.287	496.097	499.945	481.373	491.974
19.06	500.039	495.951	497.877	486.073	490.89
19.07	505.12	496.844	491.41	490.377	489.925
19.08	501.872	497.822	490.617	483.664	489.342
19.09	504.995	496.363	495.976	489.635	489.153
19.1	509.137	498.144	494.852	481.182	491.265
19.11	497.911	495.706	494.279	486.154	492.357
19.12	499.487	497.772	494.212	478.893	492.495
19.13	502.965	495.819	493.477	484.62	493.862
19.14	506.336	492.207	492.029	485.272	495.509
19.15	501	499.354	494.614	480.823	494.691
19.16	502.336	491.863	492.798	480.425	494.48
19.17	504.364	495.587	499.78	481.542	485.358
19.18	498.34	494.34	496.097	486.216	490.658
19.19	496.427	486.8	496.927	484.04	491.923
19.2	499.23	491.445	500.629	485.425	484.998
19.21	497.663	495.98	498.459	483.723	493.715
19.22	500.383	494.701	501.843	483.112	488.973
19.23	499.423	491.966	503.473	485.806	492.079
19.24	501.37	493.053	503.963	483.247	492.93
19.25	501.413	495.903	502.459	481.37	491.761
19.26	498.528	495.688	497.781	486.32	495.729
19.27	500.17	499.146	497.82	483.901	493.443
19.28	500.054	494.737	500.258	490.032	491.473
19.29	497.312	499.155	499.281	481.573	488.4
19.3	497.716	497.964	496.207	480.57	490.379
19.31	494.699	501.299	492.571	486.072	492.836
19.32	495.204	495.052	493.254	485.749	488.121
19.33	494.924	493.721	495.504	487.644	492.916
19.34	493.852	495.845	496.091	491.01	494.085
19.35	502.224	497.911	494.652	483.126	493.525
19.36	499.671	495.393	496.778	488.039	494.123
19.37	502.889	495.186	495.638	484.319	496.693
19.38	497.428	497.234	498.042	489.515	492.634
19.39	499.545	497.246	493.777	485.801	494.534
19.4	494.939	492.136	491.857	488.031	497.511
19.41	497.35	496.059	488.566	484.801	498.332
19.42	493.453	491.325	493.352	489.421	495.17
19.43	491.755	491.474	488.861	489.191	490.768
19.44	491.434	491.756	489.718	486.542	493.987
19.45	493.133	499.817	494.085	491.654	492.86
19.46	500.124	495.294	490.219	487.629	492.437
19.47	495.788	494.927	492.534	489.861	494.983
19.48	497.803	500.052	491.921	491.754	493.699
19.49	498.87	500.516	489.676	485.998	497.316
19.5	501.532	495.845	493.173	489.286	497.974
19.51	494.405	490.353	490.694	483.809	492.287
19.52	494.475	491.446	491.704	489.227	492.88
19.53	494.763	491.262	492.613	491.455	493.723
19.54	495.162	489.755	491.041	487.091	492.917
19.55	493.222	493.954	490.414	480.971	490.998
19.56	493.899	496.327	493.236	483.429	491.361
19.57	497.669	490.898	498.414	485.43	491.357
19.58	498.673	491.608	496.573	486.796	490.682
19.59	497.87	497.427	497.31	490.195	491.005
19.6	500.786	491.75	498.791	490.007	493.107
19.61	496.354	492.184	492.785	488.96	489.809
19.62	500.273	492.043	492.675	488.851	494.343
19.63	495.362	494.233	493.332	490.433	495.824
19.64	494.663	491.278	493.476	487.22	492.092
19.65	493.484	489.019	489.183	486.474	494.051
19.66	492.178	490.385	497.01	483.306	499.192
19.67	492.519	492.397	495.502	482.397	494.68
19.68	496.621	495.702	495.367	481.507	493.48
19.69	499.724	493.954	493.355	485.011	495.006
19.7	498.89	494.853	499.603	482.737	495.38
19.71	497.031	492.432	491.731	482.905	497.528
19.72	500.494	493.173	496.513	485.498	492.489
19.73	499.599	492.747	494.268	481.304	495.931
19.74	496.228	491.207	499.63	485.966	494.25
19.75	495.923	495.664	497.83	486.199	497.055
19.76	498.345	491.876	497.67	482.659	494.915
19.77	496.07	491.568	494.685	489.971	494.122
19.78	499.409	491.499	491.761	485.326	491.143
19.79	492.793	494.486	501.689	491.898	496.12
19.8	500.45	493.629	497.053	482.466	499.606
19.81	498.303	495.443	499.714	487.048	497.514
19.82	497.117	492.695	495.647	488.419	501.06
19.83	499.155	486.49	493.22	486.301	494.24
19.84	499.915	490.654	494.546	483.969	496.071
19.85	504.619	492.49	499.32	485.722	494.681
19.86	496.205	489.038	499.028	481.73	495.687
19.87	498.024	491.399	500.833	490.007	497.153
19.88	499.513	494.178	494.123	490.196	490.513
19.89	493.851	488.035	489.819	484.55	495.18
19.9	490.976	489.036	497.72	484.756	494.97
19.91	497.764	490.531	491.549	487.989	497.4
19.92	493.998	491.262	496.456	486.443	495.87
19.93	492.532	489.266	488.324	486.76	494.703
19.94	495.422	494.534	491.877	491.841	493.721
19.95	492.627	494.72	492.041	490.463	496.917
19.96	494.741	491.042	492.179	488.792	495.05
19.97	493.561	488.66	489.28	493.547	494.939
19.98	495.756	493.203	492.28	489.145	497.499
[truncated: 3,002 more rows]

## Sheet: RMSF
XDH residues	apo-protein	HJ010-bound protein	HJ028-bound protein	HJ059-bound protein	HJ069-bound protein
1	0.3765	0.4938	0.2721	0.4225	0.5029
2	0.2878	0.3219	0.2241	0.3272	0.3242
3	0.153	0.1871	0.1353	0.1494	0.1885
4	0.1317	0.1538	0.1378	0.1324	0.1613
5	0.1492	0.1587	0.1305	0.1447	0.1459
6	0.0792	0.0761	0.0688	0.0709	0.0746
7	0.0801	0.0799	0.0729	0.0776	0.075
8	0.105	0.1053	0.0683	0.0673	0.0994
9	0.0842	0.078	0.0759	0.08	0.0776
10	0.0756	0.0683	0.0746	0.0688	0.0663
11	0.0752	0.0617	0.064	0.0657	0.0667
12	0.0799	0.0791	0.0766	0.0871	0.0759
13	0.237	0.2403	0.2247	0.2475	0.2479
14	0.0968	0.101	0.093	0.1005	0.0925
15	0.0935	0.0884	0.081	0.085	0.0834
16	0.0975	0.1053	0.0944	0.1011	0.1045
17	0.0999	0.0994	0.0706	0.0801	0.0943
18	0.2009	0.22	0.1787	0.1904	0.208
19	0.1952	0.2216	0.1432	0.1342	0.1866
20	0.1086	0.1231	0.0723	0.0835	0.0901
21	0.1141	0.1198	0.0891	0.1016	0.1032
22	0.1057	0.1092	0.0719	0.0857	0.0871
23	0.1421	0.1022	0.1093	0.1366	0.0857
24	0.0981	0.0917	0.0641	0.087	0.0674
25	0.077	0.0772	0.0666	0.0747	0.0632
26	0.0652	0.0616	0.0541	0.0585	0.0567
27	0.0683	0.0814	0.0946	0.0938	0.0671
28	0.0698	0.0688	0.0641	0.0655	0.0637
29	0.0734	0.0688	0.0598	0.0662	0.0628
30	0.0699	0.0665	0.0582	0.0625	0.0602
31	0.0618	0.0631	0.0566	0.0646	0.0566
32	0.0884	0.1237	0.0874	0.0871	0.0765
33	0.1179	0.1171	0.1092	0.1244	0.0919
34	0.0893	0.0924	0.0808	0.0854	0.081
35	0.0802	0.0692	0.069	0.0751	0.0705
36	0.0839	0.0724	0.0733	0.088	0.0775
37	0.0876	0.0808	0.0814	0.0735	0.0835
38	0.0619	0.048	0.054	0.0532	0.0518
39	0.0598	0.0782	0.0531	0.0565	0.0522
40	0.0646	0.0581	0.0619	0.0646	0.0612
41	0.1537	0.0975	0.1562	0.1412	0.0978
42	0.1014	0.0703	0.143	0.0884	0.1008
43	0.0951	0.0857	0.1011	0.1311	0.1541
44	0.1128	0.0716	0.1176	0.1235	0.1539
45	0.1613	0.0758	0.1366	0.1791	0.1646
46	0.1017	0.0759	0.0967	0.1615	0.1129
47	0.0859	0.0826	0.0634	0.1853	0.1235
48	0.0804	0.1371	0.0651	0.1151	0.1338
49	0.0642	0.0625	0.053	0.0748	0.0907
50	0.0591	0.0757	0.0578	0.0756	0.0732
51	0.0678	0.0576	0.0519	0.0802	0.0548
52	0.0576	0.0509	0.0558	0.0744	0.0631
53	0.0648	0.0566	0.0566	0.0611	0.0607
54	0.0765	0.0607	0.0662	0.0698	0.071
55	0.0822	0.0695	0.0655	0.0729	0.071
56	0.0677	0.0551	0.0682	0.0761	0.0559
57	0.0853	0.0847	0.0885	0.0887	0.0794
58	0.0918	0.0899	0.0935	0.1088	0.0975
59	0.1174	0.1113	0.1238	0.1425	0.1238
60	0.1193	0.1827	0.1247	0.1373	0.2252
61	0.1572	0.1483	0.1723	0.219	0.1783
62	0.1728	0.1647	0.1797	0.208	0.1753
63	0.1499	0.1508	0.1533	0.1848	0.1633
64	0.1315	0.1421	0.1413	0.1635	0.1524
65	0.092	0.0861	0.0871	0.1006	0.0869
66	0.1006	0.1008	0.1037	0.1092	0.1004
67	0.0791	0.062	0.0897	0.0977	0.0645
68	0.0685	0.0618	0.0581	0.0661	0.06
69	0.0687	0.0603	0.0611	0.0691	0.0641
70	0.0629	0.0574	0.0546	0.0617	0.0585
71	0.0783	0.0518	0.0785	0.062	0.0614
72	0.0591	0.0534	0.054	0.0569	0.0545
73	0.0691	0.062	0.1064	0.0691	0.0646
74	0.1021	0.1077	0.1122	0.1108	0.085
75	0.0675	0.062	0.0585	0.0642	0.0576
76	0.0656	0.0615	0.0577	0.065	0.0545
77	0.0719	0.0857	0.0586	0.0728	0.0716
78	0.0711	0.0948	0.0638	0.0716	0.0848
79	0.0679	0.0655	0.0631	0.0632	0.0596
80	0.0749	0.0706	0.0668	0.07	0.0692
81	0.069	0.0706	0.0634	0.0652	0.0688
82	0.0825	0.0836	0.0775	0.0774	0.0799
83	0.0693	0.0618	0.0622	0.0656	0.0612
84	0.0652	0.0574	0.0606	0.0632	0.0567
85	0.0672	0.0585	0.0587	0.061	0.0575
86	0.081	0.0572	0.066	0.067	0.0701
87	0.0664	0.0564	0.0538	0.0601	0.0578
88	0.0672	0.0572	0.0632	0.0667	0.0623
89	0.1076	0.0607	0.0684	0.0856	0.1482
90	0.101	0.0624	0.0694	0.0732	0.079
91	0.1156	0.0714	0.0848	0.0881	0.0749
92	0.0814	0.0605	0.0661	0.0763	0.0653
93	0.0931	0.0706	0.0872	0.0883	0.0701
94	0.0933	0.0835	0.1159	0.0977	0.0762
95	0.1469	0.1392	0.1987	0.1483	0.1663
96	0.1131	0.104	0.1183	0.1092	0.0994
97	0.1578	0.1178	0.1448	0.1119	0.1599
98	0.1046	0.073	0.1149	0.0779	0.1052
99	0.0818	0.0568	0.068	0.0683	0.066
100	0.0744	0.0562	0.0576	0.0668	0.0637
101	0.0819	0.0976	0.0821	0.0988	0.0869
102	0.0636	0.0507	0.0517	0.0556	0.0539
103	0.0729	0.0761	0.0833	0.0845	0.0846
104	0.0835	0.0751	0.0602	0.0784	0.0921
105	0.0672	0.0603	0.0555	0.0646	0.0595
106	0.0609	0.06	0.0596	0.0606	0.0588
107	0.0828	0.0884	0.099	0.0783	0.0862
108	0.0701	0.0711	0.0612	0.057	0.0566
109	0.0583	0.0746	0.0575	0.0607	0.0584
110	0.0587	0.0515	0.0586	0.0632	0.0566
111	0.0816	0.066	0.0842	0.0941	0.0661
112	0.0794	0.1088	0.1356	0.1041	0.0748
113	0.0909	0.0881	0.0734	0.086	0.0596
114	0.0542	0.0535	0.0641	0.0579	0.0518
115	0.0564	0.0607	0.0584	0.0653	0.0579
116	0.0623	0.0642	0.0734	0.0828	0.06
117	0.0767	0.0821	0.0916	0.0856	0.0685
118	0.066	0.0632	0.0601	0.0638	0.055
119	0.0574	0.0494	0.0479	0.0538	0.0516
120	0.065	0.0592	0.0694	0.0701	0.0644
121	0.0646	0.0547	0.0554	0.0613	0.0582
122	0.082	0.0555	0.0642	0.0703	0.0649
123	0.0806	0.0503	0.0548	0.07	0.0616
124	0.0786	0.0566	0.0593	0.0695	0.0661
125	0.0872	0.0595	0.0594	0.0789	0.0645
126	0.0725	0.0523	0.0558	0.0665	0.0734
127	0.0982	0.0697	0.0729	0.1036	0.095
128	0.0948	0.0948	0.0973	0.0958	0.1005
129	0.1115	0.1349	0.1299	0.1516	0.1604
130	0.1348	0.0908	0.1318	0.132	0.1078
131	0.161	0.1527	0.1519	0.1792	0.1576
132	0.1974	0.1362	0.1232	0.1643	0.1608
133	0.1691	0.1555	0.1422	0.1466	0.1535
134	0.1211	0.0712	0.0715	0.0961	0.0883
135	0.1114	0.081	0.0793	0.1174	0.0919
136	0.1197	0.1009	0.0787	0.1789	0.1132
137	0.1212	0.1012	0.1181	0.1651	0.1232
138	0.1083	0.1022	0.1072	0.1359	0.1009
139	0.085	0.0654	0.0664	0.0822	0.081
140	0.1091	0.0652	0.0944	0.137	0.102
141	0.114	0.0795	0.1064	0.1295	0.1019
142	0.0732	0.0639	0.0639	0.0762	0.077
143	0.0862	0.0676	0.0991	0.1121	0.0703
144	0.1247	0.0681	0.0649	0.0946	0.0973
145	0.1305	0.059	0.0791	0.0748	0.0883
146	0.0922	0.0834	0.0624	0.0997	0.0821
147	0.0981	0.1407	0.0594	0.1166	0.1056
148	0.0971	0.0886	0.0637	0.0629	0.0883
149	0.0612	0.0515	0.0501	0.0518	0.0525
150	0.0817	0.0951	0.0946	0.117	0.0904
151	0.0806	0.0639	0.0596	0.0715	0.0718
152	0.0597	0.0586	0.052	0.0639	0.0609
153	0.0647	0.0795	0.0492	0.057	0.0638
154	0.0695	0.0956	0.0584	0.0747	0.086
155	0.0629	0.0646	0.0558	0.0628	0.0618
156	0.0838	0.068	0.0721	0.0855	0.0836
157	0.1039	0.076	0.0696	0.1742	0.1171
158	0.0944	0.1427	0.0778	0.1237	0.1283
159	0.081	0.0614	0.0544	0.0981	0.1064
160	0.0736	0.0911	0.0547	0.0832	0.0789
161	0.0988	0.1014	0.0615	0.1225	0.0958
162	0.0947	0.0706	0.064	0.0987	0.1051
163	0.1151	0.0791	0.0677	0.115	0.1168
164	0.1162	0.0772	0.0711	0.1036	0.0939
165	0.3335	0.2092	0.2103	0.228	0.2053
166	0.164	0.2323	0.1917	0.2039	0.2211
167	0.1492	0.2018	0.1237	0.2101	0.1455
168	0.1586	0.1314	0.0834	0.2349	0.1684
169	0.1826	0.1968	0.1431	0.3015	0.2576
170	0.2856	0.1332	0.1301	0.3242	0.2103
171	0.2639	0.1286	0.1297	0.3289	0.2306
172	0.3007	0.1707	0.2166	0.376	0.2448
173	0.314	0.2361	0.2948	0.4477	0.361
174	0.2973	0.2104	0.2476	0.3447	0.3113
175	0.3385	0.2819	0.3581	0.5218	0.5023
176	0.2288	0.2385	0.4322	0.52	0.4511
177	0.2311	0.2529	0.4555	0.5199	0.4089
178	0.23	0.2654	0.5417	0.5956	0.5182
179	0.2204	0.192	0.3555	0.3566	0.2929
180	0.2378	0.2149	0.2922	0.4067	0.3025
181	0.2949	0.1782	0.2553	0.3526	0.2698
182	0.2559	0.2001	0.4068	0.2964	0.3099
183	0.2573	0.2204	0.4486	0.3263	0.3927
184	0.3335	0.2442	0.7222	0.3844	0.4949
185	0.3865	0.3684	0.9186	0.322	0.5755
186	0.4734	0.3406	1.0099	0.3543	0.6471
187	0.5129	0.2996	0.7371	0.315	0.6186
188	0.6354	0.3589	0.7853	0.2972	0.542
189	0.4948	0.2989	0.5894	0.2421	0.4094
190	0.3928	0.2574	0.3755	0.1811	0.3261
191	0.239	0.213	0.239	0.2029	0.3509
192	0.1646	0.1378	0.1805	0.1447	0.23
193	0.1168	0.1574	0.1305	0.1444	0.1632
194	0.1223	0.159	0.1284	0.1326	0.1532
195	0.1108	0.0832	0.09	0.0916	0.1007
196	0.0773	0.0823	0.1294	0.0726	0.0746
197	0.1837	0.1645	0.2393	0.1662	0.1898
198	0.135	0.1171	0.1651	0.1284	0.1319
199	0.225	0.2023	0.2103	0.189	0.1967
200	0.2129	0.152	0.2115	0.1615	0.1642
201	0.1094	0.1052	0.1555	0.0919	0.1216
202	0.1214	0.1001	0.1023	0.1048	0.1193
203	0.133	0.123	0.1018	0.1254	0.1663
204	0.1693	0.1528	0.1418	0.1598	0.1941
205	0.1739	0.147	0.1495	0.1683	0.1829
206	0.1959	0.141	0.1664	0.1737	0.1755
207	0.2079	0.1429	0.1727	0.1795	0.1879
208	0.2096	0.1391	0.1987	0.1672	0.1734
209	0.1951	0.1043	0.1919	0.1461	0.1142
210	0.1806	0.0999	0.1566	0.1242	0.1095
211	0.2221	0.1267	0.1539	0.1545	0.1879
212	0.1861	0.081	0.085	0.0939	0.108
213	0.1005	0.0831	0.085	0.093	0.0871
214	0.1115	0.1073	0.1005	0.1169	0.1077
215	0.1211	0.1376	0.1106	0.133	0.1164
216	0.123	0.1114	0.0858	0.0978	0.0974
217	0.1177	0.119	0.1009	0.1187	0.1118
218	0.1928	0.2216	0.1207	0.1924	0.2018
219	0.1405	0.1378	0.1377	0.1373	0.1178
220	0.1494	0.1511	0.1433	0.1546	0.1473
221	0.2205	0.2113	0.219	0.2188	0.2171
222	0.1704	0.1675	0.1441	0.1594	0.2569
223	0.1432	0.1387	0.1266	0.1356	0.2369
224	0.2074	0.2832	0.1439	0.1403	0.3084
225	0.1738	0.1845	0.155	0.1781	0.1705
226	0.0926	0.1202	0.1271	0.1151	0.0988
227	0.1043	0.107	0.1201	0.1152	0.1182
228	0.1045	0.0936	0.0934	0.136	0.0879
229	0.0819	0.0757	0.0741	0.0764	0.0767
230	0.1166	0.1119	0.1098	0.1356	0.1041
231	0.0927	0.088	0.0887	0.1014	0.0839
232	0.1513	0.1356	0.1421	0.1846	0.107
233	0.1155	0.1037	0.098	0.1171	0.0973
234	0.0937	0.0813	0.1136	0.0955	0.0832
235	0.1087	0.0747	0.0768	0.1071	0.0844
236	0.0695	0.0665	0.0661	0.0699	0.0659
237	0.0777	0.083	0.0776	0.0798	0.0784
238	0.0859	0.1182	0.0974	0.1149	0.1203
239	0.0778	0.0898	0.0784	0.0884	0.1063
240	0.0866	0.1123	0.091	0.0966	0.1501
241	0.1013	0.1137	0.0938	0.0953	0.1169
242	0.1113	0.1106	0.1023	0.1108	0.0927
243	0.1778	0.1775	0.1727	0.191	0.1973
244	0.0866	0.1091	0.1684	0.107	0.124
245	0.0921	0.0914	0.0886	0.1132	0.0958
246	0.0957	0.1083	0.1032	0.098	0.0935
247	0.1214	0.1378	0.1386	0.1198	0.127
248	0.0975	0.1181	0.1194	0.0964	0.1028
249	0.1284	0.1211	0.1137	0.0979	0.1147
250	0.1456	0.1643	0.1311	0.1163	0.1243
251	0.1954	0.2124	0.2014	0.1776	0.1956
252	0.1618	0.2575	0.1809	0.1458	0.2078
253	0.1538	0.1942	0.133	0.0963	0.1431
254	0.151	0.1813	0.1584	0.1424	0.1588
255	0.0921	0.0898	0.0898	0.0889	0.0987
256	0.11	0.1139	0.119	0.1175	0.1072
257	0.1099	0.0902	0.106	0.0995	0.1113
258	0.0869	0.0746	0.0742	0.0737	0.0842
259	0.1178	0.1138	0.1111	0.1051	0.1133
260	0.0822	0.0751	0.0749	0.07	0.0832
261	0.0723	0.0681	0.0712	0.0752	0.0889
262	0.0854	0.0852	0.0833	0.0887	0.0976
263	0.1023	0.1767	0.1622	0.1239	0.1275
264	0.0871	0.1019	0.1285	0.0908	0.1029
265	0.0821	0.0998	0.1083	0.0894	0.1208
266	0.1028	0.1114	0.1109	0.1034	0.1467
267	0.1034	0.122	0.1292	0.1287	0.1266
268	0.1191	0.1289	0.1237	0.134	0.1659
269	0.1218	0.1527	0.1907	0.1399	0.1663
270	0.1737	0.2916	0.2883	0.1775	0.3254
271	0.165	0.2498	0.2973	0.1822	0.2856
272	0.1749	0.1851	0.2052	0.1825	0.2213
273	0.1536	0.2589	0.342	0.2153	0.3452
274	0.169	0.1791	0.2049	0.1679	0.2583
275	0.1375	0.1294	0.1171	0.1588	0.1537
276	0.1694	0.102	0.0973	0.107	0.1036
277	0.1049	0.1022	0.1015	0.1096	0.0981
278	0.0879	0.0794	0.0846	0.086	0.0808
279	0.1093	0.1123	0.1089	0.1167	0.1041
280	0.0654	0.0679	0.0632	0.0703	0.0747
281	0.069	0.0711	0.0682	0.0764	0.0855
282	0.0787	0.0908	0.0934	0.0962	0.1348
283	0.0928	0.1495	0.1029	0.1328	0.2634
284	0.0753	0.0858	0.0758	0.0961	0.0905
285	0.0803	0.0864	0.0846	0.0956	0.093
286	0.151	0.1579	0.1546	0.1683	0.1605
287	0.0991	0.1053	0.0935	0.1021	0.1096
288	0.1095	0.1071	0.1117	0.1211	0.1203
289	0.1189	0.1132	0.12	0.1363	0.1337
290	0.1291	0.1189	0.1244	0.1312	0.1283
291	0.1595	0.145	0.1381	0.1413	0.1399
292	0.1424	0.1292	0.122	0.1282	0.1268
293	0.1035	0.0956	0.0929	0.0959	0.1011
294	0.1232	0.1128	0.1173	0.1186	0.1204
295	0.1424	0.1403	0.1483	0.145	0.1465
296	0.0805	0.0864	0.081	0.083	0.0832
297	0.0883	0.0857	0.0802	0.089	0.0812
298	0.0998	0.0927	0.0798	0.0936	0.0938
299	0.1312	0.0845	0.1076	0.0985	0.081
300	0.0677	0.0675	0.0626	0.0636	0.0708
301	0.0729	0.0674	0.0738	0.0685	0.0737
302	0.0688	0.0673	0.0716	0.0679	0.0714
303	0.0704	0.0739	0.0683	0.0643	0.0728
304	0.0624	0.062	0.0611	0.0605	0.0656
305	0.0713	0.0656	0.0645	0.0635	0.0752
306	0.0639	0.061	0.0637	0.0666	0.0665
307	0.0867	0.0804	0.0846	0.0824	0.084
308	0.0827	0.0664	0.0678	0.0697	0.072
309	0.1151	0.085	0.0971	0.0956	0.0935
310	0.1758	0.1675	0.1836	0.1991	0.1536
311	0.095	0.0753	0.0833	0.0867	0.0782
312	0.0947	0.0773	0.0838	0.0869	0.0761
313	0.1092	0.1174	0.0956	0.1028	0.1107
314	0.1007	0.1097	0.1027	0.1189	0.1121
315	0.0969	0.0935	0.0887	0.0978	0.0884
316	0.1115	0.1255	0.1115	0.1259	0.1079
317	0.133	0.129	0.1211	0.1394	0.1243
318	0.1553	0.1454	0.1414	0.1544	0.1467
319	0.1249	0.1172	0.1099	0.1223	0.1146
320	0.1084	0.1074	0.0989	0.1079	0.1022
321	0.105	0.1037	0.0947	0.1053	0.0972
322	0.1091	0.0926	0.0834	0.088	0.0929
323	0.1168	0.125	0.1116	0.1093	0.104
324	0.0964	0.0873	0.0806	0.0861	0.0763
325	0.1019	0.0837	0.0884	0.1041	0.1074
326	0.1101	0.0716	0.0813	0.0724	0.105
327	0.1058	0.0864	0.1127	0.108	0.0816
328	0.189	0.1455	0.1678	0.1762	0.1565
329	0.0665	0.0665	0.0605	0.066	0.0665
330	0.0718	0.0664	0.0664	0.0691	0.0709
331	0.114	0.0674	0.0999	0.101	0.0681
332	0.11	0.1062	0.1006	0.1013	0.1079
333	0.0891	0.079	0.09	0.0772	0.0772
334	0.0954	0.0819	0.095	0.101	0.0728
335	0.1557	0.1051	0.1101	0.0971	0.1014
336	0.1055	0.0828	0.0723	0.0768	0.093
337	0.1227	0.1212	0.0695	0.1162	0.1489
338	0.0966	0.12	0.058	0.0928	0.1449
339	0.0696	0.0879	0.0501	0.0579	0.0906
340	0.1136	0.0998	0.0713	0.115	0.0948
341	0.0984	0.0872	0.0745	0.0631	0.0948
342	0.071	0.0748	0.0631	0.0727	0.1018
343	0.0831	0.0772	0.0678	0.0735	0.0819
344	0.08	0.0837	0.0559	0.058	0.0713
345	0.0801	0.0761	0.0631	0.0739	0.0706
346	0.0703	0.0676	0.0556	0.0693	0.0672
347	0.081	0.0768	0.0755	0.0777	0.0797
348	0.0914	0.0698	0.0979	0.0711	0.0767
349	0.0804	0.072	0.0961	0.0676	0.076
350	0.078	0.0707	0.0972	0.0835	0.0756
351	0.1362	0.1221	0.1046	0.1793	0.0962
352	0.1354	0.1377	0.0936	0.0981	0.1156
353	0.1616	0.1195	0.1219	0.1546	0.1136
354	0.1624	0.1419	0.1422	0.1792	0.1089
355	0.1541	0.1798	0.1268	0.1322	0.116
356	0.1557	0.1882	0.1032	0.0957	0.0959
357	0.1521	0.2394	0.129	0.0978	0.0954
358	0.1305	0.1361	0.1623	0.0988	0.1253
359	0.0899	0.1027	0.0888	0.0956	0.0727
360	0.1017	0.118	0.0822	0.0874	0.1012
361	0.1044	0.0917	0.0748	0.0873	0.0794
362	0.0823	0.097	0.059	0.0838	0.0711
363	0.0559	0.0585	0.0477	0.0572	0.053
364	0.087	0.0669	0.0591	0.0893	0.0726
365	0.0886	0.0948	0.0957	0.0915	0.1029
366	0.0842	0.107	0.0624	0.0742	0.0984
367	0.0595	0.0668	0.0573	0.0597	0.0608
368	0.0716	0.0841	0.0746	0.0799	0.0899
369	0.0731	0.09	0.0747	0.0747	0.0828
370	0.0716	0.0833	0.0722	0.0761	0.0755
371	0.1294	0.1358	0.1415	0.119	0.1253
372	0.0857	0.0991	0.0905	0.0914	0.0896
373	0.0769	0.081	0.0748	0.0785	0.0825
374	0.094	0.1037	0.0936	0.0982	0.1025
375	0.1095	0.1083	0.1119	0.1148	0.0991
376	0.1067	0.1003	0.1115	0.1043	0.1313
377	0.132	0.1361	0.1853	0.1637	0.1496
378	0.1727	0.1696	0.1923	0.1494	0.1615
379	0.1572	0.1488	0.1645	0.1427	0.1653
380	0.1698	0.1456	0.1526	0.1616	0.1561
381	0.107	0.1164	0.102	0.0933	0.1059
382	0.1086	0.1167	0.1147	0.1141	0.1117
383	0.1093	0.1181	0.1094	0.115	0.1143
384	0.1158	0.1531	0.1184	0.1296	0.124
385	0.0807	0.0944	0.0717	0.0831	0.0855
386	0.113	0.12	0.1173	0.1092	0.1136
387	0.1142	0.1172	0.1168	0.1015	0.1156
388	0.1103	0.1095	0.0971	0.1126	0.1034
389	0.109	0.1259	0.1035	0.1097	0.1134
390	0.1317	0.1294	0.0922	0.1002	0.1455
391	0.1269	0.1229	0.14	0.1266	0.1767
392	0.1107	0.1223	0.1527	0.1157	0.2002
393	0.143	0.1611	0.2275	0.1284	0.2736
394	0.1174	0.1449	0.2607	0.1516	0.2022
395	0.1729	0.1818	0.1895	0.1538	0.2107
396	0.1134	0.1218	0.1102	0.1166	0.114
397	0.1633	0.1593	0.1623	0.142	0.16
398	0.1417	0.1554	0.1313	0.159	0.1281
399	0.1243	0.132	0.1263	0.1321	0.1208
400	0.1347	0.1397	0.154	0.1424	0.1336
401	0.1281	0.1628	0.1499	0.1498	0.1856
402	0.0935	0.1066	0.0916	0.0892	0.0994
403	0.0971	0.119	0.1108	0.0866	0.1237
404	0.1012	0.1041	0.0784	0.0939	0.1095
405	0.0889	0.1012	0.1	0.0872	0.0908
406	0.0683	0.0745	0.0739	0.0711	0.0767
407	0.0886	0.0985	0.106	0.0934	0.1085
408	0.0975	0.1054	0.0966	0.0956	0.098
409	0.0991	0.0989	0.0973	0.0876	0.0884
410	0.0862	0.088	0.0896	0.0819	0.0777
411	0.0887	0.116	0.0857	0.0854	0.0818
412	0.0724	0.0785	0.0712	0.0701	0.0689
413	0.0788	0.087	0.075	0.0756	0.0768
414	0.1346	0.1359	0.1292	0.16	0.1337
415	0.0815	0.0807	0.0785	0.0821	0.0806
416	0.0702	0.0742	0.0688	0.0712	0.0693
417	0.1008	0.0737	0.0711	0.1057	0.1043
418	0.0614	0.0664	0.0575	0.0613	0.0659
419	0.0731	0.0733	0.0592	0.0708	0.0801
420	0.0642	0.0725	0.056	0.0636	0.0604
421	0.0662	0.0773	0.0659	0.0671	0.0624
422	0.0693	0.104	0.0643	0.0607	0.0593
423	0.0694	0.0612	0.054	0.1055	0.0528
424	0.0744	0.0653	0.0596	0.0691	0.0579
425	0.0833	0.0766	0.0666	0.0654	0.0747
426	0.0841	0.0687	0.0609	0.0543	0.0615
427	0.1308	0.0714	0.0624	0.0626	0.0642
428	0.1069	0.0732	0.099	0.0546	0.1023
429	0.068	0.103	0.0658	0.0751	0.0813
430	0.0668	0.084	0.0575	0.0577	0.0617
431	0.102	0.1371	0.1092	0.0934	0.1184
432	0.0855	0.0842	0.0682	0.0612	0.0583
433	0.0988	0.0991	0.0891	0.0899	0.0778
434	0.0883	0.0778	0.0968	0.1024	0.0868
435	0.0689	0.0641	0.0608	0.0637	0.0584
436	0.0598	0.0744	0.0605	0.0781	0.066
437	0.052	0.0528	0.0461	0.0529	0.0473
438	0.0577	0.0596	0.0591	0.0661	0.0581
439	0.062	0.0662	0.0599	0.0619	0.0579
440	0.0667	0.0683	0.068	0.0699	0.0642
441	0.0795	0.0826	0.0797	0.0784	0.0815
442	0.1013	0.0773	0.0766	0.0938	0.1013
443	0.1718	0.1176	0.1278	0.1676	0.1154
444	0.158	0.1267	0.1428	0.1406	0.1394
445	0.1312	0.1147	0.1325	0.1327	0.1249
446	0.1129	0.1041	0.1311	0.1229	0.1132
447	0.0963	0.0915	0.0914	0.1042	0.0943
448	0.1115	0.1097	0.1143	0.1284	0.1077
449	0.0838	0.0834	0.0857	0.0994	0.0786
450	0.1513	0.1352	0.1364	0.1544	0.1191
451	0.125	0.1214	0.1285	0.0994	0.1045
452	0.0907	0.0987	0.1285	0.1183	0.0773
453	0.0701	0.0738	0.071	0.0836	0.0637
454	0.0744	0.0749	0.0786	0.0816	0.0695
455	0.0787	0.0871	0.0622	0.0817	0.0919
456	0.0676	0.0676	0.0774	0.0804	0.0627
457	0.0646	0.0597	0.0553	0.066	0.0561
458	0.0736	0.0656	0.0651	0.0812	0.0764
459	0.101	0.0952	0.0975	0.1145	0.113
460	0.0807	0.0811	0.0893	0.0949	0.084
461	0.104	0.1238	0.1225	0.1223	0.1136
462	0.1039	0.1239	0.1105	0.1022	0.14
463	0.0769	0.0924	0.0629	0.0909	0.0763
464	0.1134	0.1116	0.0795	0.0952	0.113
465	0.0998	0.103	0.085	0.1139	0.1107
466	0.0976	0.0881	0.0806	0.1126	0.1085
467	0.1426	0.1506	0.1382	0.1615	0.1354
468	0.1731	0.141	0.1812	0.2086	0.1889
469	0.1178	0.1094	0.1473	0.147	0.0998
470	0.0929	0.0964	0.1182	0.1048	0.0845
471	0.1485	0.1488	0.2223	0.1914	0.1641
472	0.1856	0.1217	0.2254	0.1666	0.1433
473	0.0906	0.0905	0.162	0.1198	0.0883
474	0.1264	0.1086	0.1143	0.1347	0.1177
475	0.1359	0.1134	0.1341	0.161	0.1111
476	0.1325	0.1356	0.1403	0.1581	0.1304
477	0.114	0.1111	0.1147	0.1418	0.115
478	0.081	0.0754	0.0831	0.1015	0.0889
479	0.1263	0.1488	0.1381	0.2022	0.1503
480	0.1814	0.1295	0.1398	0.2151	0.1598
481	0.1484	0.1505	0.1619	0.2073	0.1604
482	0.0895	0.0831	0.1178	0.2078	0.0955
483	0.0883	0.0879	0.0947	0.2301	0.0994
484	0.1398	0.1245	0.1648	0.2439	0.1555
485	0.1106	0.1014	0.1258	0.178	0.1107
486	0.0852	0.0759	0.13	0.1312	0.0911
487	0.0869	0.0778	0.1157	0.1465	0.1067
488	0.1023	0.0886	0.1202	0.1535	0.1208
489	0.0903	0.0827	0.1156	0.1351	0.1106
490	0.0864	0.0821	0.1492	0.1111	0.1052
491	0.1186	0.0966	0.1534	0.1539	0.1672
492	0.1658	0.1559	0.1873	0.203	0.1867
493	0.1159	0.0928	0.1064	0.1718	0.1441
494	0.107	0.1139	0.1072	0.1414	0.1355
495	0.1908	0.1586	0.2158	0.181	0.345
496	0.1676	0.133	0.1379	0.1362	0.2058
497	0.2005	0.1777	0.1403	0.1342	0.1772
498	0.2707	0.2685	0.1624	0.1621	0.2918
499	0.3195	0.3207	0.2125	0.1936	0.2591
500	0.1945	0.19	0.1722	0.1346	0.1947
501	0.1635	0.1473	0.1369	0.1275	0.1673
502	0.1137	0.1279	0.1782	0.1259	0.1511
503	0.0821	0.0899	0.0907	0.1437	0.1304
504	0.0898	0.0959	0.0829	0.2221	0.0877
505	0.1041	0.1011	0.1066	0.119	0.0937
506	0.123	0.1037	0.1174	0.154	0.1224
507	0.0656	0.0697	0.0552	0.1379	0.0598
508	0.0701	0.0735	0.0914	0.1187	0.1071
509	0.076	0.0845	0.093	0.1113	0.0885
510	0.0627	0.0631	0.0601	0.1272	0.0656
511	0.0588	0.0581	0.0548	0.1031	0.0559
512	0.0661	0.059	0.0884	0.0972	0.0781
513	0.1133	0.0714	0.1181	0.1224	0.0906
514	0.0582	0.0507	0.0525	0.0621	0.0547
515	0.057	0.054	0.0526	0.0805	0.0551
516	0.0675	0.0596	0.1063	0.0809	0.0696
517	0.1092	0.0951	0.1001	0.0852	0.0755
518	0.0858	0.0758	0.063	0.0681	0.0712
519	0.0656	0.0616	0.0617	0.0686	0.0818
520	0.0839	0.0722	0.0783	0.1259	0.0864
521	0.0816	0.0622	0.0657	0.0693	0.0853
522	0.087	0.0665	0.0656	0.0741	0.0834
523	0.0809	0.0691	0.0682	0.0804	0.0812
524	0.11	0.0866	0.0903	0.1006	0.1117
525	0.1539	0.1501	0.1414	0.1318	0.1605
526	0.133	0.1137	0.0969	0.134	0.1384
527	0.1073	0.0906	0.0852	0.1052	0.1035
528	0.1394	0.109	0.1019	0.1257	0.1285
529	0.1947	0.1715	0.1631	0.1943	0.1794
530	0.1676	0.1409	0.1356	0.1603	0.1545
531	0.1936	0.1714	0.1631	0.1905	0.1889
532	0.1414	0.1204	0.112	0.132	0.1304
533	0.2028	0.1709	0.1515	0.1747	0.1854
534	0.2067	0.1881	0.1719	0.1896	0.2098
535	0.1999	0.1854	0.1606	0.1753	0.1764
536	0.1098	0.0941	0.0903	0.1102	0.1176
537	0.1167	0.0904	0.0919	0.1113	0.1242
538	0.1987	0.1754	0.1717	0.1861	0.2087
539	0.1403	0.0976	0.1034	0.1115	0.1616
540	0.138	0.1004	0.0989	0.1113	0.1476
541	0.1297	0.0942	0.0979	0.1066	0.1342
542	0.113	0.0796	0.082	0.0883	0.1087
543	0.1067	0.0806	0.094	0.0913	0.135
544	0.1025	0.0782	0.0804	0.0852	0.1084
545	0.0833	0.0657	0.0651	0.0684	0.0844
546	0.0837	0.0716	0.0653	0.0705	0.0867
547	0.1043	0.0805	0.0715	0.0766	0.0932
548	0.1237	0.1121	0.1078	0.1104	0.1187
549	0.2066	0.1298	0.1359	0.1403	0.1537
550	0.184	0.0841	0.0985	0.1347	0.1264
551	0.2079	0.1882	0.1841	0.1934	0.216
552	0.151	0.0796	0.1057	0.1194	0.14
553	0.1717	0.1202	0.1099	0.1207	0.1464
554	0.1543	0.0865	0.0877	0.0968	0.1298
555	0.1322	0.0732	0.0764	0.0814	0.1238
556	0.0916	0.0675	0.0637	0.0653	0.0874
557	0.0908	0.0893	0.081	0.0764	0.0882
558	0.1035	0.0942	0.0978	0.1003	0.0982
559	0.065	0.0863	0.0638	0.0731	0.0619
560	0.1049	0.1216	0.1348	0.1452	0.1015
561	0.0746	0.0793	0.0678	0.0857	0.0778
562	0.1609	0.1716	0.1526	0.1426	0.2109
563	0.2042	0.1511	0.1673	0.2861	0.1893
564	0.2024	0.1172	0.145	0.1937	0.185
565	0.2847	0.1338	0.2035	0.2042	0.234
566	0.4829	0.274	0.4025	0.368	0.4666
567	0.317	0.1575	0.3095	0.266	0.3057
568	0.2437	0.1406	0.3407	0.2323	0.2762
569	0.1608	0.1545	0.1885	0.2021	0.2115
570	0.251	0.2285	0.2666	0.2656	0.2284
571	0.1936	0.2315	0.2481	0.2579	0.2361
572	0.1312	0.1157	0.149	0.1437	0.1536
573	0.1295	0.1133	0.1337	0.1511	0.1435
574	0.0881	0.0779	0.0972	0.1074	0.1041
575	0.0646	0.0653	0.0642	0.0707	0.0744
576	0.1343	0.1393	0.1196	0.1209	0.1423
577	0.0698	0.0758	0.066	0.0673	0.0696
578	0.1259	0.0923	0.1087	0.1183	0.1217
579	0.0604	0.0812	0.0618	0.0689	0.0608
580	0.0558	0.0764	0.0656	0.0728	0.0543
581	0.1216	0.1085	0.1177	0.1144	0.1183
582	0.068	0.0847	0.0694	0.0839	0.0732
583	0.0589	0.056	0.0625	0.0634	0.0553
584	0.0911	0.0833	0.1042	0.0884	0.0972
585	0.0932	0.0901	0.0974	0.0969	0.0959
586	0.0626	0.0794	0.0651	0.09	0.0583
587	0.0598	0.0613	0.0755	0.0658	0.059
588	0.0579	0.0681	0.082	0.0624	0.0591
589	0.0571	0.0524	0.0689	0.0575	0.0538
590	0.127	0.1002	0.101	0.1286	0.1327
591	0.0585	0.0563	0.0607	0.0583	0.0584
592	0.069	0.0668	0.0909	0.0613	0.0639
593	0.0534	0.0528	0.0511	0.0496	0.0482
594	0.0581	0.0553	0.06	0.0543	0.0546
595	0.0534	0.0565	0.0532	0.0523	0.0498
596	0.0554	0.0545	0.0537	0.0549	0.0498
597	0.0727	0.0727	0.0772	0.0934	0.0728
598	0.0932	0.081	0.0941	0.0988	0.0781
599	0.1274	0.1253	0.1411	0.1394	0.1176
600	0.2341	0.2261	0.2816	0.2503	0.1926
601	0.2107	0.2305	0.2459	0.2344	0.1941
602	0.1258	0.1279	0.2009	0.1303	0.1009
603	0.0706	0.0685	0.0858	0.108	0.0817
604	0.0708	0.0704	0.0704	0.0703	0.064
605	0.0765	0.0777	0.0731	0.0747	0.0731
606	0.075	0.072	0.0608	0.0619	0.062
607	0.0751	0.1091	0.089	0.1319	0.0975
608	0.0912	0.0818	0.0794	0.0761	0.0719
609	0.0806	0.077	0.0722	0.0834	0.0671
610	0.0775	0.0734	0.0773	0.0834	0.0662
611	0.0896	0.0771	0.1015	0.0784	0.0653
612	0.1152	0.0983	0.1033	0.0925	0.0782
613	0.1625	0.1439	0.1506	0.1583	0.1436
614	0.0832	0.0651	0.0691	0.0722	0.0672
615	0.0947	0.0681	0.0757	0.0778	0.0721
616	0.0943	0.0707	0.0728	0.0751	0.0693
617	0.141	0.1214	0.1322	0.1133	0.1178
618	0.1085	0.0941	0.0871	0.088	0.0851
619	0.1543	0.1517	0.1332	0.1352	0.1279
620	0.1266	0.119	0.1036	0.1108	0.1075
621	0.1043	0.1029	0.0924	0.0964	0.0931
622	0.1225	0.1271	0.1094	0.1217	0.114
623	0.0959	0.1011	0.0838	0.0958	0.088
624	0.1103	0.124	0.0983	0.1139	0.1052
625	0.141	0.1544	0.1374	0.1342	0.1317
626	0.0982	0.1054	0.0873	0.0949	0.0877
627	0.1399	0.1545	0.1365	0.1385	0.1309
628	0.1403	0.159	0.1416	0.1405	0.1379
629	0.1088	0.1203	0.0984	0.1171	0.0907
630	0.1337	0.1357	0.1156	0.1324	0.0968
631	0.0936	0.09	0.0904	0.0987	0.0801
632	0.0882	0.0871	0.0857	0.0882	0.0806
633	0.0951	0.0819	0.084	0.0934	0.0823
634	0.0766	0.0763	0.0759	0.0778	0.0746
635	0.0766	0.0797	0.0734	0.0758	0.0738
636	0.0833	0.1036	0.0952	0.0933	0.1056
637	0.0762	0.0925	0.0766	0.0721	0.0736
638	0.0805	0.0825	0.0772	0.0727	0.0718
639	0.1313	0.1376	0.1445	0.1398	0.1407
640	0.1404	0.1128	0.1248	0.0988	0.1025
641	0.0908	0.0788	0.0852	0.0716	0.0724
642	0.0943	0.0829	0.0884	0.0769	0.0825
643	0.0922	0.0883	0.0858	0.0752	0.0841
644	0.1144	0.1129	0.0916	0.0967	0.0976
645	0.0848	0.0895	0.078	0.0822	0.078
646	0.1149	0.1379	0.1155	0.2496	0.1044
647	0.0964	0.1172	0.0927	0.2339	0.122
648	0.0828	0.1317	0.1021	0.4458	0.1306
649	0.1172	0.2127	0.166	0.6161	0.2096
650	0.1083	0.216	0.1982	0.4701	0.1896
651	0.1105	0.1731	0.1514	0.5121	0.1558
652	0.0769	0.1186	0.1818	0.2403	0.1438
653	0.0838	0.1047	0.1631	0.1096	0.0761
654	0.09	0.1065	0.0999	0.0886	0.1094
655	0.0815	0.1095	0.0878	0.0795	0.114
656	0.0765	0.1015	0.0916	0.0699	0.0859
657	0.0783	0.0715	0.0766	0.0716	0.0624
658	0.129	0.1261	0.1378	0.139	0.1144
659	0.1299	0.1118	0.1122	0.1081	0.106
660	0.1383	0.1141	0.1187	0.1271	0.1136
661	0.1121	0.0693	0.0726	0.0765	0.067
662	0.0911	0.0669	0.0724	0.0727	0.071
663	0.0751	0.055	0.064	0.067	0.057
664	0.0854	0.0701	0.0765	0.0782	0.0633
665	0.0741	0.0689	0.0778	0.071	0.0581
666	0.0784	0.0693	0.074	0.0687	0.0581
667	0.0778	0.0698	0.08	0.0673	0.0608
668	0.1196	0.0997	0.1082	0.1027	0.0959
669	0.0678	0.065	0.066	0.0663	0.0576
670	0.0703	0.0639	0.0634	0.0649	0.0599
671	0.0863	0.0695	0.0736	0.0763	0.0706
672	0.0743	0.0696	0.0701	0.0712	0.0679
673	0.0737	0.0725	0.0705	0.0718	0.0683
674	0.1534	0.1554	0.1017	0.0917	0.1341
675	0.1336	0.1309	0.0843	0.0864	0.1377
676	0.1156	0.1501	0.0856	0.0872	0.1209
677	0.0961	0.1763	0.1155	0.1076	0.0819
678	0.1226	0.1265	0.0936	0.1012	0.0912
679	0.0773	0.0893	0.0786	0.097	0.0722
680	0.1328	0.1564	0.1621	0.1825	0.153
681	0.109	0.1136	0.0943	0.0992	0.0877
682	0.0856	0.0914	0.0759	0.0851	0.0756
683	0.0898	0.0933	0.08	0.0903	0.0814
684	0.1711	0.1761	0.1667	0.1603	0.1611
685	0.0954	0.1044	0.0861	0.0968	0.0868
686	0.0935	0.0955	0.0918	0.0938	0.082
687	0.1665	0.1815	0.1881	0.1807	0.1625
688	0.1098	0.1056	0.0951	0.1036	0.0933
689	0.1221	0.1213	0.1029	0.1141	0.1106
690	0.107	0.0908	0.0869	0.096	0.088
691	0.1486	0.1271	0.124	0.1271	0.1215
692	0.1675	0.1294	0.1266	0.1239	0.1166
693	0.121	0.0904	0.0984	0.0967	0.0933
694	0.1158	0.0872	0.0993	0.0958	0.0959
695	0.0951	0.0741	0.0841	0.0836	0.084
696	0.0925	0.077	0.1041	0.099	0.0951
697	0.1067	0.1079	0.1188	0.1011	0.0961
698	0.0862	0.0669	0.0787	0.0858	0.0811
699	0.0919	0.0723	0.0894	0.0891	0.0834
700	0.1372	0.1375	0.1739	0.1471	0.1508
701	0.1261	0.1	0.1474	0.1315	0.1295
702	0.0892	0.0681	0.0839	0.0814	0.0859
703	0.1023	0.0867	0.1328	0.1064	0.1061
704	0.181	0.1602	0.21	0.1788	0.1796
705	0.1267	0.1202	0.1443	0.1266	0.1455
706	0.1383	0.1177	0.1385	0.1362	0.1408
707	0.0998	0.0806	0.0961	0.0855	0.095
708	0.0965	0.0756	0.1106	0.114	0.1113
709	0.1105	0.113	0.1334	0.1291	0.2051
710	0.0948	0.069	0.1276	0.1473	0.081
711	0.105	0.0799	0.1646	0.1948	0.0887
712	0.1561	0.1304	0.1473	0.1732	0.1322
713	0.1214	0.1053	0.1175	0.1099	0.0871
714	0.1603	0.1475	0.1693	0.1517	0.1519
715	0.1217	0.1369	0.1548	0.1202	0.148
716	0.1239	0.1225	0.1583	0.115	0.1442
717	0.1905	0.1405	0.1404	0.1538	0.1869
718	0.0968	0.0954	0.1268	0.1045	0.1088
719	0.1293	0.1239	0.1576	0.1325	0.1259
720	0.1175	0.0917	0.1198	0.1202	0.1225
721	0.2213	0.2003	0.2002	0.1871	0.2116
722	0.1876	0.1973	0.2159	0.1876	0.1866
723	0.0968	0.0948	0.1143	0.0988	0.0989
724	0.0925	0.0843	0.0959	0.1051	0.0934
725	0.1132	0.1144	0.1324	0.114	0.1189
726	0.1417	0.1562	0.1575	0.1394	0.1353
727	0.0988	0.0906	0.1066	0.0904	0.0946
728	0.1408	0.1423	0.1689	0.1463	0.1378
729	0.1217	0.1163	0.1406	0.1195	0.1271
730	0.1066	0.0832	0.1126	0.0858	0.113
731	0.1001	0.1091	0.1276	0.1093	0.1176
732	0.1024	0.0824	0.1007	0.0801	0.1109
733	0.0692	0.0575	0.0607	0.0601	0.0714
734	0.0851	0.0733	0.0731	0.0744	0.0836
735	0.0594	0.0593	0.0656	0.0654	0.0713
736	0.0892	0.0674	0.063	0.0675	0.0666
737	0.0662	0.0607	0.0751	0.0723	0.0695
738	0.0569	0.0486	0.0604	0.0632	0.0641
739	0.0657	0.0522	0.0564	0.066	0.0683
740	0.0686	0.068	0.0538	0.0617	0.0713
741	0.0612	0.0804	0.0503	0.0671	0.0536
742	0.083	0.0542	0.0551	0.059	0.0535
743	0.0676	0.0689	0.0569	0.0629	0.0621
744	0.0838	0.0785	0.0511	0.1237	0.071
745	0.0947	0.0851	0.0882	0.1077	0.1355
746	0.0713	0.0597	0.0523	0.0558	0.047
747	0.1292	0.0609	0.0654	0.0584	0.0532
748	0.1245	0.0657	0.0842	0.0569	0.0533
749	0.0858	0.0554	0.0575	0.0498	0.0503
750	0.0692	0.0526	0.0558	0.0531	0.0522
751	0.0667	0.0602	0.0649	0.0677	0.0608
752	0.0656	0.0568	0.0646	0.062	0.0576
753	0.0772	0.0725	0.0756	0.0772	0.0782
754	0.0889	0.0856	0.0821	0.0803	0.0869
755	0.1754	0.1593	0.1381	0.1405	0.159
756	0.1711	0.1435	0.1159	0.1251	0.1327
757	0.3027	0.2248	0.1888	0.2125	0.1825
758	0.2046	0.2526	0.1419	0.1371	0.1341
759	0.1353	0.1123	0.1119	0.1068	0.1039
760	0.1415	0.122	0.1256	0.1187	0.1176
761	0.0988	0.0759	0.0868	0.0872	0.0863
762	0.1046	0.0906	0.0952	0.096	0.0951
763	0.1136	0.0832	0.0968	0.0889	0.0813
764	0.0869	0.1014	0.0997	0.1081	0.1078
765	0.0818	0.0865	0.0651	0.0839	0.0774
[truncated: 568 more rows]

## Sheet: change in RMSF
XDH residues	apo-protein	HJ010-bound protein	HJ028-bound protein	HJ059-bound protein	HJ069-bound protein
[truncated: 1,333 more rows]

[truncated: 2 more sheets: H-BONDS, Pairs within 0.35 nm]
