# Supplementary material for: Potential candidates from a functional food Zanthoxyli Pericarpium (Sichuan pepper) for the management of hyperuricemia: high-through virtual screening, network pharmacology and dynamics simulations
Source: Front Endocrinol (Lausanne). 2024 Dec 11;15:1436360. doi: 10.3389/fendo.2024.1436360 (PMC11668583; doi:10.3389/fendo.2024.1436360)
Supplement: Supplementary file 6 [file Table6.xlsx]

## Sheet: Protein RMSD
Time(ns)	apo-protein	HJ010-bound protein
0	6e-07	6e-07
0.04	0.0911235	0.0874428
0.08	0.101542	0.109915
0.12	0.109152	0.112945
0.16	0.118793	0.126389
0.2	0.116143	0.120152
0.24	0.112619	0.130337
0.28	0.10817	0.136343
0.32	0.117561	0.140974
0.36	0.10845	0.131701
0.4	0.109563	0.134759
0.44	0.115332	0.142286
0.48	0.126841	0.147135
0.52	0.119546	0.146282
0.56	0.117369	0.148645
0.6	0.119617	0.1492
0.64	0.115928	0.156449
0.68	0.120079	0.170812
0.72	0.121235	0.159173
0.76	0.120416	0.170788
0.8	0.12356	0.175502
0.84	0.138359	0.172458
0.88	0.136114	0.163131
0.92	0.129639	0.163598
0.96	0.138012	0.152993
1	0.133737	0.157107
1.04	0.140721	0.154027
1.08	0.138177	0.152436
1.12	0.132708	0.155661
1.16	0.126347	0.153302
1.2	0.129763	0.155808
1.24	0.125144	0.163821
1.28	0.133554	0.160517
1.32	0.140382	0.161777
1.36	0.159395	0.173466
1.4	0.14951	0.170717
1.44	0.158441	0.164479
1.48	0.157768	0.167865
1.52	0.160252	0.1573
1.56	0.172315	0.167251
1.6	0.163903	0.169102
1.64	0.159431	0.167266
1.68	0.15486	0.165979
1.72	0.164624	0.158381
1.76	0.160784	0.156483
1.8	0.147308	0.160404
1.84	0.149531	0.169931
1.88	0.152819	0.161064
1.92	0.161218	0.16232
1.96	0.166272	0.154717
2	0.155397	0.161238
2.04	0.15365	0.156126
2.08	0.150527	0.150132
2.12	0.149873	0.156451
2.16	0.145208	0.157699
2.2	0.143262	0.16054
2.24	0.153707	0.160654
2.28	0.164842	0.152256
2.32	0.171699	0.152814
2.36	0.171709	0.16992
2.4	0.166781	0.164379
2.44	0.162627	0.162554
2.48	0.152029	0.162381
2.52	0.152907	0.166365
2.56	0.156655	0.167087
2.6	0.152912	0.180762
2.64	0.150893	0.171618
2.68	0.153692	0.166297
2.72	0.144244	0.164961
2.76	0.151515	0.166944
2.8	0.14518	0.174094
2.84	0.15537	0.169965
2.88	0.154081	0.171009
2.92	0.146532	0.163739
2.96	0.145277	0.171209
3	0.147943	0.176042
3.04	0.159174	0.172668
3.08	0.163188	0.173924
3.12	0.160815	0.167131
3.16	0.165628	0.165356
3.2	0.160336	0.160718
3.24	0.16433	0.161704
3.28	0.164083	0.162983
3.32	0.164831	0.172421
3.36	0.174586	0.169355
3.4	0.157567	0.166503
3.44	0.152631	0.176359
3.48	0.151589	0.171886
3.52	0.149743	0.166846
3.56	0.155738	0.171923
3.6	0.145364	0.172273
3.64	0.145267	0.170517
3.68	0.14494	0.177824
3.72	0.146566	0.173759
3.76	0.153119	0.170911
3.8	0.147433	0.173996
3.84	0.149112	0.175094
3.88	0.147998	0.178018
3.92	0.156539	0.175378
3.96	0.151396	0.166177
4	0.144089	0.17022
4.04	0.141234	0.163973
4.08	0.147216	0.171997
4.12	0.143661	0.171066
4.16	0.148352	0.171626
4.2	0.148566	0.170848
4.24	0.148981	0.174632
4.28	0.156823	0.173159
4.32	0.1515	0.18187
4.36	0.154466	0.183588
4.4	0.166656	0.17854
4.44	0.160691	0.175649
4.48	0.166905	0.164407
4.52	0.169096	0.178279
4.56	0.16875	0.178738
4.6	0.161169	0.172931
4.64	0.167597	0.179095
4.68	0.170235	0.171512
4.72	0.153864	0.169632
4.76	0.153677	0.173366
4.8	0.156661	0.169057
4.84	0.160486	0.169284
4.88	0.150139	0.174033
4.92	0.156321	0.174998
4.96	0.15702	0.179708
5	0.160071	0.180866
5.04	0.165502	0.176656
5.08	0.173824	0.17295
5.12	0.172122	0.180213
5.16	0.171875	0.185321
5.2	0.168552	0.194455
5.24	0.175312	0.193262
5.28	0.176632	0.192951
5.32	0.179268	0.193076
5.36	0.174386	0.201471
5.4	0.176044	0.206015
5.44	0.175787	0.204612
5.48	0.167652	0.193516
5.52	0.17335	0.210771
5.56	0.164944	0.203262
5.6	0.165101	0.202315
5.64	0.172671	0.203831
5.68	0.17028	0.205065
5.72	0.175877	0.205916
5.76	0.166104	0.202495
5.8	0.171649	0.200873
5.84	0.175839	0.19621
5.88	0.180672	0.192673
5.92	0.186438	0.204518
5.96	0.170917	0.198676
6	0.176346	0.203095
6.04	0.17588	0.213735
6.08	0.188467	0.212612
6.12	0.18635	0.214278
6.16	0.18371	0.208674
6.2	0.175052	0.205213
6.24	0.189684	0.215885
6.28	0.178265	0.220168
6.32	0.174491	0.225886
6.36	0.174427	0.211918
6.4	0.181922	0.218756
6.44	0.170941	0.204737
6.48	0.174257	0.213132
6.52	0.171473	0.217001
6.56	0.180731	0.211809
6.6	0.185158	0.213639
6.64	0.177566	0.217507
6.68	0.180865	0.226478
6.72	0.181275	0.219349
6.76	0.175173	0.215317
6.8	0.178993	0.219479
6.84	0.175246	0.211855
6.88	0.17221	0.222051
6.92	0.172464	0.222756
6.96	0.171703	0.218505
7	0.173191	0.214017
7.04	0.167201	0.212482
7.08	0.165275	0.207855
7.12	0.163237	0.222595
7.16	0.152816	0.223555
7.2	0.166032	0.229071
7.24	0.161219	0.223045
7.28	0.16204	0.213968
7.32	0.159321	0.230274
7.36	0.16494	0.225058
7.4	0.163961	0.230971
7.44	0.166658	0.228468
7.48	0.162662	0.228731
7.52	0.163611	0.223767
7.56	0.16577	0.223391
7.6	0.165983	0.23611
7.64	0.177278	0.235202
7.68	0.170916	0.217465
7.72	0.176879	0.234363
7.76	0.18418	0.227797
7.8	0.170679	0.228944
7.84	0.178089	0.223204
7.88	0.172453	0.223571
7.92	0.168408	0.221448
7.96	0.173486	0.22185
8	0.161831	0.214679
8.04	0.168594	0.219235
8.08	0.176983	0.219403
8.12	0.182807	0.219731
8.16	0.174706	0.224843
8.2	0.177318	0.221186
8.24	0.175826	0.223286
8.28	0.171224	0.225953
8.32	0.167316	0.224042
8.36	0.173303	0.220519
8.4	0.167735	0.235261
8.44	0.173926	0.23397
8.48	0.166466	0.224063
8.52	0.174107	0.234103
8.56	0.165595	0.23065
8.6	0.172253	0.232821
8.64	0.175402	0.234117
8.68	0.181085	0.235415
8.72	0.180545	0.229521
8.76	0.178189	0.233601
8.8	0.173275	0.221804
8.84	0.188157	0.228794
8.88	0.178587	0.235787
8.92	0.174195	0.223139
8.96	0.177297	0.228474
9	0.177909	0.222118
9.04	0.17783	0.221723
9.08	0.178107	0.221341
9.12	0.174647	0.229246
9.16	0.176615	0.229271
9.2	0.177566	0.225803
9.24	0.189748	0.226949
9.28	0.188314	0.228569
9.32	0.184619	0.217873
9.36	0.186779	0.228155
9.4	0.178985	0.228008
9.44	0.191499	0.242364
9.48	0.19518	0.246408
9.52	0.184944	0.245837
9.56	0.18666	0.250153
9.6	0.187797	0.238744
9.64	0.186568	0.23995
9.68	0.175782	0.24012
9.72	0.187394	0.246722
9.76	0.178706	0.244209
9.8	0.177734	0.240065
9.84	0.186684	0.247713
9.88	0.18754	0.250044
9.92	0.192309	0.237483
9.96	0.186313	0.232377
10	0.186284	0.233146
10.04	0.191558	0.236152
10.08	0.19007	0.231485
10.12	0.191879	0.248626
10.16	0.186613	0.242625
10.2	0.203544	0.244827
10.24	0.19116	0.24087
10.28	0.19278	0.238601
10.32	0.183051	0.243859
10.36	0.183427	0.238479
10.4	0.19532	0.231307
10.44	0.197347	0.228738
10.48	0.190727	0.225867
10.52	0.199489	0.222834
10.56	0.1955	0.226156
10.6	0.196648	0.226178
10.64	0.18587	0.234404
10.68	0.188721	0.229549
10.72	0.188011	0.232939
10.76	0.190954	0.247472
10.8	0.187904	0.242903
10.84	0.190296	0.239102
10.88	0.18744	0.242458
10.92	0.193774	0.24101
10.96	0.193546	0.242911
11	0.194996	0.251437
11.04	0.20067	0.24499
11.08	0.201814	0.249822
11.12	0.184432	0.240756
11.16	0.198124	0.244544
11.2	0.198242	0.225631
11.24	0.193459	0.234014
11.28	0.194824	0.232224
11.32	0.192108	0.221057
11.36	0.188017	0.232161
11.4	0.185203	0.226197
11.44	0.191842	0.227826
11.48	0.190159	0.224993
11.52	0.18696	0.227099
11.56	0.194325	0.222412
11.6	0.189527	0.229192
11.64	0.182162	0.235622
11.68	0.185345	0.230883
11.72	0.190757	0.23511
11.76	0.198561	0.233839
11.8	0.19959	0.235461
11.84	0.203899	0.233057
11.88	0.210507	0.234088
11.92	0.207601	0.239337
11.96	0.199897	0.236756
12	0.207643	0.233051
12.04	0.206471	0.228043
12.08	0.200461	0.237849
12.12	0.198596	0.235654
12.16	0.202018	0.237722
12.2	0.206955	0.234096
12.24	0.216205	0.228964
12.28	0.213192	0.235904
12.32	0.209253	0.229593
12.36	0.218156	0.239023
12.4	0.222014	0.234877
12.44	0.204813	0.228887
12.48	0.202577	0.227252
12.52	0.211057	0.233127
12.56	0.208772	0.233509
12.6	0.20739	0.249493
12.64	0.207346	0.238768
12.68	0.200535	0.241925
12.72	0.209309	0.233087
12.76	0.212656	0.235505
12.8	0.205174	0.244203
12.84	0.210346	0.243494
12.88	0.217724	0.24261
12.92	0.207011	0.241892
12.96	0.215907	0.235569
13	0.219739	0.231636
13.04	0.208313	0.243321
13.08	0.208595	0.240158
13.12	0.212367	0.237245
13.16	0.214782	0.235563
13.2	0.214871	0.237256
13.24	0.224036	0.236475
13.28	0.215318	0.239848
13.32	0.218497	0.245464
13.36	0.22088	0.245214
13.4	0.224321	0.249444
13.44	0.223567	0.243747
13.48	0.228736	0.240773
13.52	0.217147	0.242947
13.56	0.218823	0.240225
13.6	0.229877	0.235605
13.64	0.220152	0.239719
13.68	0.21905	0.24566
13.72	0.22234	0.243947
13.76	0.213217	0.247496
13.8	0.205411	0.249936
13.84	0.216942	0.244342
13.88	0.204484	0.251857
13.92	0.194681	0.248209
13.96	0.211235	0.256985
14	0.204096	0.258084
14.04	0.209887	0.264595
14.08	0.216022	0.257418
14.12	0.206888	0.254247
14.16	0.204342	0.257995
14.2	0.20844	0.246098
14.24	0.209706	0.24102
14.28	0.213324	0.246091
14.32	0.210319	0.245751
14.36	0.219034	0.247626
14.4	0.212918	0.25234
14.44	0.203585	0.246049
14.48	0.21344	0.247109
14.52	0.205271	0.248249
14.56	0.217481	0.243294
14.6	0.220483	0.248855
14.64	0.20748	0.239015
14.68	0.205969	0.251261
14.72	0.202066	0.24745
14.76	0.198134	0.242502
14.8	0.197135	0.238252
14.84	0.200752	0.25413
14.88	0.212892	0.249424
14.92	0.198969	0.252192
14.96	0.203086	0.255104
15	0.20822	0.259625
15.04	0.195018	0.256521
15.08	0.203484	0.258809
15.12	0.205909	0.250464
15.16	0.201883	0.259227
15.2	0.19834	0.254735
15.24	0.205692	0.249849
15.28	0.20205	0.248633
15.32	0.202004	0.249183
15.36	0.19727	0.262769
15.4	0.196725	0.255351
15.44	0.204531	0.258426
15.48	0.214939	0.265655
15.52	0.204108	0.26787
15.56	0.203902	0.26719
15.6	0.196804	0.271337
15.64	0.203879	0.265226
15.68	0.20169	0.257207
15.72	0.211261	0.257875
15.76	0.203981	0.261894
15.8	0.210488	0.276507
15.84	0.216483	0.279631
15.88	0.206487	0.261964
15.92	0.219978	0.271741
15.96	0.225369	0.268487
16	0.215073	0.277513
16.04	0.209814	0.257119
16.08	0.21565	0.27378
16.12	0.213202	0.267953
16.16	0.210467	0.280784
16.2	0.220406	0.271552
16.24	0.22666	0.272755
16.28	0.231281	0.261079
16.32	0.219134	0.27019
16.36	0.21807	0.273566
16.4	0.221974	0.268021
16.44	0.232333	0.259304
16.48	0.231999	0.267812
16.52	0.22642	0.284933
16.56	0.228889	0.273383
16.6	0.23517	0.268556
16.64	0.224953	0.272409
16.68	0.220474	0.268904
16.72	0.214939	0.269825
16.76	0.214824	0.273514
16.8	0.217874	0.26486
16.84	0.224181	0.272727
16.88	0.217727	0.27061
16.92	0.221819	0.26993
16.96	0.219506	0.271029
17	0.214614	0.266341
17.04	0.225179	0.288764
17.08	0.216076	0.276762
17.12	0.227551	0.265167
17.16	0.229996	0.260758
17.2	0.237551	0.274823
17.24	0.238305	0.271838
17.28	0.236723	0.26506
17.32	0.233113	0.262275
17.36	0.229357	0.2667
17.4	0.235715	0.263713
17.44	0.240393	0.26172
17.48	0.24234	0.264549
17.52	0.239424	0.269094
17.56	0.226891	0.270736
17.6	0.224927	0.261241
17.64	0.228914	0.262358
17.68	0.235303	0.266652
17.72	0.23696	0.254555
17.76	0.238083	0.250053
17.8	0.227316	0.238043
17.84	0.226888	0.253713
17.88	0.236998	0.239723
17.92	0.241413	0.237331
17.96	0.239626	0.2298
18	0.248513	0.230536
18.04	0.239255	0.224924
18.08	0.243981	0.217443
18.12	0.239567	0.235155
18.16	0.239566	0.232192
18.2	0.242344	0.230392
18.24	0.244728	0.218017
18.28	0.237059	0.223279
18.32	0.236393	0.218889
18.36	0.243907	0.222098
18.4	0.243786	0.226719
18.44	0.238437	0.210386
18.48	0.233781	0.217642
18.52	0.241627	0.222694
18.56	0.244495	0.220785
18.6	0.234821	0.215155
18.64	0.243153	0.22855
18.68	0.246751	0.220089
18.72	0.246329	0.224841
18.76	0.241797	0.224795
18.8	0.238196	0.232878
18.84	0.236575	0.224081
18.88	0.230187	0.226405
18.92	0.244721	0.220961
18.96	0.238991	0.218422
19	0.237318	0.223793
19.04	0.24283	0.223984
19.08	0.250576	0.221523
19.12	0.2546	0.22535
19.16	0.2583	0.223354
19.2	0.265414	0.225132
19.24	0.262564	0.220852
19.28	0.250321	0.227082
19.32	0.253375	0.236484
19.36	0.257732	0.230894
19.4	0.250703	0.232965
19.44	0.246665	0.22397
19.48	0.25817	0.22806
19.52	0.248903	0.223032
19.56	0.243282	0.228831
19.6	0.249259	0.237501
19.64	0.249924	0.227295
19.68	0.238459	0.225704
19.72	0.24348	0.222123
19.76	0.253609	0.230446
19.8	0.248614	0.229495
19.84	0.255847	0.224881
19.88	0.24417	0.228639
19.92	0.240368	0.22884
19.96	0.244623	0.221874
20	0.242422	0.221736
20.04	0.241968	0.237159
20.08	0.242404	0.228768
20.12	0.244338	0.232855
20.16	0.242117	0.236084
20.2	0.247838	0.231009
20.24	0.257015	0.232775
20.28	0.253359	0.231652
20.32	0.255469	0.229122
20.36	0.250861	0.229176
20.4	0.238328	0.226615
20.44	0.242032	0.218043
20.48	0.244617	0.225461
20.52	0.246479	0.219409
20.56	0.251995	0.221773
20.6	0.248047	0.220632
20.64	0.257448	0.220121
20.68	0.248587	0.212807
20.72	0.24976	0.222593
20.76	0.250132	0.21799
20.8	0.250746	0.205599
20.84	0.253114	0.214576
20.88	0.254408	0.203647
20.92	0.244125	0.21106
20.96	0.254914	0.222335
21	0.241261	0.213291
21.04	0.244845	0.216581
21.08	0.24597	0.218535
21.12	0.239028	0.219999
21.16	0.237707	0.217716
21.2	0.236938	0.222679
21.24	0.231462	0.218079
21.28	0.232903	0.216788
21.32	0.238874	0.219353
21.36	0.234036	0.220796
21.4	0.238141	0.224358
21.44	0.226456	0.226266
21.48	0.233638	0.222551
21.52	0.225052	0.220376
21.56	0.229793	0.216525
21.6	0.2319	0.223969
21.64	0.229144	0.22081
21.68	0.23604	0.219225
21.72	0.226883	0.214275
21.76	0.230171	0.218475
21.8	0.232425	0.215426
21.84	0.233743	0.207781
21.88	0.238806	0.20703
21.92	0.238558	0.208101
21.96	0.236648	0.211885
22	0.232746	0.204643
22.04	0.241584	0.199193
22.08	0.233101	0.207069
22.12	0.246445	0.207066
22.16	0.238164	0.205974
22.2	0.243036	0.208051
22.24	0.243481	0.210892
22.28	0.244042	0.216082
22.32	0.236083	0.204175
22.36	0.237954	0.208261
22.4	0.247028	0.208462
22.44	0.247667	0.209864
22.48	0.25028	0.207384
22.52	0.248832	0.210609
22.56	0.242485	0.202243
22.6	0.24594	0.198783
22.64	0.246179	0.209427
22.68	0.250507	0.207765
22.72	0.247048	0.207783
22.76	0.246844	0.214149
22.8	0.249664	0.212733
22.84	0.248336	0.211553
22.88	0.241642	0.208967
22.92	0.243175	0.203961
22.96	0.242452	0.201184
23	0.247224	0.198095
23.04	0.240435	0.204123
23.08	0.241105	0.203685
23.12	0.23906	0.206383
23.16	0.237951	0.208635
23.2	0.232126	0.198522
23.24	0.232044	0.210302
23.28	0.230235	0.208574
23.32	0.233437	0.210215
23.36	0.23186	0.208444
23.4	0.230094	0.204587
23.44	0.22753	0.203506
23.48	0.227954	0.205576
23.52	0.235601	0.20617
23.56	0.231574	0.205875
23.6	0.229524	0.197223
23.64	0.23823	0.193626
23.68	0.231734	0.196854
23.72	0.237225	0.193932
23.76	0.238073	0.19651
23.8	0.239649	0.200867
23.84	0.2456	0.192431
23.88	0.239276	0.201735
23.92	0.241817	0.205049
23.96	0.245018	0.204552
24	0.242117	0.204724
24.04	0.250888	0.216862
24.08	0.245648	0.21936
24.12	0.247003	0.216821
24.16	0.24913	0.212698
24.2	0.250265	0.217464
24.24	0.248248	0.205515
24.28	0.24584	0.207129
24.32	0.248124	0.200054
24.36	0.256008	0.194325
24.4	0.259588	0.199789
24.44	0.256583	0.206443
24.48	0.263644	0.209958
24.52	0.263207	0.203603
24.56	0.256022	0.201983
24.6	0.255212	0.20172
24.64	0.268673	0.207629
24.68	0.259644	0.19746
24.72	0.258487	0.203987
24.76	0.257271	0.217056
24.8	0.255574	0.218374
24.84	0.256676	0.221264
24.88	0.261265	0.213473
24.92	0.263505	0.214042
24.96	0.263081	0.219386
25	0.262877	0.212588
25.04	0.261059	0.211368
25.08	0.262262	0.223579
25.12	0.259563	0.214421
25.16	0.255238	0.213753
25.2	0.242716	0.214333
25.24	0.249173	0.216327
25.28	0.254914	0.200272
25.32	0.248266	0.214271
25.36	0.246446	0.202685
25.4	0.239047	0.202591
25.44	0.254569	0.206004
25.48	0.250688	0.199994
25.52	0.245784	0.205822
25.56	0.243047	0.209598
25.6	0.243175	0.201995
25.64	0.239758	0.19724
25.68	0.248691	0.202549
25.72	0.245445	0.197248
25.76	0.250943	0.197137
25.8	0.247506	0.201194
25.84	0.243422	0.20311
25.88	0.24955	0.204554
25.92	0.246425	0.208615
25.96	0.252781	0.201969
26	0.254978	0.191977
26.04	0.257975	0.200964
26.08	0.252748	0.208726
26.12	0.258279	0.211979
26.16	0.259097	0.217061
26.2	0.262009	0.20931
26.24	0.253193	0.220164
26.28	0.265902	0.203284
26.32	0.264036	0.20864
26.36	0.268072	0.215274
26.4	0.276253	0.217928
26.44	0.268443	0.225208
26.48	0.275498	0.209172
26.52	0.282283	0.213837
26.56	0.277452	0.205326
26.6	0.286767	0.216251
26.64	0.279104	0.222037
26.68	0.270234	0.222617
26.72	0.271182	0.213239
26.76	0.273072	0.218986
26.8	0.278604	0.208337
26.84	0.280442	0.212275
26.88	0.281136	0.213671
26.92	0.287903	0.203237
26.96	0.277516	0.210756
27	0.279314	0.214821
27.04	0.278099	0.212106
27.08	0.277591	0.208752
27.12	0.271865	0.2002
27.16	0.281999	0.206655
27.2	0.283311	0.2086
27.24	0.285355	0.21128
27.28	0.282851	0.207074
27.32	0.285211	0.202755
27.36	0.281021	0.205383
27.4	0.28808	0.203566
27.44	0.292361	0.204315
27.48	0.28744	0.211636
27.52	0.293213	0.206726
27.56	0.281906	0.202891
27.6	0.285498	0.204272
27.64	0.280292	0.204722
27.68	0.279013	0.202814
27.72	0.281164	0.205556
27.76	0.278873	0.20637
27.8	0.288345	0.204234
27.84	0.285942	0.204646
27.88	0.281778	0.206929
27.92	0.286719	0.199248
27.96	0.284521	0.196672
28	0.28559	0.205558
28.04	0.280183	0.202944
28.08	0.287397	0.198604
28.12	0.278408	0.20185
28.16	0.272932	0.201118
28.2	0.279328	0.198208
28.24	0.290334	0.19949
28.28	0.282415	0.206696
28.32	0.272481	0.20572
28.36	0.27533	0.204774
28.4	0.277949	0.207586
28.44	0.287326	0.215753
28.48	0.279466	0.207538
28.52	0.278368	0.211453
28.56	0.282062	0.207006
28.6	0.288235	0.209759
28.64	0.278636	0.204366
28.68	0.282207	0.205882
28.72	0.278328	0.200898
28.76	0.282569	0.203782
28.8	0.28664	0.200608
28.84	0.293708	0.204288
28.88	0.286739	0.202366
28.92	0.284331	0.209122
28.96	0.292326	0.209543
29	0.290992	0.220249
29.04	0.285577	0.214524
29.08	0.283785	0.216969
29.12	0.285903	0.221596
29.16	0.284966	0.215396
29.2	0.287815	0.219345
29.24	0.27998	0.214392
29.28	0.275574	0.215972
29.32	0.276154	0.213437
29.36	0.273097	0.222092
29.4	0.285113	0.213522
29.44	0.279931	0.21222
29.48	0.276832	0.219996
29.52	0.285316	0.212772
29.56	0.284546	0.224602
29.6	0.279198	0.224857
29.64	0.281084	0.223334
29.68	0.276615	0.232183
29.72	0.276384	0.225954
29.76	0.275315	0.229605
29.8	0.27971	0.233297
29.84	0.279206	0.231206
29.88	0.276713	0.232657
29.92	0.273143	0.230794
29.96	0.271913	0.224528
30	0.265624	0.231906
30.04	0.279313	0.231671
30.08	0.27333	0.233923
30.12	0.276741	0.228946
30.16	0.274772	0.226957
30.2	0.276069	0.234202
30.24	0.272232	0.237669
30.28	0.26512	0.236146
30.32	0.267938	0.226031
30.36	0.265159	0.230491
30.4	0.264786	0.228753
30.44	0.268148	0.230611
30.48	0.273015	0.233023
30.52	0.266126	0.241497
30.56	0.27486	0.23603
30.6	0.271263	0.233075
30.64	0.271561	0.23764
30.68	0.278163	0.245591
30.72	0.275715	0.243171
30.76	0.269209	0.232612
30.8	0.271344	0.232194
30.84	0.271857	0.226559
30.88	0.265376	0.221826
30.92	0.268263	0.228298
30.96	0.262341	0.234261
31	0.263129	0.238604
31.04	0.267858	0.236617
31.08	0.262262	0.231724
31.12	0.2662	0.237598
31.16	0.274788	0.24198
31.2	0.279521	0.248145
31.24	0.274377	0.238166
31.28	0.276702	0.254146
31.32	0.281438	0.238182
31.36	0.278725	0.244214
31.4	0.275492	0.236468
31.44	0.282858	0.242879
31.48	0.281614	0.234969
31.52	0.267114	0.240819
31.56	0.273247	0.234924
31.6	0.277228	0.249594
31.64	0.280495	0.240649
31.68	0.275339	0.233681
31.72	0.276031	0.239443
31.76	0.273128	0.246599
31.8	0.273177	0.250572
31.84	0.284766	0.243218
31.88	0.279052	0.234118
31.92	0.281378	0.231877
31.96	0.281528	0.251589
32	0.285145	0.244323
32.04	0.282776	0.245321
32.08	0.276059	0.23712
32.12	0.276224	0.244628
32.16	0.27377	0.243965
32.2	0.276549	0.23449
32.24	0.275328	0.235691
32.28	0.281019	0.232858
32.32	0.282917	0.23972
32.36	0.281407	0.239855
32.4	0.283003	0.229314
32.44	0.271126	0.230659
32.48	0.284879	0.230306
32.52	0.278385	0.225967
32.56	0.283652	0.227895
32.6	0.285856	0.230073
32.64	0.283626	0.227819
32.68	0.278633	0.23558
32.72	0.27307	0.235995
32.76	0.282699	0.234732
32.8	0.276973	0.234304
32.84	0.278332	0.225893
32.88	0.279287	0.229978
32.92	0.283809	0.230696
32.96	0.29177	0.242955
33	0.278668	0.233858
33.04	0.274796	0.242672
33.08	0.277787	0.242234
33.12	0.280768	0.245174
33.16	0.275918	0.242083
33.2	0.278355	0.23741
33.24	0.283279	0.237211
33.28	0.288404	0.241579
33.32	0.282575	0.235819
33.36	0.28019	0.236901
33.4	0.280943	0.241016
33.44	0.283747	0.238073
33.48	0.280075	0.234024
33.52	0.281473	0.237047
33.56	0.281375	0.241483
33.6	0.280096	0.235504
33.64	0.282803	0.233969
33.68	0.272772	0.227606
33.72	0.275327	0.234752
33.76	0.278715	0.232844
33.8	0.278083	0.229997
33.84	0.276911	0.229251
33.88	0.270326	0.232991
33.92	0.279493	0.231276
33.96	0.282009	0.239592
34	0.281012	0.232027
34.04	0.275525	0.250064
34.08	0.285683	0.247385
34.12	0.278623	0.257789
34.16	0.2783	0.254308
34.2	0.280544	0.246833
34.24	0.273937	0.248467
34.28	0.273702	0.243461
34.32	0.273753	0.242427
34.36	0.276593	0.24441
34.4	0.278625	0.235029
34.44	0.279019	0.242711
34.48	0.274384	0.236029
34.52	0.274436	0.23301
34.56	0.27606	0.249717
34.6	0.271427	0.254687
34.64	0.268675	0.254287
34.68	0.289171	0.252417
34.72	0.283528	0.243137
34.76	0.282073	0.253229
34.8	0.282956	0.244447
34.84	0.282637	0.247257
34.88	0.286278	0.241682
34.92	0.288355	0.233208
34.96	0.290503	0.227896
35	0.291562	0.244343
35.04	0.290729	0.235571
35.08	0.286569	0.248375
35.12	0.275442	0.237105
35.16	0.292015	0.243585
35.2	0.286305	0.240451
35.24	0.288261	0.250188
35.28	0.293906	0.250887
35.32	0.286808	0.234884
35.36	0.284158	0.253613
35.4	0.282452	0.244419
35.44	0.28733	0.240701
35.48	0.288835	0.234445
35.52	0.295105	0.244463
35.56	0.290503	0.238578
35.6	0.290211	0.246961
35.64	0.288569	0.262352
35.68	0.286881	0.254182
35.72	0.279276	0.250262
35.76	0.286712	0.255363
35.8	0.290864	0.252728
35.84	0.286207	0.259378
35.88	0.290305	0.258356
35.92	0.295371	0.250436
35.96	0.297087	0.263977
36	0.296966	0.253736
36.04	0.288613	0.251798
36.08	0.290035	0.259238
36.12	0.289173	0.261102
36.16	0.284486	0.260616
36.2	0.285998	0.261984
36.24	0.289072	0.255464
36.28	0.29057	0.243114
36.32	0.289439	0.245571
36.36	0.286977	0.246365
36.4	0.291756	0.254103
36.44	0.294066	0.245919
36.48	0.293848	0.252171
36.52	0.295482	0.246324
36.56	0.29498	0.257154
36.6	0.290089	0.249103
36.64	0.294318	0.253922
36.68	0.298259	0.249869
36.72	0.295841	0.24874
36.76	0.298094	0.247259
36.8	0.299303	0.248357
36.84	0.302762	0.246172
36.88	0.29194	0.251232
36.92	0.296413	0.243422
36.96	0.296808	0.254226
37	0.292257	0.256686
37.04	0.298025	0.259282
37.08	0.306188	0.25529
37.12	0.303493	0.249351
37.16	0.292493	0.23789
37.2	0.293719	0.247737
37.24	0.296503	0.249397
37.28	0.300548	0.24175
37.32	0.297115	0.243724
37.36	0.295283	0.255515
37.4	0.294909	0.250166
37.44	0.291793	0.238156
37.48	0.295395	0.242745
37.52	0.292059	0.238436
37.56	0.291976	0.247072
37.6	0.286446	0.236834
37.64	0.291023	0.237284
37.68	0.284163	0.253619
37.72	0.291758	0.258247
37.76	0.292322	0.256527
37.8	0.28984	0.255831
37.84	0.299163	0.254881
37.88	0.296783	0.262196
37.92	0.302087	0.246341
37.96	0.292768	0.243668
38	0.292755	0.245029
38.04	0.287215	0.249049
38.08	0.289587	0.248408
38.12	0.28977	0.249034
38.16	0.289914	0.252286
38.2	0.286714	0.253787
38.24	0.283609	0.24257
38.28	0.294458	0.249781
38.32	0.290711	0.242502
38.36	0.293417	0.238062
38.4	0.289219	0.239462
38.44	0.292256	0.225506
38.48	0.295329	0.245313
38.52	0.293163	0.228816
38.56	0.291508	0.23549
38.6	0.285217	0.233502
38.64	0.291394	0.232791
38.68	0.291746	0.243706
38.72	0.292546	0.241813
38.76	0.289869	0.238206
38.8	0.294239	0.239471
38.84	0.30078	0.247472
38.88	0.306557	0.242343
38.92	0.297311	0.240449
38.96	0.304075	0.242098
39	0.30605	0.242053
39.04	0.302541	0.248688
39.08	0.297614	0.248514
39.12	0.302973	0.239182
39.16	0.301579	0.239602
39.2	0.303161	0.253602
39.24	0.299941	0.238613
39.28	0.310887	0.246613
39.32	0.304449	0.243488
39.36	0.308266	0.245486
39.4	0.30393	0.239437
39.44	0.300757	0.226318
39.48	0.302345	0.23197
39.52	0.305243	0.233902
39.56	0.300958	0.228764
39.6	0.300283	0.230771
39.64	0.309456	0.238734
39.68	0.303686	0.232694
39.72	0.308025	0.24521
39.76	0.310017	0.247963
39.8	0.29985	0.251042
39.84	0.298482	0.252949
39.88	0.295021	0.245376
39.92	0.288103	0.250025
39.96	0.291937	0.252863
40	0.289575	0.248344
40.04	0.295656	0.25145
40.08	0.296401	0.259097
40.12	0.294604	0.263951
40.16	0.298651	0.259842
40.2	0.294252	0.250955
40.24	0.295024	0.253102
40.28	0.298185	0.256275
40.32	0.292871	0.268863
40.36	0.293825	0.263349
40.4	0.284813	0.26811
40.44	0.291961	0.256886
40.48	0.288162	0.258366
40.52	0.293146	0.25348
40.56	0.288954	0.254189
40.6	0.293967	0.249848
40.64	0.297126	0.259524
40.68	0.298869	0.258309
40.72	0.302134	0.26107
40.76	0.291726	0.262266
40.8	0.293618	0.258639
40.84	0.306463	0.262885
40.88	0.297928	0.252743
40.92	0.288196	0.264224
40.96	0.292193	0.262451
41	0.29403	0.268665
41.04	0.291944	0.260443
41.08	0.29798	0.259824
41.12	0.281826	0.251085
41.16	0.288453	0.25216
41.2	0.290758	0.266265
41.24	0.288347	0.261957
41.28	0.281029	0.250151
41.32	0.287259	0.266308
41.36	0.290782	0.258254
41.4	0.280131	0.253007
41.44	0.28086	0.258883
41.48	0.288074	0.253914
41.52	0.284774	0.249504
41.56	0.285407	0.256234
41.6	0.28611	0.250286
41.64	0.281209	0.268086
41.68	0.280969	0.263099
41.72	0.284175	0.274222
41.76	0.295991	0.249241
41.8	0.288409	0.259332
41.84	0.291854	0.268688
41.88	0.288265	0.269729
41.92	0.284194	0.26813
41.96	0.287904	0.256706
42	0.289222	0.265251
42.04	0.298894	0.260562
42.08	0.291683	0.270745
42.12	0.291432	0.258541
42.16	0.290117	0.26722
42.2	0.281452	0.274897
42.24	0.282712	0.267162
42.28	0.285529	0.278286
42.32	0.290083	0.269364
42.36	0.294315	0.273247
42.4	0.288363	0.277861
42.44	0.289145	0.268818
42.48	0.294726	0.271976
42.52	0.298287	0.264331
42.56	0.293107	0.274209
42.6	0.298758	0.267096
42.64	0.293343	0.264003
42.68	0.287203	0.275416
42.72	0.289412	0.274518
42.76	0.295285	0.272226
42.8	0.295348	0.267212
42.84	0.292884	0.261513
42.88	0.294111	0.266248
42.92	0.29099	0.268164
42.96	0.287349	0.279144
43	0.292052	0.272405
43.04	0.296114	0.274013
43.08	0.30088	0.263536
43.12	0.294939	0.273065
43.16	0.299965	0.28136
43.2	0.294415	0.282426
43.24	0.290909	0.27317
43.28	0.298472	0.285648
43.32	0.291531	0.282887
43.36	0.291343	0.264111
43.4	0.301111	0.263665
43.44	0.297022	0.28178
43.48	0.294461	0.280539
43.52	0.293965	0.271805
43.56	0.295827	0.279776
43.6	0.291392	0.269701
43.64	0.287303	0.261382
43.68	0.291303	0.270233
43.72	0.288682	0.284708
43.76	0.288517	0.274925
43.8	0.285123	0.270058
43.84	0.289444	0.263215
43.88	0.2876	0.269199
43.92	0.288406	0.262642
43.96	0.293454	0.257521
44	0.295347	0.258628
44.04	0.291172	0.263228
44.08	0.293011	0.259599
44.12	0.291167	0.25894
44.16	0.289479	0.26608
44.2	0.299382	0.270097
44.24	0.292867	0.271068
44.28	0.283013	0.277427
44.32	0.291822	0.271654
44.36	0.291988	0.267781
44.4	0.2974	0.264511
44.44	0.290341	0.265491
44.48	0.293267	0.271401
44.52	0.29664	0.278888
44.56	0.29485	0.266934
44.6	0.300909	0.274558
44.64	0.297266	0.268475
44.68	0.295127	0.271005
44.72	0.289762	0.280463
44.76	0.291616	0.268176
44.8	0.302195	0.26802
44.84	0.29088	0.277637
44.88	0.297266	0.268583
44.92	0.294559	0.258934
44.96	0.295419	0.267614
45	0.297363	0.276222
45.04	0.293814	0.27553
45.08	0.294877	0.283492
45.12	0.302486	0.281996
45.16	0.293115	0.276803
45.2	0.292201	0.275874
45.24	0.292621	0.287009
45.28	0.293839	0.272035
45.32	0.294725	0.277389
45.36	0.290213	0.281353
45.4	0.288402	0.280301
45.44	0.294307	0.278023
45.48	0.290244	0.275126
45.52	0.292457	0.280174
45.56	0.295895	0.278383
45.6	0.289949	0.268736
45.64	0.285992	0.278065
45.68	0.295447	0.279414
45.72	0.281369	0.279119
45.76	0.293387	0.279663
45.8	0.289516	0.272377
45.84	0.295435	0.27701
45.88	0.302169	0.285633
45.92	0.300355	0.287882
45.96	0.287662	0.28085
46	0.299164	0.287188
46.04	0.297923	0.293039
46.08	0.296152	0.275783
46.12	0.292091	0.28311
46.16	0.2926	0.278099
46.2	0.286011	0.287956
46.24	0.303134	0.277505
46.28	0.303836	0.273503
46.32	0.301123	0.274737
46.36	0.303313	0.278881
46.4	0.301513	0.284226
46.44	0.303933	0.26875
46.48	0.297166	0.280674
46.52	0.304484	0.286243
46.56	0.302008	0.276468
46.6	0.297042	0.277506
46.64	0.298227	0.284911
46.68	0.299692	0.287673
46.72	0.303536	0.27135
46.76	0.294795	0.286058
46.8	0.289768	0.279508
46.84	0.289535	0.271293
46.88	0.295333	0.276117
46.92	0.293848	0.269808
46.96	0.29059	0.273018
47	0.296338	0.272253
47.04	0.296997	0.27416
47.08	0.298935	0.289809
47.12	0.3013	0.278069
47.16	0.293603	0.272704
47.2	0.303925	0.273678
47.24	0.295978	0.276328
47.28	0.293621	0.27324
47.32	0.291647	0.274039
47.36	0.302119	0.288448
47.4	0.295513	0.282376
47.44	0.297857	0.273065
47.48	0.292529	0.278781
47.52	0.301707	0.269078
47.56	0.300105	0.274005
47.6	0.289107	0.27299
47.64	0.290049	0.270838
47.68	0.298234	0.272923
47.72	0.300802	0.279855
47.76	0.303106	0.272745
47.8	0.292058	0.278168
47.84	0.29353	0.268817
47.88	0.297323	0.277045
47.92	0.297045	0.263787
47.96	0.290615	0.266981
48	0.30308	0.270887
48.04	0.297335	0.27815
48.08	0.298417	0.281731
48.12	0.297335	0.270952
48.16	0.296037	0.273837
48.2	0.28739	0.272169
48.24	0.297097	0.278369
48.28	0.294755	0.278949
48.32	0.290721	0.283085
48.36	0.297674	0.270482
48.4	0.298385	0.276618
48.44	0.29693	0.287065
48.48	0.292686	0.284792
48.52	0.299292	0.272586
48.56	0.29021	0.264062
48.6	0.29044	0.273398
48.64	0.295688	0.265108
48.68	0.296098	0.276596
48.72	0.288343	0.275767
48.76	0.291555	0.271119
48.8	0.298353	0.273269
48.84	0.294158	0.282227
48.88	0.294917	0.280619
48.92	0.294549	0.275515
48.96	0.297662	0.268996
49	0.293657	0.277259
49.04	0.286879	0.285382
49.08	0.288354	0.288062
49.12	0.286262	0.270522
49.16	0.298355	0.266988
49.2	0.285508	0.274278
49.24	0.29439	0.27762
49.28	0.287306	0.274803
49.32	0.295872	0.278505
49.36	0.304524	0.273188
49.4	0.297534	0.2687
49.44	0.293498	0.27283
49.48	0.295882	0.272293
49.52	0.301591	0.279751
49.56	0.292755	0.266992
49.6	0.28849	0.276951
49.64	0.28231	0.269927
49.68	0.292908	0.268314
49.72	0.305267	0.276536
49.76	0.298044	0.266598
49.8	0.298437	0.26779
49.84	0.293884	0.264162
49.88	0.292813	0.274598
49.92	0.29291	0.283298
49.96	0.294712	0.272391
50	0.296199	0.281922
50.04	0.300996	0.277029
50.08	0.290909	0.276932
50.12	0.295858	0.271404
50.16	0.298092	0.280741
50.2	0.298511	0.270747
50.24	0.300266	0.274345
50.28	0.295897	0.268962
50.32	0.302623	0.258131
50.36	0.300784	0.264748
50.4	0.304073	0.273671
50.44	0.300374	0.260696
50.48	0.303632	0.272753
50.52	0.290602	0.275187
50.56	0.291846	0.274021
50.6	0.296341	0.281357
50.64	0.302427	0.2708
50.68	0.297432	0.281125
50.72	0.293982	0.28147
50.76	0.300028	0.281631
50.8	0.30131	0.279075
50.84	0.294687	0.272896
50.88	0.298857	0.284481
50.92	0.295958	0.277151
50.96	0.297605	0.289972
51	0.294601	0.276878
51.04	0.294307	0.268795
51.08	0.297535	0.262975
51.12	0.28832	0.280175
51.16	0.298235	0.267898
51.2	0.303549	0.270718
51.24	0.302633	0.27244
51.28	0.290952	0.272493
51.32	0.304831	0.265199
51.36	0.293761	0.273747
51.4	0.292473	0.26767
51.44	0.303083	0.273438
51.48	0.300042	0.27283
51.52	0.305365	0.28103
51.56	0.297502	0.269561
51.6	0.297476	0.271097
51.64	0.300794	0.273625
51.68	0.30663	0.275298
51.72	0.297673	0.275378
51.76	0.29187	0.266773
51.8	0.303902	0.263269
51.84	0.298682	0.278711
51.88	0.29845	0.272595
51.92	0.296266	0.272537
51.96	0.288551	0.281933
52	0.302192	0.268052
52.04	0.304967	0.268183
52.08	0.31046	0.263925
52.12	0.302941	0.282877
52.16	0.304355	0.273958
52.2	0.304272	0.265499
52.24	0.301846	0.264598
52.28	0.300257	0.27949
52.32	0.3012	0.280073
52.36	0.307325	0.282269
52.4	0.301158	0.277217
52.44	0.308293	0.273498
52.48	0.304174	0.280026
52.52	0.312457	0.261087
52.56	0.308479	0.265648
52.6	0.312684	0.266309
52.64	0.306403	0.272032
52.68	0.307204	0.270514
52.72	0.309364	0.270659
52.76	0.308371	0.272083
52.8	0.316132	0.278955
52.84	0.313015	0.282419
52.88	0.315268	0.267254
52.92	0.314269	0.273519
52.96	0.31761	0.26083
53	0.323171	0.263095
53.04	0.315984	0.270157
53.08	0.314362	0.262943
53.12	0.315936	0.269458
53.16	0.309457	0.256334
53.2	0.312137	0.265958
53.24	0.313676	0.270369
53.28	0.311331	0.273272
53.32	0.311851	0.269071
53.36	0.311582	0.267044
53.4	0.30237	0.270421
53.44	0.313031	0.264165
53.48	0.301909	0.280876
53.52	0.307051	0.274837
53.56	0.299839	0.278241
53.6	0.300737	0.269617
53.64	0.301765	0.275055
53.68	0.305795	0.276583
53.72	0.299341	0.275139
53.76	0.300823	0.289945
53.8	0.30467	0.278796
53.84	0.307502	0.278234
53.88	0.303691	0.273728
53.92	0.306544	0.266535
53.96	0.309929	0.271849
54	0.311192	0.275294
54.04	0.314708	0.274683
54.08	0.311037	0.277092
54.12	0.30451	0.267908
54.16	0.308302	0.266464
54.2	0.302669	0.266665
54.24	0.299792	0.271992
54.28	0.29753	0.267666
54.32	0.301562	0.270421
54.36	0.306192	0.269625
54.4	0.307177	0.264394
54.44	0.31374	0.271455
54.48	0.31207	0.269793
54.52	0.308459	0.268254
54.56	0.308124	0.268399
54.6	0.31147	0.27474
54.64	0.308438	0.271416
54.68	0.30668	0.270925
54.72	0.302934	0.265965
54.76	0.305643	0.262742
54.8	0.30306	0.263873
54.84	0.300342	0.262769
54.88	0.304625	0.265144
54.92	0.307997	0.270112
54.96	0.307464	0.270463
55	0.302019	0.27291
55.04	0.307794	0.275071
55.08	0.300847	0.268723
55.12	0.304051	0.268052
55.16	0.305272	0.271035
55.2	0.315005	0.267276
55.24	0.295388	0.272465
55.28	0.307806	0.272334
55.32	0.303737	0.267045
55.36	0.297407	0.267733
55.4	0.299103	0.272884
55.44	0.301122	0.2678
55.48	0.294695	0.267667
55.52	0.297287	0.270596
55.56	0.296629	0.268479
55.6	0.299429	0.262054
55.64	0.298642	0.265403
55.68	0.305153	0.266731
55.72	0.300136	0.267398
55.76	0.302615	0.266803
55.8	0.299296	0.263455
55.84	0.300063	0.261781
55.88	0.299085	0.274352
55.92	0.297539	0.267751
55.96	0.299861	0.266534
56	0.301629	0.262727
56.04	0.295225	0.269907
56.08	0.297585	0.269556
56.12	0.296523	0.267447
56.16	0.300482	0.274542
56.2	0.308385	0.265784
56.24	0.300137	0.26634
56.28	0.301162	0.271584
56.32	0.292723	0.26612
56.36	0.297597	0.262843
56.4	0.29629	0.260046
56.44	0.295058	0.257432
56.48	0.294466	0.265253
56.52	0.30224	0.271456
56.56	0.299345	0.26479
56.6	0.302089	0.275773
56.64	0.295616	0.260361
56.68	0.301984	0.271833
56.72	0.303469	0.257971
56.76	0.301361	0.256805
56.8	0.302784	0.253883
56.84	0.30132	0.261901
56.88	0.302474	0.258495
56.92	0.304817	0.264375
56.96	0.300908	0.264537
57	0.297851	0.267027
57.04	0.29926	0.279253
57.08	0.298238	0.274428
57.12	0.299856	0.272744
57.16	0.304432	0.267014
57.2	0.300534	0.274172
57.24	0.29956	0.273893
57.28	0.310167	0.279012
57.32	0.305151	0.27711
57.36	0.30143	0.274422
57.4	0.310006	0.28303
57.44	0.305233	0.27133
57.48	0.302495	0.277399
57.52	0.301661	0.270644
57.56	0.2971	0.266766
57.6	0.307992	0.275478
57.64	0.304589	0.265777
57.68	0.314062	0.267807
57.72	0.314638	0.275194
57.76	0.311919	0.264446
57.8	0.306293	0.269691
57.84	0.303169	0.273178
57.88	0.300731	0.272379
57.92	0.302302	0.275071
57.96	0.306218	0.272661
58	0.305785	0.269426
58.04	0.303116	0.262718
58.08	0.29983	0.272547
58.12	0.303254	0.262147
58.16	0.298654	0.273002
58.2	0.300951	0.272763
58.24	0.30042	0.26032
58.28	0.309146	0.266091
58.32	0.303782	0.270622
58.36	0.306935	0.276838
58.4	0.30346	0.273085
58.44	0.296429	0.270306
58.48	0.311374	0.269947
58.52	0.306312	0.267106
58.56	0.306087	0.272348
58.6	0.29651	0.263588
58.64	0.297411	0.274925
58.68	0.300296	0.272503
58.72	0.300479	0.272686
58.76	0.295263	0.2729
58.8	0.312191	0.267858
58.84	0.30471	0.27149
58.88	0.30711	0.263584
58.92	0.29936	0.269908
58.96	0.306051	0.267372
59	0.302389	0.273456
59.04	0.299816	0.275618
59.08	0.304422	0.27005
59.12	0.29684	0.274103
59.16	0.301111	0.270914
59.2	0.299874	0.265613
59.24	0.297591	0.266289
59.28	0.303733	0.267719
59.32	0.303816	0.273933
59.36	0.301056	0.276772
59.4	0.307904	0.269288
59.44	0.305623	0.275853
59.48	0.300942	0.27444
59.52	0.30744	0.283364
59.56	0.30302	0.271576
59.6	0.29921	0.272476
59.64	0.298256	0.275538
59.68	0.296339	0.271458
59.72	0.301725	0.275763
59.76	0.301326	0.275147
59.8	0.299741	0.260588
59.84	0.306676	0.265544
59.88	0.302211	0.270959
59.92	0.305902	0.270675
59.96	0.305167	0.270889
60	0.303131	0.27326
60.04	0.301638	0.2698
60.08	0.293733	0.268562
60.12	0.307739	0.270438
60.16	0.308509	0.269819
60.2	0.303361	0.277036
60.24	0.296892	0.280795
60.28	0.299293	0.270176
60.32	0.298351	0.270049
60.36	0.302639	0.278396
60.4	0.301887	0.264767
60.44	0.303504	0.274673
60.48	0.301975	0.277025
60.52	0.302399	0.279404
60.56	0.30301	0.275849
60.6	0.296052	0.27744
60.64	0.301544	0.277633
60.68	0.297907	0.269918
60.72	0.302979	0.270829
60.76	0.297605	0.27445
60.8	0.296485	0.273167
60.84	0.303757	0.268669
60.88	0.304379	0.273638
60.92	0.309392	0.269709
60.96	0.306665	0.265977
61	0.305644	0.266621
61.04	0.305866	0.273995
61.08	0.308883	0.268522
61.12	0.303332	0.278754
61.16	0.30514	0.275557
61.2	0.306169	0.281655
61.24	0.303577	0.273239
61.28	0.3025	0.272669
61.32	0.300455	0.271992
61.36	0.298716	0.271659
61.4	0.304803	0.277972
61.44	0.302671	0.278716
61.48	0.305766	0.261667
61.52	0.302076	0.270458
61.56	0.30307	0.270736
61.6	0.301432	0.268547
61.64	0.296489	0.25953
61.68	0.300296	0.277353
61.72	0.298068	0.268979
61.76	0.299676	0.2752
61.8	0.302189	0.269891
61.84	0.304129	0.276408
61.88	0.307736	0.275911
61.92	0.306005	0.274662
61.96	0.319839	0.272837
62	0.309956	0.264785
62.04	0.300953	0.272041
62.08	0.304334	0.272877
62.12	0.304822	0.27482
62.16	0.307967	0.278238
62.2	0.30536	0.266378
62.24	0.295589	0.265083
62.28	0.30043	0.264119
62.32	0.299344	0.268862
62.36	0.2978	0.277655
62.4	0.305918	0.265246
62.44	0.304634	0.280084
62.48	0.300394	0.278724
62.52	0.311097	0.274571
62.56	0.310966	0.277722
62.6	0.299672	0.283878
62.64	0.298016	0.279175
62.68	0.309474	0.270541
62.72	0.30419	0.27618
62.76	0.305117	0.268062
62.8	0.301937	0.275471
62.84	0.300102	0.282334
62.88	0.303049	0.282759
62.92	0.304409	0.27638
62.96	0.305479	0.274894
63	0.308455	0.275761
63.04	0.306899	0.263309
63.08	0.306782	0.270638
63.12	0.306365	0.267238
63.16	0.302581	0.277564
63.2	0.309115	0.277048
63.24	0.304238	0.279513
63.28	0.301151	0.285222
63.32	0.302909	0.273654
63.36	0.298177	0.278873
63.4	0.30114	0.282707
63.44	0.30514	0.286314
63.48	0.303831	0.277134
63.52	0.302731	0.268283
63.56	0.306533	0.275251
63.6	0.303484	0.272238
63.64	0.296166	0.275403
63.68	0.301393	0.277039
63.72	0.303417	0.274412
63.76	0.301679	0.273244
63.8	0.305395	0.264969
63.84	0.303817	0.274631
63.88	0.297852	0.262006
63.92	0.30648	0.260365
63.96	0.310405	0.275247
64	0.301795	0.271489
64.04	0.30379	0.269658
64.08	0.298875	0.268577
64.12	0.302466	0.273049
64.16	0.302171	0.276899
64.2	0.309765	0.277375
64.24	0.294761	0.27822
64.28	0.303193	0.278455
64.32	0.307135	0.273382
64.36	0.303883	0.280384
64.4	0.303929	0.280702
64.44	0.304615	0.27335
64.48	0.304484	0.269298
64.52	0.306337	0.27324
64.56	0.310581	0.274789
64.6	0.306164	0.273234
64.64	0.303864	0.278392
64.68	0.308677	0.279863
64.72	0.309867	0.271212
64.76	0.298838	0.267621
64.8	0.312371	0.275953
64.84	0.298392	0.277252
64.88	0.307737	0.275522
64.92	0.302664	0.276976
64.96	0.311084	0.282994
65	0.309148	0.282056
65.04	0.307067	0.282996
65.08	0.305829	0.276589
65.12	0.307948	0.287144
65.16	0.302282	0.279349
65.2	0.301396	0.278528
65.24	0.305871	0.265742
65.28	0.302183	0.273476
65.32	0.310167	0.278376
65.36	0.313317	0.277191
65.4	0.316311	0.27423
65.44	0.302961	0.273027
65.48	0.313541	0.274052
65.52	0.316551	0.27078
65.56	0.306476	0.272803
65.6	0.305093	0.279759
65.64	0.30369	0.277075
65.68	0.309269	0.28227
65.72	0.316777	0.286071
65.76	0.308748	0.274612
65.8	0.307702	0.275373
65.84	0.315641	0.27193
65.88	0.316378	0.277499
65.92	0.308403	0.277272
65.96	0.311415	0.271111
66	0.312313	0.271938
66.04	0.3135	0.27787
66.08	0.314074	0.278287
66.12	0.309107	0.275029
66.16	0.30991	0.27616
66.2	0.315644	0.268375
66.24	0.311228	0.269037
66.28	0.313447	0.271336
66.32	0.308115	0.276305
66.36	0.309402	0.272913
66.4	0.314319	0.268141
66.44	0.317555	0.272149
66.48	0.308871	0.279232
66.52	0.307302	0.275885
66.56	0.307078	0.269097
66.6	0.314386	0.266816
66.64	0.314947	0.271893
66.68	0.314085	0.260459
66.72	0.310003	0.264052
66.76	0.307289	0.26439
66.8	0.309285	0.260685
66.84	0.310622	0.264458
66.88	0.312092	0.268659
66.92	0.309305	0.268463
66.96	0.308752	0.266329
67	0.311909	0.269634
67.04	0.314014	0.270964
67.08	0.311899	0.270123
67.12	0.306212	0.277566
67.16	0.299709	0.265641
67.2	0.309739	0.284116
67.24	0.303283	0.270497
67.28	0.311738	0.27549
67.32	0.315777	0.278259
67.36	0.312519	0.270834
67.4	0.313115	0.271549
67.44	0.309343	0.26698
67.48	0.3127	0.270599
67.52	0.307934	0.27238
67.56	0.305885	0.267316
67.6	0.309039	0.275731
67.64	0.297351	0.269964
67.68	0.297972	0.264098
67.72	0.302976	0.271807
67.76	0.303905	0.261149
67.8	0.311845	0.266009
67.84	0.31146	0.263326
67.88	0.308657	0.272154
67.92	0.303443	0.273921
67.96	0.316856	0.281305
68	0.314881	0.268605
68.04	0.313345	0.272884
68.08	0.306273	0.269337
68.12	0.307075	0.267581
68.16	0.305372	0.257776
68.2	0.300474	0.264851
68.24	0.297764	0.269747
68.28	0.296323	0.275543
68.32	0.298687	0.275443
68.36	0.301371	0.26817
68.4	0.302605	0.276012
68.44	0.302868	0.274622
68.48	0.302265	0.272558
68.52	0.299181	0.263952
68.56	0.303698	0.276117
68.6	0.296831	0.271007
68.64	0.299767	0.260865
68.68	0.298977	0.263282
68.72	0.30062	0.273788
68.76	0.301459	0.269069
68.8	0.293835	0.265354
68.84	0.303661	0.273412
68.88	0.298891	0.263768
68.92	0.300552	0.27896
68.96	0.305213	0.264597
69	0.302076	0.262342
69.04	0.29931	0.264892
69.08	0.299449	0.2635
69.12	0.304474	0.268656
69.16	0.301667	0.266002
69.2	0.302507	0.26833
69.24	0.295576	0.274062
69.28	0.298533	0.27442
69.32	0.293758	0.272233
69.36	0.295086	0.269422
69.4	0.301835	0.265036
69.44	0.295951	0.263107
69.48	0.299744	0.273625
69.52	0.306641	0.266556
69.56	0.295646	0.270032
69.6	0.304697	0.262206
69.64	0.300471	0.261938
69.68	0.300921	0.262263
69.72	0.300224	0.261746
69.76	0.297021	0.2559
69.8	0.299231	0.264713
69.84	0.299869	0.2721
69.88	0.300766	0.268776
69.92	0.292942	0.274803
69.96	0.291912	0.263714
70	0.294084	0.270606
70.04	0.294864	0.26594
70.08	0.303214	0.27162
70.12	0.303068	0.269539
70.16	0.298084	0.273912
70.2	0.301201	0.265187
70.24	0.302084	0.262227
70.28	0.299975	0.262521
70.32	0.302095	0.261917
70.36	0.30481	0.262913
70.4	0.297544	0.261766
70.44	0.301746	0.265739
70.48	0.306696	0.257677
70.52	0.307492	0.258768
70.56	0.308147	0.263234
70.6	0.310107	0.262141
70.64	0.317034	0.257352
70.68	0.316882	0.252753
70.72	0.317963	0.266242
70.76	0.325499	0.266856
70.8	0.319583	0.269148
70.84	0.320265	0.25718
70.88	0.321743	0.265388
70.92	0.317592	0.264004
70.96	0.315257	0.264163
71	0.31175	0.264258
71.04	0.307776	0.266455
71.08	0.308668	0.262787
71.12	0.314462	0.264437
71.16	0.309123	0.268105
71.2	0.313064	0.269496
71.24	0.30507	0.266208
71.28	0.298067	0.270997
71.32	0.30666	0.269917
71.36	0.307258	0.277381
71.4	0.313941	0.261665
71.44	0.303805	0.259161
71.48	0.307047	0.261442
71.52	0.295475	0.268093
71.56	0.307153	0.259856
71.6	0.306856	0.266834
71.64	0.303027	0.269651
71.68	0.309796	0.267464
71.72	0.3104	0.26782
71.76	0.30631	0.272607
71.8	0.312385	0.27075
71.84	0.314462	0.263769
71.88	0.317485	0.269009
71.92	0.310538	0.267496
71.96	0.30784	0.267128
72	0.304162	0.264645
72.04	0.3095	0.256802
72.08	0.316727	0.268466
72.12	0.311154	0.26629
72.16	0.301156	0.266833
72.2	0.30626	0.266716
72.24	0.314223	0.277341
72.28	0.322126	0.270925
72.32	0.320438	0.268249
72.36	0.313316	0.260935
72.4	0.324602	0.262457
72.44	0.321086	0.267544
72.48	0.318751	0.262228
72.52	0.314097	0.266864
72.56	0.310498	0.26539
72.6	0.311644	0.261974
72.64	0.312354	0.269544
72.68	0.316602	0.270004
72.72	0.31291	0.261213
72.76	0.313531	0.27951
72.8	0.313136	0.27029
72.84	0.31829	0.268751
72.88	0.309389	0.267222
72.92	0.313146	0.266747
72.96	0.316586	0.268378
73	0.31266	0.275606
73.04	0.314391	0.270617
73.08	0.319917	0.270957
73.12	0.309986	0.261699
73.16	0.304589	0.268801
73.2	0.315007	0.275369
73.24	0.324207	0.272823
73.28	0.318585	0.274798
73.32	0.33528	0.266815
73.36	0.326858	0.271081
73.4	0.331669	0.277897
73.44	0.32973	0.271946
73.48	0.327212	0.2707
73.52	0.323653	0.271319
73.56	0.333773	0.272962
73.6	0.322716	0.274472
73.64	0.324581	0.272302
73.68	0.330968	0.27211
73.72	0.329689	0.272159
73.76	0.321488	0.276581
73.8	0.326418	0.278828
73.84	0.317464	0.27375
73.88	0.322381	0.277602
73.92	0.328742	0.283953
73.96	0.328018	0.27396
74	0.336393	0.268653
74.04	0.331391	0.267348
74.08	0.344003	0.268361
74.12	0.337022	0.264766
74.16	0.332652	0.268483
74.2	0.339447	0.27176
74.24	0.332787	0.266275
74.28	0.333504	0.264916
74.32	0.330733	0.266841
74.36	0.323925	0.270397
74.4	0.323724	0.264474
74.44	0.323108	0.265244
74.48	0.327004	0.267693
74.52	0.331371	0.269033
74.56	0.325445	0.260986
74.6	0.318932	0.262114
74.64	0.323192	0.260456
74.68	0.324972	0.27305
74.72	0.326768	0.268188
74.76	0.331078	0.263283
74.8	0.334794	0.273691
74.84	0.329467	0.273996
74.88	0.330381	0.266135
74.92	0.336975	0.264431
74.96	0.332413	0.272765
75	0.331892	0.264107
75.04	0.334717	0.2764
75.08	0.328487	0.275375
75.12	0.326343	0.27125
75.16	0.320115	0.279829
75.2	0.3259	0.272999
75.24	0.329988	0.262091
75.28	0.33083	0.269355
75.32	0.321574	0.278818
75.36	0.320368	0.266859
75.4	0.315088	0.267232
75.44	0.328491	0.26363
75.48	0.321484	0.270353
75.52	0.318253	0.272217
75.56	0.320684	0.277336
75.6	0.324898	0.278958
75.64	0.315731	0.282257
75.68	0.314873	0.274477
75.72	0.315283	0.273514
75.76	0.32469	0.274193
75.8	0.322295	0.29105
75.84	0.322787	0.269363
75.88	0.319457	0.277114
75.92	0.320912	0.278998
75.96	0.330452	0.280289
76	0.326049	0.279306
76.04	0.322646	0.276333
76.08	0.322396	0.27406
76.12	0.321013	0.278104
76.16	0.33744	0.274443
76.2	0.330784	0.272672
76.24	0.322678	0.270347
76.28	0.32296	0.290733
76.32	0.334857	0.277844
76.36	0.329632	0.28276
76.4	0.326046	0.274204
76.44	0.324464	0.276254
76.48	0.330149	0.275773
76.52	0.315677	0.277408
76.56	0.331985	0.283156
76.6	0.328927	0.281519
76.64	0.322407	0.281522
76.68	0.329784	0.286272
76.72	0.337233	0.279633
76.76	0.33618	0.284966
76.8	0.326962	0.277037
76.84	0.33189	0.284391
76.88	0.332603	0.278167
76.92	0.327784	0.282512
76.96	0.33578	0.27673
77	0.325751	0.27234
77.04	0.328961	0.267079
77.08	0.328081	0.264617
77.12	0.322674	0.273376
77.16	0.327359	0.268719
77.2	0.325855	0.279819
77.24	0.326419	0.275718
77.28	0.328368	0.272574
77.32	0.334161	0.266418
77.36	0.325662	0.272014
77.4	0.329687	0.268512
77.44	0.321081	0.266851
77.48	0.32425	0.260767
77.52	0.322957	0.274256
77.56	0.335041	0.269091
77.6	0.331817	0.271007
77.64	0.331241	0.268122
77.68	0.325372	0.269798
77.72	0.320396	0.27307
77.76	0.331323	0.259562
77.8	0.328132	0.270156
77.84	0.333721	0.271469
77.88	0.327541	0.273919
77.92	0.33608	0.278009
77.96	0.33995	0.280543
78	0.333194	0.282249
78.04	0.338837	0.269296
78.08	0.3272	0.271186
78.12	0.336233	0.269507
78.16	0.326985	0.27255
78.2	0.325372	0.271107
78.24	0.341734	0.27032
78.28	0.32945	0.268793
78.32	0.320834	0.276129
78.36	0.32818	0.271315
78.4	0.333954	0.275514
78.44	0.334265	0.270732
78.48	0.334668	0.263722
78.52	0.321719	0.270546
78.56	0.334048	0.277514
78.6	0.32211	0.273929
78.64	0.330308	0.274746
78.68	0.327078	0.276239
78.72	0.31709	0.284778
78.76	0.325165	0.286621
78.8	0.316221	0.280581
78.84	0.324683	0.280006
78.88	0.326987	0.288268
78.92	0.319464	0.277274
78.96	0.329427	0.273427
79	0.32381	0.288086
79.04	0.322406	0.294061
79.08	0.319341	0.284921
79.12	0.322347	0.282813
79.16	0.32157	0.27745
79.2	0.31854	0.277757
79.24	0.326216	0.279803
79.28	0.325577	0.280087
79.32	0.322183	0.276894
79.36	0.32052	0.275392
79.4	0.317855	0.275396
79.44	0.319201	0.281123
79.48	0.321363	0.276709
79.52	0.325226	0.282953
79.56	0.327406	0.284774
79.6	0.324108	0.269502
79.64	0.321118	0.276251
79.68	0.330112	0.28245
79.72	0.328582	0.288955
79.76	0.323843	0.285867
79.8	0.321095	0.281302
79.84	0.3167	0.288667
79.88	0.313415	0.287079
79.92	0.313036	0.281788
[truncated: 3,002 more rows]

## Sheet: Ligand RMSD
Time(ns)	HJ010-bound protein
0	8e-07
0.04	0.163027
0.08	0.361473
0.12	0.215176
0.16	0.404407
0.2	0.321648
0.24	0.207111
0.28	0.219876
0.32	0.289139
0.36	0.192859
0.4	0.108743
0.44	0.173837
0.48	0.14786
0.52	0.221248
0.56	0.236448
0.6	0.0953526
0.64	0.105726
0.68	0.11572
0.72	0.165599
0.76	0.407638
0.8	0.200094
0.84	0.296052
0.88	0.207326
0.92	0.190145
0.96	0.332933
1	0.145416
1.04	0.117875
1.08	0.214788
1.12	0.195622
1.16	0.116121
1.2	0.139338
1.24	0.1861
1.28	0.199463
1.32	0.210035
1.36	0.215979
1.4	0.203036
1.44	0.0835523
1.48	0.0992823
1.52	0.089627
1.56	0.130769
1.6	0.0651563
1.64	0.0739042
1.68	0.277125
1.72	0.328122
1.76	0.408049
1.8	0.3689
1.84	0.381975
1.88	0.36488
1.92	0.360076
1.96	0.369692
2	0.376973
2.04	0.3669
2.08	0.382713
2.12	0.366563
2.16	0.37531
2.2	0.37233
2.24	0.354725
2.28	0.330411
2.32	0.291835
2.36	0.309981
2.4	0.392383
2.44	0.383931
2.48	0.330718
2.52	0.385168
2.56	0.366894
2.6	0.343201
2.64	0.382655
2.68	0.384818
2.72	0.343655
2.76	0.345931
2.8	0.34428
2.84	0.333742
2.88	0.347327
2.92	0.372342
2.96	0.371562
3	0.316878
3.04	0.28339
3.08	0.324176
3.12	0.327393
3.16	0.323527
3.2	0.377659
3.24	0.36022
3.28	0.370624
3.32	0.370343
3.36	0.277231
3.4	0.354288
3.44	0.359868
3.48	0.338683
3.52	0.338664
3.56	0.358964
3.6	0.285879
3.64	0.285548
3.68	0.383004
3.72	0.351562
3.76	0.347684
3.8	0.368626
3.84	0.320211
3.88	0.333112
3.92	0.33209
3.96	0.366235
4	0.354287
4.04	0.322641
4.08	0.206444
4.12	0.142515
4.16	0.216819
4.2	0.0571525
4.24	0.20744
4.28	0.335588
4.32	0.352762
4.36	0.321648
4.4	0.358333
4.44	0.396101
4.48	0.371317
4.52	0.370414
4.56	0.387345
4.6	0.399622
4.64	0.391111
4.68	0.376516
4.72	0.336595
4.76	0.371457
4.8	0.322234
4.84	0.395166
4.88	0.25367
4.92	0.313325
4.96	0.350321
5	0.361537
5.04	0.411139
5.08	0.30304
5.12	0.318716
5.16	0.394592
5.2	0.342853
5.24	0.326151
5.28	0.348264
5.32	0.289525
5.36	0.39584
5.4	0.433603
5.44	0.40416
5.48	0.355147
5.52	0.385031
5.56	0.358447
5.6	0.391833
5.64	0.392596
5.68	0.429198
5.72	0.435143
5.76	0.403569
5.8	0.413482
5.84	0.436077
5.88	0.402678
5.92	0.482798
5.96	0.436167
6	0.41579
6.04	0.448681
6.08	0.436645
6.12	0.384024
6.16	0.384479
6.2	0.389153
6.24	0.414189
6.28	0.418451
6.32	0.427643
6.36	0.405208
6.4	0.429618
6.44	0.429874
6.48	0.439651
6.52	0.409705
6.56	0.444175
6.6	0.363346
6.64	0.393909
6.68	0.389888
6.72	0.40164
6.76	0.422568
6.8	0.415145
6.84	0.444093
6.88	0.394742
6.92	0.385645
6.96	0.38773
7	0.393454
7.04	0.368603
7.08	0.407849
7.12	0.38902
7.16	0.465459
7.2	0.447391
7.24	0.422652
7.28	0.428716
7.32	0.456476
7.36	0.432809
7.4	0.437736
7.44	0.404058
7.48	0.400228
7.52	0.451089
7.56	0.35913
7.6	0.445244
7.64	0.424461
7.68	0.430625
7.72	0.379482
7.76	0.426223
7.8	0.422945
7.84	0.452417
7.88	0.397615
7.92	0.446384
7.96	0.406535
8	0.433395
8.04	0.403068
8.08	0.468785
8.12	0.452486
8.16	0.429399
8.2	0.441061
8.24	0.243538
8.28	0.408288
8.32	0.397483
8.36	0.410091
8.4	0.449024
8.44	0.411363
8.48	0.411876
8.52	0.429743
8.56	0.460311
8.6	0.400821
8.64	0.382609
8.68	0.470937
8.72	0.455959
8.76	0.410261
8.8	0.439279
8.84	0.409505
8.88	0.452261
8.92	0.457618
8.96	0.459314
9	0.316991
9.04	0.362476
9.08	0.392671
9.12	0.425218
9.16	0.342853
9.2	0.406512
9.24	0.378294
9.28	0.371281
9.32	0.416291
9.36	0.372058
9.4	0.404245
9.44	0.337965
9.48	0.411506
9.52	0.385493
9.56	0.366964
9.6	0.401598
9.64	0.39013
9.68	0.370234
9.72	0.372401
9.76	0.379534
9.8	0.35666
9.84	0.421924
9.88	0.383532
9.92	0.405717
9.96	0.419581
10	0.393803
10.04	0.397311
10.08	0.420664
10.12	0.410282
10.16	0.418627
10.2	0.401337
10.24	0.396435
10.28	0.416132
10.32	0.380051
10.36	0.371281
10.4	0.353906
10.44	0.403861
10.48	0.407466
10.52	0.38952
10.56	0.4185
10.6	0.403496
10.64	0.386247
10.68	0.338247
10.72	0.378832
10.76	0.459113
10.8	0.377473
10.84	0.278109
10.88	0.400595
10.92	0.378022
10.96	0.380117
11	0.382525
11.04	0.411052
11.08	0.344542
11.12	0.414558
11.16	0.403987
11.2	0.481777
11.24	0.422251
11.28	0.425396
11.32	0.431461
11.36	0.413521
11.4	0.365574
11.44	0.395894
11.48	0.392319
11.52	0.349946
11.56	0.401669
11.6	0.357063
11.64	0.401472
11.68	0.399556
11.72	0.4043
11.76	0.415085
11.8	0.417585
11.84	0.404865
11.88	0.354489
11.92	0.474504
11.96	0.381983
12	0.356063
12.04	0.306855
12.08	0.311581
12.12	0.338567
12.16	0.448678
12.2	0.317797
12.24	0.376686
12.28	0.39158
12.32	0.379055
12.36	0.41165
12.4	0.432917
12.44	0.381321
12.48	0.349766
12.52	0.359067
12.56	0.370242
12.6	0.391194
12.64	0.297258
12.68	0.179387
12.72	0.152442
12.76	0.128411
12.8	0.145604
12.84	0.157763
12.88	0.136678
12.92	0.145876
12.96	0.290446
13	0.295632
13.04	0.392131
13.08	0.151614
13.12	0.171524
13.16	0.0627116
13.2	0.178445
13.24	0.179327
13.28	0.253341
13.32	0.23665
13.36	0.299034
13.4	0.276535
13.44	0.15754
13.48	0.278111
13.52	0.259095
13.56	0.247818
13.6	0.26958
13.64	0.219496
13.68	0.285747
13.72	0.292239
13.76	0.29136
13.8	0.260855
13.84	0.255214
13.88	0.283099
13.92	0.265329
13.96	0.197504
14	0.275324
14.04	0.227367
14.08	0.261091
14.12	0.256687
14.16	0.24934
14.2	0.26782
14.24	0.246496
14.28	0.275912
14.32	0.285799
14.36	0.275249
14.4	0.18377
14.44	0.187488
14.48	0.157006
14.52	0.219319
14.56	0.221223
14.6	0.200408
14.64	0.162635
14.68	0.200274
14.72	0.372168
14.76	0.357357
14.8	0.431417
14.84	0.366909
14.88	0.382484
14.92	0.365945
14.96	0.360096
15	0.372075
15.04	0.392174
15.08	0.401589
15.12	0.389485
15.16	0.378609
15.2	0.414517
15.24	0.243388
15.28	0.253351
15.32	0.265934
15.36	0.294428
15.4	0.259196
15.44	0.287684
15.48	0.266951
15.52	0.295445
15.56	0.224204
15.6	0.265539
15.64	0.296233
15.68	0.265817
15.72	0.225172
15.76	0.269692
15.8	0.24834
15.84	0.259962
15.88	0.267387
15.92	0.274314
15.96	0.282465
16	0.285608
16.04	0.284276
16.08	0.260967
16.12	0.286256
16.16	0.270917
16.2	0.2802
16.24	0.326515
16.28	0.251049
16.32	0.308443
16.36	0.259353
16.4	0.267171
16.44	0.280738
16.48	0.290278
16.52	0.273577
16.56	0.251321
16.6	0.316912
16.64	0.331159
16.68	0.263669
16.72	0.301384
16.76	0.290275
16.8	0.224125
16.84	0.277309
16.88	0.278664
16.92	0.237372
16.96	0.273361
17	0.309383
17.04	0.301742
17.08	0.254207
17.12	0.296183
17.16	0.245896
17.2	0.283719
17.24	0.299105
17.28	0.315604
17.32	0.322408
17.36	0.266649
17.4	0.204837
17.44	0.308422
17.48	0.300318
17.52	0.246267
17.56	0.249236
17.6	0.276583
17.64	0.373725
17.68	0.362583
17.72	0.373586
17.76	0.382382
17.8	0.343985
17.84	0.363546
17.88	0.176402
17.92	0.25024
17.96	0.232394
18	0.251288
18.04	0.244747
18.08	0.240067
18.12	0.223125
18.16	0.262515
18.2	0.267924
18.24	0.263839
18.28	0.292517
18.32	0.300578
18.36	0.304593
18.4	0.309476
18.44	0.293253
18.48	0.297839
18.52	0.317428
18.56	0.278845
18.6	0.275587
18.64	0.276808
18.68	0.295001
18.72	0.273467
18.76	0.296834
18.8	0.303099
18.84	0.280999
18.88	0.240954
18.92	0.298196
18.96	0.295278
19	0.280299
19.04	0.269169
19.08	0.298691
19.12	0.400748
19.16	0.272864
19.2	0.298958
19.24	0.24088
19.28	0.20915
19.32	0.257055
19.36	0.261139
19.4	0.230591
19.44	0.292664
19.48	0.249111
19.52	0.220233
19.56	0.227373
19.6	0.240659
19.64	0.228313
19.68	0.265052
19.72	0.248293
19.76	0.263206
19.8	0.243162
19.84	0.242021
19.88	0.256191
19.92	0.277966
19.96	0.28154
20	0.282694
20.04	0.256834
20.08	0.313968
20.12	0.258965
20.16	0.254656
20.2	0.210602
20.24	0.207935
20.28	0.242199
20.32	0.204384
20.36	0.192083
20.4	0.205719
20.44	0.248643
20.48	0.169557
20.52	0.220055
20.56	0.192317
20.6	0.237098
20.64	0.196877
20.68	0.160135
20.72	0.153642
20.76	0.145998
20.8	0.209098
20.84	0.263797
20.88	0.351446
20.92	0.384966
20.96	0.409354
21	0.387173
21.04	0.400912
21.08	0.247493
21.12	0.409047
21.16	0.393436
21.2	0.355857
21.24	0.40315
21.28	0.345131
21.32	0.349585
21.36	0.393486
21.4	0.39662
21.44	0.315381
21.48	0.267887
21.52	0.339969
21.56	0.370607
21.6	0.234895
21.64	0.231057
21.68	0.235896
21.72	0.215028
21.76	0.208454
21.8	0.169587
21.84	0.219249
21.88	0.18861
21.92	0.16801
21.96	0.271179
22	0.213383
22.04	0.183521
22.08	0.127904
22.12	0.193758
22.16	0.199384
22.2	0.237953
22.24	0.153741
22.28	0.17685
22.32	0.191823
22.36	0.148648
22.4	0.214696
22.44	0.251379
22.48	0.212116
22.52	0.211936
22.56	0.230129
22.6	0.256093
22.64	0.173124
22.68	0.226204
22.72	0.184245
22.76	0.234756
22.8	0.212452
22.84	0.210729
22.88	0.194801
22.92	0.214865
22.96	0.175409
23	0.232839
23.04	0.189726
23.08	0.442765
23.12	0.223403
23.16	0.402056
23.2	0.193273
23.24	0.193554
23.28	0.221552
23.32	0.209039
23.36	0.227817
23.4	0.240931
23.44	0.300141
23.48	0.248808
23.52	0.239245
23.56	0.206211
23.6	0.196195
23.64	0.151916
23.68	0.283259
23.72	0.244321
23.76	0.185585
23.8	0.245139
23.84	0.238792
23.88	0.386326
23.92	0.324743
23.96	0.388494
24	0.39627
24.04	0.368378
24.08	0.436422
24.12	0.415624
24.16	0.383697
24.2	0.432971
24.24	0.412437
24.28	0.378366
24.32	0.347623
24.36	0.345839
24.4	0.439655
24.44	0.376292
24.48	0.414243
24.52	0.291033
24.56	0.162167
24.6	0.304999
24.64	0.418383
24.68	0.224068
24.72	0.370754
24.76	0.243206
24.8	0.283116
24.84	0.210266
24.88	0.213285
24.92	0.197551
24.96	0.192754
25	0.214126
25.04	0.273585
25.08	0.207094
25.12	0.164087
25.16	0.187637
25.2	0.226833
25.24	0.19981
25.28	0.238902
25.32	0.250401
25.36	0.193357
25.4	0.225575
25.44	0.198915
25.48	0.192012
25.52	0.200886
25.56	0.219487
25.6	0.230843
25.64	0.227615
25.68	0.234622
25.72	0.204769
25.76	0.217702
25.8	0.261321
25.84	0.303832
25.88	0.228134
25.92	0.184719
25.96	0.230957
26	0.246173
26.04	0.237107
26.08	0.225353
26.12	0.248424
26.16	0.234858
26.2	0.199373
26.24	0.233131
26.28	0.189458
26.32	0.244192
26.36	0.231148
26.4	0.192354
26.44	0.221883
26.48	0.234883
26.52	0.170127
26.56	0.232063
26.6	0.22102
26.64	0.232265
26.68	0.232026
26.72	0.219742
26.76	0.211292
26.8	0.210936
26.84	0.196569
26.88	0.221935
26.92	0.170281
26.96	0.22957
27	0.17851
27.04	0.235196
27.08	0.194773
27.12	0.2261
27.16	0.126288
27.2	0.200294
27.24	0.215614
27.28	0.204803
27.32	0.247333
27.36	0.20904
27.4	0.213743
27.44	0.187138
27.48	0.205407
27.52	0.199738
27.56	0.20743
27.6	0.187746
27.64	0.161853
27.68	0.164017
27.72	0.196869
27.76	0.182867
27.8	0.220142
27.84	0.217088
27.88	0.188597
27.92	0.207871
27.96	0.22242
28	0.205293
28.04	0.229702
28.08	0.20058
28.12	0.188811
28.16	0.341911
28.2	0.225487
28.24	0.197473
28.28	0.201264
28.32	0.192232
28.36	0.205323
28.4	0.194762
28.44	0.197988
28.48	0.184983
28.52	0.181216
28.56	0.183232
28.6	0.193215
28.64	0.203064
28.68	0.183524
28.72	0.240299
28.76	0.224896
28.8	0.186901
28.84	0.255545
28.88	0.225684
28.92	0.220767
28.96	0.181143
29	0.18239
29.04	0.216921
29.08	0.172531
29.12	0.207192
29.16	0.191482
29.2	0.230939
29.24	0.232248
29.28	0.196098
29.32	0.209055
29.36	0.157548
29.4	0.201578
29.44	0.150669
29.48	0.208143
29.52	0.17682
29.56	0.198646
29.6	0.208395
29.64	0.21488
29.68	0.216185
29.72	0.140948
29.76	0.185327
29.8	0.191136
29.84	0.219665
29.88	0.18703
29.92	0.221232
29.96	0.205409
30	0.181022
30.04	0.296453
30.08	0.206647
30.12	0.198803
30.16	0.21585
30.2	0.207331
30.24	0.195198
30.28	0.189894
30.32	0.236308
30.36	0.199112
30.4	0.221163
30.44	0.193074
30.48	0.195363
30.52	0.176271
30.56	0.213499
30.6	0.196278
30.64	0.211022
30.68	0.233799
30.72	0.149335
30.76	0.212751
30.8	0.194066
30.84	0.172073
30.88	0.221706
30.92	0.196855
30.96	0.180413
31	0.188006
31.04	0.165359
31.08	0.176684
31.12	0.163511
31.16	0.152762
31.2	0.185695
31.24	0.196431
31.28	0.197666
31.32	0.179946
31.36	0.18257
31.4	0.214877
31.44	0.202031
31.48	0.220617
31.52	0.227064
31.56	0.189788
31.6	0.170787
31.64	0.220602
31.68	0.171354
31.72	0.144868
31.76	0.178686
31.8	0.209367
31.84	0.181843
31.88	0.180594
31.92	0.161462
31.96	0.203162
32	0.189431
32.04	0.175564
32.08	0.188472
32.12	0.217986
32.16	0.216572
32.2	0.1632
32.24	0.199516
32.28	0.160707
32.32	0.206073
32.36	0.227608
32.4	0.203544
32.44	0.179666
32.48	0.232885
32.52	0.225991
32.56	0.194166
32.6	0.186434
32.64	0.202706
32.68	0.227318
32.72	0.311959
32.76	0.207905
32.8	0.375351
32.84	0.238641
32.88	0.21381
32.92	0.188482
32.96	0.227194
33	0.175582
33.04	0.217783
33.08	0.216135
33.12	0.199925
33.16	0.186598
33.2	0.207636
33.24	0.156639
33.28	0.1942
33.32	0.122677
33.36	0.175619
33.4	0.220567
33.44	0.2078
33.48	0.353019
33.52	0.374864
33.56	0.367617
33.6	0.399577
33.64	0.349706
33.68	0.318695
33.72	0.390874
33.76	0.396205
33.8	0.411015
33.84	0.385253
33.88	0.196294
33.92	0.196348
33.96	0.18644
34	0.185286
34.04	0.205109
34.08	0.177027
34.12	0.200816
34.16	0.176872
34.2	0.212221
34.24	0.178807
34.28	0.15921
34.32	0.190686
34.36	0.197764
34.4	0.229034
34.44	0.133799
34.48	0.185253
34.52	0.18074
34.56	0.18826
34.6	0.151898
34.64	0.208018
34.68	0.163055
34.72	0.168349
34.76	0.175748
34.8	0.174091
34.84	0.186148
34.88	0.177011
34.92	0.15579
34.96	0.159822
35	0.197733
35.04	0.1742
35.08	0.120086
35.12	0.196287
35.16	0.148355
35.2	0.149976
35.24	0.1615
35.28	0.129477
35.32	0.157091
35.36	0.130818
35.4	0.177072
35.44	0.19908
35.48	0.170848
35.52	0.16877
35.56	0.217312
35.6	0.212233
35.64	0.136501
35.68	0.141597
35.72	0.182245
35.76	0.153049
35.8	0.163475
35.84	0.140657
35.88	0.115279
35.92	0.20009
35.96	0.179083
36	0.169436
36.04	0.167065
36.08	0.160078
36.12	0.182161
36.16	0.226062
36.2	0.199681
36.24	0.18479
36.28	0.199946
36.32	0.112349
36.36	0.180404
36.4	0.178721
36.44	0.149861
36.48	0.187561
36.52	0.157973
36.56	0.188001
36.6	0.162422
36.64	0.175561
36.68	0.179044
36.72	0.185387
36.76	0.187422
36.8	0.23823
36.84	0.214408
36.88	0.179369
36.92	0.191369
36.96	0.200623
37	0.153732
37.04	0.237154
37.08	0.179565
37.12	0.157589
37.16	0.202951
37.2	0.165484
37.24	0.201464
37.28	0.184331
37.32	0.200838
37.36	0.204533
37.4	0.19602
37.44	0.200897
37.48	0.236655
37.52	0.335306
37.56	0.408931
37.6	0.176242
37.64	0.18427
37.68	0.212947
37.72	0.168784
37.76	0.204188
37.8	0.200034
37.84	0.170739
37.88	0.195986
37.92	0.194186
37.96	0.165681
38	0.198699
38.04	0.171403
38.08	0.156379
38.12	0.172575
38.16	0.172312
38.2	0.189937
38.24	0.167362
38.28	0.167465
38.32	0.18519
38.36	0.188681
38.4	0.165571
38.44	0.159822
38.48	0.165866
38.52	0.187948
38.56	0.152478
38.6	0.163127
38.64	0.191828
38.68	0.188136
38.72	0.170648
38.76	0.170449
38.8	0.161769
38.84	0.177868
38.88	0.178026
38.92	0.178129
38.96	0.200239
39	0.17351
39.04	0.180943
39.08	0.154588
39.12	0.171954
39.16	0.202911
39.2	0.130838
39.24	0.113262
39.28	0.199898
39.32	0.170823
39.36	0.178926
39.4	0.182343
39.44	0.208367
39.48	0.341827
39.52	0.18508
39.56	0.186372
39.6	0.202714
39.64	0.227136
39.68	0.219098
39.72	0.203105
39.76	0.192171
39.8	0.230636
39.84	0.188601
39.88	0.196691
39.92	0.176007
39.96	0.152656
40	0.189869
40.04	0.196658
40.08	0.159562
40.12	0.118209
40.16	0.165098
40.2	0.225713
40.24	0.186985
40.28	0.174308
40.32	0.195269
40.36	0.200915
40.4	0.180829
40.44	0.158523
40.48	0.194215
40.52	0.179536
40.56	0.253637
40.6	0.206775
40.64	0.229041
40.68	0.185789
40.72	0.175138
40.76	0.196908
40.8	0.177978
40.84	0.198161
40.88	0.18412
40.92	0.206205
40.96	0.160639
41	0.187499
41.04	0.166372
41.08	0.191946
41.12	0.187764
41.16	0.183598
41.2	0.232158
41.24	0.206533
41.28	0.206538
41.32	0.170288
41.36	0.171208
41.4	0.213925
41.44	0.1262
41.48	0.204515
41.52	0.186815
41.56	0.119503
41.6	0.215746
41.64	0.16811
41.68	0.175296
41.72	0.193581
41.76	0.214096
41.8	0.159011
41.84	0.197489
41.88	0.164531
41.92	0.17249
41.96	0.180431
42	0.40095
42.04	0.371322
42.08	0.297698
42.12	0.373059
42.16	0.342429
42.2	0.14637
42.24	0.183225
42.28	0.187255
42.32	0.134213
42.36	0.161304
42.4	0.164672
42.44	0.197733
42.48	0.183106
42.52	0.178919
42.56	0.186065
42.6	0.185607
42.64	0.148397
42.68	0.163544
42.72	0.164767
42.76	0.201983
42.8	0.150772
42.84	0.167139
42.88	0.222942
42.92	0.210535
42.96	0.199592
43	0.181541
43.04	0.182277
43.08	0.164971
43.12	0.167247
43.16	0.223614
43.2	0.226378
43.24	0.186004
43.28	0.204984
43.32	0.195511
43.36	0.180074
43.4	0.202128
43.44	0.181793
43.48	0.188208
43.52	0.184014
43.56	0.159102
43.6	0.197958
43.64	0.178937
43.68	0.209585
43.72	0.188528
43.76	0.181566
43.8	0.205607
43.84	0.193466
43.88	0.194209
43.92	0.170403
43.96	0.190746
44	0.16523
44.04	0.185914
44.08	0.180608
44.12	0.179097
44.16	0.211477
44.2	0.209042
44.24	0.231438
44.28	0.196203
44.32	0.179722
44.36	0.198067
44.4	0.173981
44.44	0.231621
44.48	0.185752
44.52	0.210332
44.56	0.167126
44.6	0.188078
44.64	0.183212
44.68	0.162153
44.72	0.122691
44.76	0.169417
44.8	0.212113
44.84	0.170923
44.88	0.182019
44.92	0.190032
44.96	0.176573
45	0.191296
45.04	0.178169
45.08	0.186181
45.12	0.196127
45.16	0.18013
45.2	0.160911
45.24	0.216542
45.28	0.205918
45.32	0.18578
45.36	0.188574
45.4	0.185582
45.44	0.177395
45.48	0.187982
45.52	0.230989
45.56	0.189196
45.6	0.172772
45.64	0.21643
45.68	0.190106
45.72	0.200791
45.76	0.186067
45.8	0.233885
45.84	0.191313
45.88	0.204624
45.92	0.147975
45.96	0.210658
46	0.140232
46.04	0.142668
46.08	0.18865
46.12	0.197608
46.16	0.182354
46.2	0.161528
46.24	0.1817
46.28	0.17881
46.32	0.216048
46.36	0.139974
46.4	0.196829
46.44	0.189963
46.48	0.169872
46.52	0.161951
46.56	0.197631
46.6	0.201254
46.64	0.208227
46.68	0.211732
46.72	0.181399
46.76	0.202715
46.8	0.16185
46.84	0.216602
46.88	0.184744
46.92	0.175128
46.96	0.181468
47	0.188718
47.04	0.194129
47.08	0.209825
47.12	0.191503
47.16	0.213862
47.2	0.177678
47.24	0.172081
47.28	0.161255
47.32	0.174525
47.36	0.214552
47.4	0.323197
47.44	0.330849
47.48	0.357545
47.52	0.334557
47.56	0.373481
47.6	0.351389
47.64	0.318814
47.68	0.365339
47.72	0.356312
47.76	0.419213
47.8	0.389151
47.84	0.345095
47.88	0.379657
47.92	0.358548
47.96	0.353818
48	0.432056
48.04	0.33799
48.08	0.205602
48.12	0.213314
48.16	0.200987
48.2	0.204694
48.24	0.18217
48.28	0.184715
48.32	0.214901
48.36	0.175067
48.4	0.202034
48.44	0.181712
48.48	0.201489
48.52	0.166088
48.56	0.207987
48.6	0.203799
48.64	0.187105
48.68	0.198225
48.72	0.206136
48.76	0.178607
48.8	0.180733
48.84	0.176619
48.88	0.219323
48.92	0.184275
48.96	0.191507
49	0.166628
49.04	0.18353
49.08	0.149829
49.12	0.158189
49.16	0.129611
49.2	0.373175
49.24	0.403591
49.28	0.394325
49.32	0.338919
49.36	0.352359
49.4	0.396578
49.44	0.364267
49.48	0.389695
49.52	0.402902
49.56	0.377843
49.6	0.464152
49.64	0.338197
49.68	0.451065
49.72	0.323686
49.76	0.279091
49.8	0.326324
49.84	0.280579
49.88	0.182066
49.92	0.199022
49.96	0.143609
50	0.130445
50.04	0.118431
50.08	0.171376
50.12	0.156191
50.16	0.162236
50.2	0.109104
50.24	0.19781
50.28	0.211284
50.32	0.172154
50.36	0.188695
50.4	0.181097
50.44	0.205445
50.48	0.166008
50.52	0.172776
50.56	0.17693
50.6	0.143187
50.64	0.160906
50.68	0.170937
50.72	0.210555
50.76	0.207848
50.8	0.204452
50.84	0.229034
50.88	0.225662
50.92	0.189064
50.96	0.182096
51	0.207807
51.04	0.221877
51.08	0.21846
51.12	0.180333
51.16	0.216228
51.2	0.165687
51.24	0.208499
51.28	0.209113
51.32	0.178427
51.36	0.199775
51.4	0.214209
51.44	0.185656
51.48	0.205393
51.52	0.213765
51.56	0.187332
51.6	0.139798
51.64	0.175897
51.68	0.212446
51.72	0.163998
51.76	0.146044
51.8	0.203543
51.84	0.196779
51.88	0.189882
51.92	0.19879
51.96	0.195002
52	0.1828
52.04	0.174563
52.08	0.197704
52.12	0.222592
52.16	0.175791
52.2	0.210171
52.24	0.149267
52.28	0.204992
52.32	0.205382
52.36	0.196234
52.4	0.196326
52.44	0.191045
52.48	0.19902
52.52	0.195931
52.56	0.20957
52.6	0.222628
52.64	0.23368
52.68	0.21342
52.72	0.196438
52.76	0.210585
52.8	0.180175
52.84	0.221568
52.88	0.206756
52.92	0.239203
52.96	0.183289
53	0.19911
53.04	0.197333
53.08	0.127718
53.12	0.20482
53.16	0.1748
53.2	0.205287
53.24	0.233215
53.28	0.389562
53.32	0.351232
53.36	0.359298
53.4	0.320682
53.44	0.35461
53.48	0.342621
53.52	0.322181
53.56	0.327216
53.6	0.346168
53.64	0.35577
53.68	0.326688
53.72	0.32041
53.76	0.333464
53.8	0.373372
53.84	0.389541
53.88	0.404547
53.92	0.363309
53.96	0.361915
54	0.349527
54.04	0.36194
54.08	0.388612
54.12	0.388642
54.16	0.376163
54.2	0.412591
54.24	0.391944
54.28	0.381458
54.32	0.391703
54.36	0.382927
54.4	0.398577
54.44	0.392255
54.48	0.398768
54.52	0.407607
54.56	0.371499
54.6	0.329827
54.64	0.39589
54.68	0.38323
54.72	0.25915
54.76	0.372361
54.8	0.375775
54.84	0.404979
54.88	0.395707
54.92	0.412586
54.96	0.41659
55	0.412438
55.04	0.418766
55.08	0.397229
55.12	0.434288
55.16	0.39678
55.2	0.418163
55.24	0.426069
55.28	0.405138
55.32	0.358554
55.36	0.350646
55.4	0.338669
55.44	0.384562
55.48	0.433269
55.52	0.413459
55.56	0.395696
55.6	0.41122
55.64	0.41597
55.68	0.418115
55.72	0.416296
55.76	0.363983
55.8	0.394181
55.84	0.399161
55.88	0.436687
55.92	0.368054
55.96	0.414856
56	0.395119
56.04	0.396289
56.08	0.369218
56.12	0.420052
56.16	0.373676
56.2	0.38578
56.24	0.399823
56.28	0.373024
56.32	0.376948
56.36	0.398186
56.4	0.415614
56.44	0.400021
56.48	0.39317
56.52	0.375593
56.56	0.369125
56.6	0.419052
56.64	0.396157
56.68	0.431746
56.72	0.447098
56.76	0.400438
56.8	0.385582
56.84	0.407085
56.88	0.369171
56.92	0.438111
56.96	0.337539
57	0.386032
57.04	0.40067
57.08	0.386887
57.12	0.38825
57.16	0.36988
57.2	0.423564
57.24	0.403844
57.28	0.385326
57.32	0.417519
57.36	0.405707
57.4	0.385006
57.44	0.391157
57.48	0.399415
57.52	0.395849
57.56	0.389571
57.6	0.376433
57.64	0.299618
57.68	0.378988
57.72	0.409195
57.76	0.33329
57.8	0.338022
57.84	0.350003
57.88	0.332652
57.92	0.3884
57.96	0.367432
58	0.351963
58.04	0.351839
58.08	0.366727
58.12	0.380585
58.16	0.359516
58.2	0.329509
58.24	0.326751
58.28	0.359248
58.32	0.322969
58.36	0.363282
58.4	0.30269
58.44	0.367675
58.48	0.351639
58.52	0.352647
58.56	0.364834
58.6	0.311175
58.64	0.301753
58.68	0.33215
58.72	0.313996
58.76	0.355583
58.8	0.335715
58.84	0.358014
58.88	0.364573
58.92	0.320642
58.96	0.335658
59	0.336953
59.04	0.340922
59.08	0.304937
59.12	0.352431
59.16	0.315848
59.2	0.380244
59.24	0.374284
59.28	0.373052
59.32	0.346877
59.36	0.320996
59.4	0.357485
59.44	0.381558
59.48	0.403561
59.52	0.328198
59.56	0.391657
59.6	0.363209
59.64	0.331022
59.68	0.392561
59.72	0.399988
59.76	0.387395
59.8	0.351163
59.84	0.31548
59.88	0.309564
59.92	0.337121
59.96	0.328037
60	0.384312
60.04	0.3907
60.08	0.342089
60.12	0.327774
60.16	0.378319
60.2	0.390456
60.24	0.415075
60.28	0.399352
60.32	0.32561
60.36	0.397039
60.4	0.395153
60.44	0.354165
60.48	0.369395
60.52	0.390594
60.56	0.313401
60.6	0.330106
60.64	0.315909
60.68	0.325353
60.72	0.329246
60.76	0.404131
60.8	0.320632
60.84	0.378738
60.88	0.40474
60.92	0.387449
60.96	0.343359
61	0.31755
61.04	0.314907
61.08	0.339209
61.12	0.361733
61.16	0.369697
61.2	0.373178
61.24	0.390752
61.28	0.37431
61.32	0.393275
61.36	0.390104
61.4	0.383231
61.44	0.37715
61.48	0.413119
61.52	0.370579
61.56	0.384177
61.6	0.388956
61.64	0.392008
61.68	0.375837
61.72	0.355559
61.76	0.380748
61.8	0.174913
61.84	0.217017
61.88	0.212242
61.92	0.170154
61.96	0.179792
62	0.231214
62.04	0.23075
62.08	0.218191
62.12	0.173376
62.16	0.227053
62.2	0.194014
62.24	0.237673
62.28	0.242287
62.32	0.189747
62.36	0.215953
62.4	0.190295
62.44	0.217272
62.48	0.219582
62.52	0.154218
62.56	0.199102
62.6	0.130101
62.64	0.206178
62.68	0.190385
62.72	0.162291
62.76	0.234183
62.8	0.205171
62.84	0.206985
62.88	0.177562
62.92	0.196391
62.96	0.198279
63	0.209647
63.04	0.202588
63.08	0.209951
63.12	0.222643
63.16	0.224294
63.2	0.220751
63.24	0.195599
63.28	0.207298
63.32	0.206663
63.36	0.197131
63.4	0.184108
63.44	0.158326
63.48	0.21268
63.52	0.195494
63.56	0.197541
63.6	0.149209
63.64	0.232372
63.68	0.206524
63.72	0.19963
63.76	0.190242
63.8	0.154506
63.84	0.203999
63.88	0.210638
63.92	0.145847
63.96	0.216443
64	0.151954
64.04	0.214647
64.08	0.191379
64.12	0.141293
64.16	0.148627
64.2	0.187562
64.24	0.225514
64.28	0.210497
64.32	0.147755
64.36	0.163705
64.4	0.173397
64.44	0.155326
64.48	0.207815
64.52	0.199072
64.56	0.205257
64.6	0.21082
64.64	0.156762
64.68	0.210064
64.72	0.182388
64.76	0.215239
64.8	0.178618
64.84	0.168089
64.88	0.18333
64.92	0.21767
64.96	0.184112
65	0.154585
65.04	0.133451
65.08	0.188653
65.12	0.179145
65.16	0.186195
65.2	0.18858
65.24	0.196018
65.28	0.208291
65.32	0.243286
65.36	0.169556
65.4	0.187469
65.44	0.144461
65.48	0.181005
65.52	0.198812
65.56	0.181044
65.6	0.182235
65.64	0.171667
65.68	0.185858
65.72	0.210293
65.76	0.167201
65.8	0.109451
65.84	0.16231
65.88	0.198862
65.92	0.198434
65.96	0.204662
66	0.207973
66.04	0.204241
66.08	0.16645
66.12	0.117332
66.16	0.197255
66.2	0.235633
66.24	0.161588
66.28	0.264224
66.32	0.202166
66.36	0.208851
66.4	0.164985
66.44	0.199438
66.48	0.193334
66.52	0.199214
66.56	0.210493
66.6	0.211463
66.64	0.203261
66.68	0.187024
66.72	0.201136
66.76	0.185544
66.8	0.185976
66.84	0.170358
66.88	0.186905
66.92	0.197254
66.96	0.152959
67	0.159127
67.04	0.147738
67.08	0.251854
67.12	0.197026
67.16	0.215205
67.2	0.178682
67.24	0.198224
67.28	0.151338
67.32	0.171166
67.36	0.190943
67.4	0.164627
67.44	0.186142
67.48	0.211296
67.52	0.201359
67.56	0.144091
67.6	0.187997
67.64	0.210786
67.68	0.186841
67.72	0.175768
67.76	0.213926
67.8	0.187415
67.84	0.20888
67.88	0.174775
67.92	0.186027
67.96	0.223533
68	0.188156
68.04	0.196198
68.08	0.205091
68.12	0.188938
68.16	0.185905
68.2	0.224606
68.24	0.179975
68.28	0.182495
68.32	0.216527
68.36	0.210602
68.4	0.188356
68.44	0.198972
68.48	0.174321
68.52	0.184385
68.56	0.183327
68.6	0.216246
68.64	0.215151
68.68	0.25331
68.72	0.221652
68.76	0.219202
68.8	0.226288
68.84	0.212674
68.88	0.204897
68.92	0.19246
68.96	0.223252
69	0.214323
69.04	0.214436
69.08	0.202267
69.12	0.146807
69.16	0.18671
69.2	0.196619
69.24	0.309493
69.28	0.323156
69.32	0.341573
69.36	0.384186
69.4	0.376408
69.44	0.409092
69.48	0.393482
69.52	0.376833
69.56	0.367405
69.6	0.375613
69.64	0.36249
69.68	0.361966
69.72	0.182402
69.76	0.182275
69.8	0.187292
69.84	0.221756
69.88	0.180642
69.92	0.187364
69.96	0.178472
70	0.188233
70.04	0.151842
70.08	0.178428
70.12	0.172366
70.16	0.126895
70.2	0.155157
70.24	0.18278
70.28	0.187675
70.32	0.201391
70.36	0.22816
70.4	0.250231
70.44	0.210175
70.48	0.240918
70.52	0.252804
70.56	0.216629
70.6	0.194253
70.64	0.231734
70.68	0.212274
70.72	0.173132
70.76	0.211602
70.8	0.224104
70.84	0.21634
70.88	0.185798
70.92	0.147875
70.96	0.212746
71	0.195274
71.04	0.156696
71.08	0.183895
71.12	0.225055
71.16	0.219314
71.2	0.233938
71.24	0.190277
71.28	0.201529
71.32	0.187916
71.36	0.203348
71.4	0.191643
71.44	0.164218
71.48	0.182471
71.52	0.1932
71.56	0.205657
71.6	0.188735
71.64	0.196676
71.68	0.168835
71.72	0.218435
71.76	0.222373
71.8	0.170441
71.84	0.166959
71.88	0.224025
71.92	0.252348
71.96	0.191391
72	0.177357
72.04	0.196959
72.08	0.202939
72.12	0.191118
72.16	0.185268
72.2	0.185896
72.24	0.217107
72.28	0.194224
72.32	0.210556
72.36	0.207883
72.4	0.179009
72.44	0.171988
72.48	0.21411
72.52	0.19393
72.56	0.203258
72.6	0.217064
72.64	0.19768
72.68	0.195715
72.72	0.180382
72.76	0.178636
72.8	0.204522
72.84	0.260988
72.88	0.244953
72.92	0.265256
72.96	0.209485
73	0.212387
73.04	0.168187
73.08	0.202825
73.12	0.146142
73.16	0.206816
73.2	0.222393
73.24	0.202574
73.28	0.150241
73.32	0.190969
73.36	0.18169
73.4	0.22176
73.44	0.202655
73.48	0.188941
73.52	0.223167
73.56	0.201401
73.6	0.209867
73.64	0.206088
73.68	0.24529
73.72	0.204459
73.76	0.186278
73.8	0.19345
73.84	0.177391
73.88	0.221667
73.92	0.188434
73.96	0.213807
74	0.179891
74.04	0.144353
74.08	0.208945
74.12	0.22307
74.16	0.220388
74.2	0.21233
74.24	0.214269
74.28	0.214254
74.32	0.18309
74.36	0.220505
74.4	0.200516
74.44	0.159138
74.48	0.219011
74.52	0.142202
74.56	0.143745
74.6	0.195529
74.64	0.220814
74.68	0.224279
74.72	0.231049
74.76	0.205851
74.8	0.19513
74.84	0.196677
74.88	0.185979
74.92	0.216961
74.96	0.385774
75	0.356956
75.04	0.350087
75.08	0.400536
75.12	0.293423
75.16	0.343902
75.2	0.32609
75.24	0.376815
75.28	0.289706
75.32	0.364255
75.36	0.341216
75.4	0.365167
75.44	0.353906
75.48	0.321333
75.52	0.398243
75.56	0.400615
75.6	0.308666
75.64	0.353897
75.68	0.369956
75.72	0.40163
75.76	0.393851
75.8	0.342029
75.84	0.36737
75.88	0.263352
75.92	0.19082
75.96	0.351348
76	0.359443
76.04	0.409413
76.08	0.374208
76.12	0.337857
76.16	0.338761
76.2	0.346492
76.24	0.388708
76.28	0.373165
76.32	0.325899
76.36	0.337771
76.4	0.370237
76.44	0.367823
76.48	0.358054
76.52	0.370256
76.56	0.377642
76.6	0.398938
76.64	0.381514
76.68	0.345417
76.72	0.367026
76.76	0.311552
76.8	0.36312
76.84	0.422196
76.88	0.383491
76.92	0.367831
76.96	0.367853
77	0.318928
77.04	0.390413
77.08	0.388941
77.12	0.417553
77.16	0.384669
77.2	0.374286
77.24	0.363567
77.28	0.300083
77.32	0.351736
77.36	0.321232
77.4	0.388769
77.44	0.389099
77.48	0.375349
77.52	0.208353
77.56	0.17867
77.6	0.202591
77.64	0.176957
77.68	0.207478
77.72	0.184734
77.76	0.177082
77.8	0.212871
77.84	0.234939
77.88	0.212863
77.92	0.179256
77.96	0.190687
78	0.209048
78.04	0.182556
78.08	0.190298
78.12	0.151765
78.16	0.192135
78.2	0.227486
78.24	0.252887
78.28	0.148449
78.32	0.197577
78.36	0.197821
78.4	0.194925
78.44	0.161646
78.48	0.19085
78.52	0.276308
78.56	0.164144
78.6	0.173562
78.64	0.206417
78.68	0.159076
78.72	0.195805
78.76	0.176651
78.8	0.155002
78.84	0.200937
78.88	0.217271
78.92	0.321845
78.96	0.216626
79	0.216217
79.04	0.214942
79.08	0.201445
79.12	0.221348
79.16	0.215639
79.2	0.211089
79.24	0.171549
79.28	0.190807
79.32	0.19464
79.36	0.193579
79.4	0.192923
79.44	0.214959
79.48	0.169743
79.52	0.173749
79.56	0.159943
79.6	0.202889
79.64	0.189518
79.68	0.217951
79.72	0.207511
79.76	0.194892
79.8	0.174
79.84	0.197927
79.88	0.121701
79.92	0.218369
[truncated: 3,002 more rows]

## Sheet: Rg
Rg in ns	apo-protein	HJ010-bound protein
0	3.17246	3.17079
0.04	3.19434	3.20144
0.08	3.20165	3.20711
0.12	3.19429	3.19663
0.16	3.19679	3.20254
0.2	3.20547	3.2058
0.24	3.20466	3.20281
0.28	3.20472	3.20483
0.32	3.20838	3.20491
0.36	3.19916	3.20727
0.4	3.21098	3.2094
0.44	3.20742	3.21248
0.48	3.20291	3.21502
0.52	3.21244	3.2177
0.56	3.21017	3.21482
0.6	3.2035	3.20463
0.64	3.20915	3.21706
0.68	3.20228	3.21582
0.72	3.20598	3.21386
0.76	3.20213	3.22048
0.8	3.20196	3.2132
0.84	3.1983	3.2194
0.88	3.20325	3.22247
0.92	3.20682	3.22301
0.96	3.20036	3.21625
1	3.20287	3.21911
1.04	3.2013	3.21622
1.08	3.20771	3.21227
1.12	3.20665	3.21223
1.16	3.21509	3.21518
1.2	3.21523	3.21987
1.24	3.21541	3.21478
1.28	3.21031	3.21449
1.32	3.21288	3.22044
1.36	3.21644	3.22507
1.4	3.20929	3.21415
1.44	3.21849	3.21378
1.48	3.21925	3.21424
1.52	3.21913	3.20703
1.56	3.21566	3.21149
1.6	3.21871	3.21083
1.64	3.22035	3.20895
1.68	3.21914	3.2077
1.72	3.21999	3.2137
1.76	3.22126	3.20407
1.8	3.2142	3.21057
1.84	3.2155	3.21045
1.88	3.21999	3.2085
1.92	3.21755	3.20538
1.96	3.21404	3.20594
2	3.21971	3.215
2.04	3.22091	3.20964
2.08	3.21396	3.19904
2.12	3.21554	3.20605
2.16	3.21582	3.21089
2.2	3.2199	3.20876
2.24	3.22152	3.20837
2.28	3.22281	3.20502
2.32	3.22415	3.20398
2.36	3.21772	3.20407
2.4	3.22584	3.20124
2.44	3.23144	3.20185
2.48	3.21899	3.20688
2.52	3.21764	3.20874
2.56	3.21871	3.20957
2.6	3.21646	3.20821
2.64	3.21599	3.20991
2.68	3.22097	3.20636
2.72	3.21445	3.2009
2.76	3.2125	3.19927
2.8	3.21334	3.20879
2.84	3.21656	3.2048
2.88	3.22106	3.20417
2.92	3.2077	3.20169
2.96	3.21588	3.20901
3	3.21691	3.20502
3.04	3.21598	3.20031
3.08	3.22269	3.20698
3.12	3.22095	3.20668
3.16	3.22924	3.20972
3.2	3.22098	3.20337
3.24	3.22453	3.21117
3.28	3.22411	3.20854
3.32	3.22106	3.20452
3.36	3.22229	3.20648
3.4	3.22133	3.20428
3.44	3.22542	3.20479
3.48	3.21927	3.206
3.52	3.22018	3.20937
3.56	3.21787	3.2083
3.6	3.22013	3.20721
3.64	3.21556	3.20515
3.68	3.21432	3.21193
3.72	3.21844	3.20655
3.76	3.219	3.20775
3.8	3.22541	3.20709
3.84	3.21971	3.20334
3.88	3.22863	3.20368
3.92	3.21799	3.20244
3.96	3.21955	3.20236
4	3.21824	3.19972
4.04	3.21592	3.20603
4.08	3.21699	3.2065
4.12	3.21801	3.20843
4.16	3.21587	3.20434
4.2	3.21804	3.19856
4.24	3.212	3.2056
4.28	3.21235	3.21411
4.32	3.21816	3.20752
4.36	3.21175	3.20682
4.4	3.21973	3.21079
4.44	3.21119	3.21395
4.48	3.2163	3.20688
4.52	3.21968	3.20474
4.56	3.21109	3.21014
4.6	3.21345	3.21363
4.64	3.21414	3.20888
4.68	3.21818	3.2138
4.72	3.21555	3.21678
4.76	3.21355	3.20636
4.8	3.21325	3.21086
4.84	3.21751	3.20582
4.88	3.21146	3.20876
4.92	3.21405	3.208
4.96	3.20935	3.20765
5	3.21736	3.20858
5.04	3.21922	3.2113
5.08	3.21634	3.20259
5.12	3.21149	3.20867
5.16	3.21549	3.20641
5.2	3.21469	3.21
5.24	3.20933	3.2113
5.28	3.2185	3.21096
5.32	3.21586	3.20993
5.36	3.21467	3.20968
5.4	3.2221	3.21373
5.44	3.22444	3.2071
5.48	3.2138	3.20463
5.52	3.21199	3.21149
5.56	3.21067	3.20556
5.6	3.2122	3.20953
5.64	3.21568	3.21368
5.68	3.20649	3.20707
5.72	3.21093	3.21633
5.76	3.20922	3.20541
5.8	3.21198	3.20743
5.84	3.21003	3.20896
5.88	3.20566	3.20392
5.92	3.20734	3.21592
5.96	3.20288	3.2082
6	3.21105	3.20803
6.04	3.21214	3.2036
6.08	3.22036	3.20831
6.12	3.21466	3.20577
6.16	3.20718	3.20455
6.2	3.21072	3.20838
6.24	3.21363	3.20903
6.28	3.21814	3.21423
6.32	3.21667	3.21671
6.36	3.21218	3.20418
6.4	3.21421	3.20513
6.44	3.2218	3.20576
6.48	3.21975	3.20981
6.52	3.21733	3.20608
6.56	3.21613	3.20575
6.6	3.21758	3.20672
6.64	3.22625	3.19977
6.68	3.21949	3.20754
6.72	3.21304	3.20838
6.76	3.21561	3.21265
6.8	3.22171	3.20581
6.84	3.2248	3.20639
6.88	3.21979	3.21418
6.92	3.22686	3.20966
6.96	3.22272	3.20442
7	3.22012	3.20926
7.04	3.22193	3.20505
7.08	3.22143	3.2055
7.12	3.22176	3.19846
7.16	3.21657	3.20346
7.2	3.2237	3.20464
7.24	3.22243	3.20954
7.28	3.22746	3.21273
7.32	3.22645	3.20867
7.36	3.22603	3.20231
7.4	3.228	3.2045
7.44	3.23306	3.20564
7.48	3.22311	3.21111
7.52	3.22673	3.2082
7.56	3.22143	3.20864
7.6	3.22147	3.20793
7.64	3.22519	3.20527
7.68	3.22469	3.20698
7.72	3.22513	3.20611
7.76	3.23153	3.20903
7.8	3.22297	3.19955
7.84	3.23022	3.20688
7.88	3.22765	3.2059
7.92	3.22654	3.20337
7.96	3.22409	3.21271
8	3.21363	3.20576
8.04	3.22421	3.20629
8.08	3.22845	3.20972
8.12	3.22334	3.20509
8.16	3.22212	3.20295
8.2	3.22148	3.20515
8.24	3.22449	3.20816
8.28	3.22271	3.20682
8.32	3.22268	3.20763
8.36	3.21601	3.20386
8.4	3.21459	3.20816
8.44	3.21557	3.20362
8.48	3.21801	3.20676
8.52	3.21261	3.20914
8.56	3.21766	3.2076
8.6	3.2183	3.20785
8.64	3.21609	3.20592
8.68	3.2248	3.20981
8.72	3.23192	3.20985
8.76	3.21958	3.20783
8.8	3.2206	3.21437
8.84	3.22204	3.21237
8.88	3.22484	3.20808
8.92	3.22131	3.21174
8.96	3.22536	3.21531
9	3.22776	3.21025
9.04	3.22482	3.2148
9.08	3.22293	3.21042
9.12	3.22826	3.2068
9.16	3.23726	3.20523
9.2	3.22635	3.20792
9.24	3.23037	3.20568
9.28	3.22854	3.2073
9.32	3.22397	3.2069
9.36	3.22329	3.21461
9.4	3.2252	3.20892
9.44	3.22098	3.20961
9.48	3.22375	3.20564
9.52	3.22907	3.19975
9.56	3.23014	3.20453
9.6	3.224	3.20587
9.64	3.21771	3.20576
9.68	3.21822	3.20578
9.72	3.2207	3.20708
9.76	3.22288	3.21316
9.8	3.21613	3.20197
9.84	3.22749	3.20344
9.88	3.22554	3.2148
9.92	3.22261	3.20533
9.96	3.22084	3.20924
10	3.23409	3.20808
10.04	3.2244	3.21006
10.08	3.22019	3.21647
10.12	3.21923	3.20929
10.16	3.2215	3.21397
10.2	3.22847	3.2085
10.24	3.22915	3.20695
10.28	3.21979	3.21067
10.32	3.23157	3.21058
10.36	3.2181	3.20434
10.4	3.22405	3.21313
10.44	3.23065	3.20533
10.48	3.22501	3.21518
10.52	3.22954	3.2123
10.56	3.22913	3.21103
10.6	3.22121	3.21143
10.64	3.22373	3.21207
10.68	3.23142	3.21158
10.72	3.22892	3.21131
10.76	3.2263	3.20338
10.8	3.22488	3.21034
10.84	3.22318	3.20763
10.88	3.22495	3.20908
10.92	3.22618	3.20878
10.96	3.2162	3.20641
11	3.22263	3.21453
11.04	3.22489	3.2166
11.08	3.22093	3.21155
11.12	3.2212	3.2085
11.16	3.22363	3.21704
11.2	3.22438	3.21391
11.24	3.22693	3.21645
11.28	3.22046	3.20387
11.32	3.22568	3.20445
11.36	3.22447	3.21344
11.4	3.22156	3.21233
11.44	3.22443	3.20826
11.48	3.22854	3.20984
11.52	3.23215	3.2096
11.56	3.22621	3.21202
11.6	3.22831	3.20852
11.64	3.22194	3.20449
11.68	3.21795	3.20929
11.72	3.22125	3.20638
11.76	3.21942	3.21795
11.8	3.22163	3.21202
11.84	3.22273	3.2097
11.88	3.2182	3.20842
11.92	3.21801	3.20872
11.96	3.2198	3.21196
12	3.21956	3.20643
12.04	3.21719	3.20786
12.08	3.22569	3.20563
12.12	3.22362	3.20113
12.16	3.22029	3.20981
12.2	3.22114	3.20299
12.24	3.21932	3.20356
12.28	3.23191	3.20282
12.32	3.22542	3.19825
12.36	3.22454	3.20163
12.4	3.22334	3.20778
12.44	3.23205	3.20541
12.48	3.22563	3.21321
12.52	3.22645	3.21501
12.56	3.22024	3.21622
12.6	3.22325	3.2144
12.64	3.2231	3.2116
12.68	3.22215	3.21074
12.72	3.21624	3.21698
12.76	3.22312	3.21453
12.8	3.22014	3.21755
12.84	3.22665	3.21456
12.88	3.22076	3.21252
12.92	3.21986	3.20798
12.96	3.2208	3.20615
13	3.22229	3.20535
13.04	3.22553	3.20331
13.08	3.22649	3.19751
13.12	3.22268	3.20124
13.16	3.22396	3.20405
13.2	3.21731	3.20364
13.24	3.22559	3.21083
13.28	3.23198	3.20507
13.32	3.23047	3.20768
13.36	3.23405	3.20327
13.4	3.22309	3.20694
13.44	3.21325	3.20666
13.48	3.2221	3.20832
13.52	3.21708	3.20576
13.56	3.21561	3.20771
13.6	3.22425	3.2069
13.64	3.22143	3.2079
13.68	3.22094	3.20312
13.72	3.22158	3.20477
13.76	3.23626	3.21231
13.8	3.22128	3.20297
13.84	3.23748	3.20779
13.88	3.22472	3.20742
13.92	3.22043	3.20951
13.96	3.22399	3.2077
14	3.218	3.20656
14.04	3.22166	3.2082
14.08	3.22419	3.21046
14.12	3.22139	3.20382
14.16	3.22522	3.2085
14.2	3.22398	3.20982
14.24	3.22032	3.20597
14.28	3.22337	3.21488
14.32	3.2227	3.20611
14.36	3.21879	3.20645
14.4	3.22343	3.20828
14.44	3.22336	3.20886
14.48	3.2293	3.2124
14.52	3.21795	3.2121
14.56	3.22118	3.20888
14.6	3.21777	3.20534
14.64	3.22403	3.20675
14.68	3.22778	3.20801
14.72	3.22309	3.21025
14.76	3.22912	3.21239
14.8	3.2162	3.21586
14.84	3.21924	3.20933
14.88	3.21248	3.21346
14.92	3.21617	3.20989
14.96	3.21883	3.20494
15	3.21572	3.20992
15.04	3.21967	3.2142
15.08	3.23075	3.21524
15.12	3.22537	3.21215
15.16	3.2271	3.21512
15.2	3.22359	3.20842
15.24	3.22742	3.21474
15.28	3.22278	3.20784
15.32	3.22977	3.21251
15.36	3.23253	3.21156
15.4	3.22919	3.21265
15.44	3.22369	3.20914
15.48	3.22372	3.21321
15.52	3.22322	3.21889
15.56	3.21981	3.21432
15.6	3.22858	3.21548
15.64	3.22629	3.21566
15.68	3.23166	3.22066
15.72	3.23272	3.21256
15.76	3.23221	3.21673
15.8	3.22967	3.21646
15.84	3.23046	3.21845
15.88	3.22683	3.21213
15.92	3.23372	3.20709
15.96	3.23385	3.21121
16	3.23504	3.20978
16.04	3.23342	3.203
16.08	3.23373	3.21124
16.12	3.22805	3.20477
16.16	3.22856	3.20966
16.2	3.22552	3.20663
16.24	3.23148	3.20731
16.28	3.22624	3.20064
16.32	3.22858	3.21147
16.36	3.22645	3.20637
16.4	3.22057	3.21024
16.44	3.22691	3.21086
16.48	3.22138	3.20661
16.52	3.22098	3.21108
16.56	3.22075	3.20913
16.6	3.22347	3.21047
16.64	3.21974	3.20585
16.68	3.22758	3.2048
16.72	3.22591	3.2126
16.76	3.22976	3.19985
16.8	3.22543	3.20404
16.84	3.2244	3.2093
16.88	3.22823	3.20726
16.92	3.22827	3.20728
16.96	3.22743	3.2134
17	3.22739	3.20725
17.04	3.22526	3.20456
17.08	3.22783	3.21212
17.12	3.22476	3.21129
17.16	3.23203	3.2111
17.2	3.22076	3.2109
17.24	3.22448	3.20661
17.28	3.22734	3.21524
17.32	3.23055	3.21233
17.36	3.23023	3.20883
17.4	3.22395	3.22066
17.44	3.21735	3.21049
17.48	3.22251	3.21499
17.52	3.23267	3.20626
17.56	3.22638	3.20763
17.6	3.22802	3.20955
17.64	3.22507	3.21613
17.68	3.23649	3.21661
17.72	3.22583	3.2093
17.76	3.22318	3.21737
17.8	3.22773	3.21075
17.84	3.22513	3.21274
17.88	3.23137	3.21376
17.92	3.23027	3.21389
17.96	3.23471	3.20903
18	3.23244	3.20906
18.04	3.22572	3.20274
18.08	3.23529	3.20319
18.12	3.22831	3.20806
18.16	3.23093	3.20849
18.2	3.23635	3.20843
18.24	3.22821	3.20318
18.28	3.23131	3.20519
18.32	3.22889	3.21305
18.36	3.23194	3.20773
18.4	3.22781	3.20239
18.44	3.22662	3.20719
18.48	3.2289	3.21058
18.52	3.22829	3.20953
18.56	3.2322	3.20623
18.6	3.23163	3.20657
18.64	3.22678	3.20948
18.68	3.23154	3.20921
18.72	3.22512	3.21156
18.76	3.22901	3.20887
18.8	3.22016	3.21103
18.84	3.22333	3.21096
18.88	3.22462	3.20707
18.92	3.2258	3.21076
18.96	3.22229	3.21436
19	3.22825	3.2139
19.04	3.22837	3.21421
19.08	3.22937	3.2169
19.12	3.22679	3.217
19.16	3.23288	3.21288
19.2	3.23802	3.20508
19.24	3.23028	3.20891
19.28	3.23472	3.21062
19.32	3.23719	3.21827
19.36	3.2376	3.21861
19.4	3.23466	3.21265
19.44	3.22923	3.20752
19.48	3.23558	3.21138
19.52	3.22623	3.21077
19.56	3.22949	3.20997
19.6	3.23393	3.21571
19.64	3.23292	3.21181
19.68	3.23175	3.21393
19.72	3.2338	3.20897
19.76	3.23997	3.21275
19.8	3.23182	3.20821
19.84	3.23001	3.20995
19.88	3.22741	3.20827
19.92	3.23088	3.20639
19.96	3.23132	3.21278
20	3.23045	3.20665
20.04	3.23066	3.20987
20.08	3.23144	3.20727
20.12	3.2328	3.20829
20.16	3.23062	3.20808
20.2	3.22263	3.20901
20.24	3.23143	3.21204
20.28	3.23551	3.2082
20.32	3.23216	3.20977
20.36	3.22765	3.20654
20.4	3.22442	3.20966
20.44	3.22591	3.20582
20.48	3.22996	3.20416
20.52	3.23036	3.21014
20.56	3.2385	3.20261
20.6	3.23526	3.20572
20.64	3.23113	3.20669
20.68	3.22891	3.20255
20.72	3.23598	3.21073
20.76	3.23424	3.2059
20.8	3.23173	3.206
20.84	3.23214	3.20628
20.88	3.23107	3.20635
20.92	3.23305	3.20388
20.96	3.23055	3.20416
21	3.22809	3.20151
21.04	3.23458	3.20767
21.08	3.22373	3.21297
21.12	3.22468	3.20403
21.16	3.22269	3.20123
21.2	3.22393	3.20333
21.24	3.22147	3.20292
21.28	3.2233	3.20657
21.32	3.22265	3.20476
21.36	3.22058	3.21105
21.4	3.22609	3.20782
21.44	3.22443	3.20646
21.48	3.2307	3.21391
21.52	3.22684	3.2047
21.56	3.22137	3.20317
21.6	3.22859	3.20532
21.64	3.22482	3.20142
21.68	3.21963	3.2067
21.72	3.22282	3.20201
21.76	3.22574	3.20362
21.8	3.21565	3.2073
21.84	3.22106	3.2064
21.88	3.22475	3.20761
21.92	3.22432	3.2007
21.96	3.2202	3.20482
22	3.21843	3.20222
22.04	3.21742	3.19986
22.08	3.2183	3.20383
22.12	3.22309	3.20317
22.16	3.22976	3.19921
22.2	3.22277	3.19966
22.24	3.22253	3.20371
22.28	3.21856	3.20043
22.32	3.21652	3.20914
22.36	3.22365	3.19914
22.4	3.21581	3.19657
22.44	3.22082	3.20197
22.48	3.22176	3.19928
22.52	3.22605	3.20496
22.56	3.22343	3.20604
22.6	3.22616	3.204
22.64	3.21946	3.2048
22.68	3.21602	3.21029
22.72	3.21985	3.20792
22.76	3.2213	3.20069
22.8	3.22628	3.20666
22.84	3.22608	3.20765
22.88	3.22808	3.19671
22.92	3.23119	3.20853
22.96	3.22885	3.20514
23	3.2255	3.20257
23.04	3.22295	3.21221
23.08	3.22843	3.20795
23.12	3.2233	3.20625
23.16	3.21829	3.20811
23.2	3.22796	3.20377
23.24	3.22898	3.20867
23.28	3.22668	3.21587
23.32	3.22072	3.20985
23.36	3.22994	3.2037
23.4	3.21838	3.20664
23.44	3.22465	3.21076
23.48	3.22312	3.2124
23.52	3.22552	3.21118
23.56	3.22765	3.20397
23.6	3.23355	3.20523
23.64	3.23664	3.20209
23.68	3.22766	3.20546
23.72	3.23666	3.20466
23.76	3.2376	3.20433
23.8	3.23067	3.20893
23.84	3.23559	3.20573
23.88	3.23222	3.20692
23.92	3.22916	3.2071
23.96	3.22839	3.20816
24	3.22871	3.19944
24.04	3.22322	3.20551
24.08	3.22671	3.19977
24.12	3.22747	3.1978
24.16	3.2325	3.20556
24.2	3.23415	3.20714
24.24	3.23921	3.20523
24.28	3.23388	3.20769
24.32	3.23427	3.20505
24.36	3.2282	3.20856
24.4	3.24113	3.20533
24.44	3.23043	3.20382
24.48	3.23272	3.20525
24.52	3.23386	3.20555
24.56	3.23355	3.20202
24.6	3.23497	3.20803
24.64	3.23195	3.20553
24.68	3.24234	3.20576
24.72	3.23648	3.20037
24.76	3.23501	3.20694
24.8	3.23984	3.20421
24.84	3.23563	3.20061
24.88	3.24116	3.2057
24.92	3.2366	3.19892
24.96	3.23612	3.20025
25	3.24308	3.1999
25.04	3.2412	3.20064
25.08	3.2382	3.20076
25.12	3.23963	3.20271
25.16	3.23644	3.19612
25.2	3.23347	3.19981
25.24	3.22899	3.20081
25.28	3.2353	3.20395
25.32	3.23459	3.19871
25.36	3.23802	3.20268
25.4	3.23072	3.20247
25.44	3.22991	3.20576
25.48	3.23166	3.20576
25.52	3.24027	3.20001
25.56	3.23157	3.20468
25.6	3.23308	3.19999
25.64	3.22898	3.20286
25.68	3.22712	3.20598
25.72	3.23041	3.20692
25.76	3.2344	3.20001
25.8	3.23125	3.20666
25.84	3.23176	3.21146
25.88	3.23884	3.20005
25.92	3.22606	3.19975
25.96	3.22814	3.204
26	3.22458	3.20427
26.04	3.22616	3.2003
26.08	3.22631	3.19841
26.12	3.23439	3.20195
26.16	3.23228	3.20385
26.2	3.22473	3.21088
26.24	3.22349	3.21355
26.28	3.2333	3.20196
26.32	3.22285	3.20051
26.36	3.23161	3.19802
26.4	3.23703	3.20213
26.44	3.23433	3.19775
26.48	3.23573	3.20658
26.52	3.23822	3.20387
26.56	3.23319	3.20054
26.6	3.23828	3.20852
26.64	3.23553	3.20747
26.68	3.23304	3.20736
26.72	3.23306	3.20547
26.76	3.23311	3.2029
26.8	3.23375	3.20584
26.84	3.23716	3.20389
26.88	3.2351	3.20597
26.92	3.23732	3.20674
26.96	3.23486	3.20028
27	3.23523	3.20503
27.04	3.23178	3.20298
27.08	3.2278	3.20561
27.12	3.23254	3.20468
27.16	3.23783	3.2065
27.2	3.23562	3.20723
27.24	3.24145	3.20637
27.28	3.23129	3.20181
27.32	3.2337	3.20349
27.36	3.23478	3.20333
27.4	3.24074	3.20782
27.44	3.2369	3.20642
27.48	3.23808	3.20321
27.52	3.23512	3.20977
27.56	3.22799	3.20772
27.6	3.22846	3.2142
27.64	3.23356	3.21413
27.68	3.23385	3.20354
27.72	3.22674	3.21301
27.76	3.22587	3.21054
27.8	3.22773	3.20733
27.84	3.23153	3.21144
27.88	3.22816	3.21018
27.92	3.23384	3.2024
27.96	3.23583	3.20482
28	3.2353	3.20982
28.04	3.22701	3.20807
28.08	3.23272	3.20741
28.12	3.23464	3.20363
28.16	3.22695	3.20712
28.2	3.2256	3.20831
28.24	3.22921	3.21162
28.28	3.23154	3.20676
28.32	3.23017	3.20031
28.36	3.22796	3.20699
28.4	3.23271	3.20322
28.44	3.23064	3.20403
28.48	3.22614	3.20212
28.52	3.22877	3.20242
28.56	3.23169	3.20385
28.6	3.23631	3.20658
28.64	3.22713	3.20477
28.68	3.22537	3.20538
28.72	3.23204	3.20883
28.76	3.22899	3.20447
28.8	3.23186	3.2025
28.84	3.23076	3.20415
28.88	3.23208	3.19864
28.92	3.2275	3.21405
28.96	3.23422	3.20868
29	3.22782	3.20664
29.04	3.22642	3.2097
29.08	3.22861	3.20894
29.12	3.23085	3.20768
29.16	3.23419	3.2075
29.2	3.23758	3.205
29.24	3.23109	3.20058
29.28	3.22982	3.21135
29.32	3.23173	3.20475
29.36	3.23292	3.20586
29.4	3.23175	3.19992
29.44	3.23424	3.2062
29.48	3.23083	3.21021
29.52	3.22945	3.20252
29.56	3.23247	3.20625
29.6	3.22983	3.20397
29.64	3.23069	3.20087
29.68	3.2276	3.2078
29.72	3.22936	3.20589
29.76	3.22546	3.20193
29.8	3.2242	3.2049
29.84	3.21968	3.20101
29.88	3.22906	3.20791
29.92	3.22289	3.2092
29.96	3.2262	3.20447
30	3.22635	3.20236
30.04	3.2251	3.19819
30.08	3.22344	3.20721
30.12	3.22431	3.20201
30.16	3.22903	3.20527
30.2	3.22711	3.20915
30.24	3.22923	3.20697
30.28	3.21923	3.20988
30.32	3.22004	3.20071
30.36	3.22005	3.20252
30.4	3.21972	3.20289
30.44	3.22312	3.20591
30.48	3.22638	3.20882
30.52	3.22375	3.20011
30.56	3.23105	3.20072
30.6	3.22796	3.20934
30.64	3.22761	3.19763
30.68	3.21842	3.1983
30.72	3.23164	3.20363
30.76	3.22449	3.1955
30.8	3.22579	3.19621
30.84	3.22091	3.20015
30.88	3.22376	3.19796
30.92	3.22082	3.20238
30.96	3.2163	3.19314
31	3.22406	3.20107
31.04	3.22335	3.20372
31.08	3.22178	3.1975
31.12	3.22441	3.20303
31.16	3.22653	3.19415
31.2	3.22314	3.20351
31.24	3.22905	3.20125
31.28	3.22748	3.20681
31.32	3.234	3.20577
31.36	3.23255	3.19996
31.4	3.22531	3.20639
31.44	3.2328	3.19665
31.48	3.23397	3.19946
31.52	3.23588	3.19602
31.56	3.2364	3.20309
31.6	3.23706	3.19648
31.64	3.23415	3.1987
31.68	3.22982	3.19689
31.72	3.23045	3.20325
31.76	3.23387	3.20323
31.8	3.22947	3.19855
31.84	3.22817	3.19952
31.88	3.21944	3.20389
31.92	3.22903	3.20081
31.96	3.2265	3.19861
32	3.22983	3.20347
32.04	3.22995	3.19829
32.08	3.2268	3.19844
32.12	3.22298	3.19809
32.16	3.22402	3.20044
32.2	3.22005	3.19456
32.24	3.22665	3.19804
32.28	3.22838	3.19989
32.32	3.2265	3.201
32.36	3.22281	3.19931
32.4	3.23076	3.19703
32.44	3.22911	3.19877
32.48	3.22887	3.20343
32.52	3.22386	3.20214
32.56	3.23235	3.19829
32.6	3.2264	3.19719
32.64	3.22875	3.20341
32.68	3.22427	3.2009
32.72	3.21864	3.19974
32.76	3.23191	3.19516
32.8	3.22547	3.19949
32.84	3.2267	3.19887
32.88	3.23556	3.20444
32.92	3.22788	3.20014
32.96	3.22958	3.20424
33	3.22879	3.20253
33.04	3.22581	3.20309
33.08	3.22786	3.19705
33.12	3.22881	3.20228
33.16	3.22841	3.1977
33.2	3.22527	3.19629
33.24	3.23337	3.20115
33.28	3.23476	3.19836
33.32	3.22878	3.19871
33.36	3.22969	3.19888
33.4	3.22811	3.19748
33.44	3.23194	3.2006
33.48	3.23092	3.1989
33.52	3.2258	3.20025
33.56	3.22295	3.19989
33.6	3.21877	3.19127
33.64	3.22921	3.1913
33.68	3.22508	3.19499
33.72	3.22934	3.19948
33.76	3.22841	3.20527
33.8	3.23376	3.19631
33.84	3.2265	3.1969
33.88	3.22672	3.20761
33.92	3.23442	3.19801
33.96	3.23114	3.20187
34	3.23353	3.20435
34.04	3.22883	3.19908
34.08	3.22847	3.19909
34.12	3.22792	3.20135
34.16	3.22868	3.20403
34.2	3.22367	3.20095
34.24	3.22618	3.20041
34.28	3.22395	3.20874
34.32	3.2253	3.20988
34.36	3.22349	3.21348
34.4	3.22299	3.20383
34.44	3.22285	3.2073
34.48	3.2174	3.20791
34.52	3.22002	3.20975
34.56	3.2245	3.20513
34.6	3.21779	3.20304
34.64	3.2216	3.20551
34.68	3.22948	3.21205
34.72	3.22217	3.20528
34.76	3.22321	3.20094
34.8	3.22075	3.20467
34.84	3.2202	3.2021
34.88	3.22658	3.20597
34.92	3.22774	3.20512
34.96	3.23168	3.1987
35	3.22264	3.2042
35.04	3.22553	3.20797
35.08	3.2245	3.21347
35.12	3.2296	3.20845
35.16	3.23316	3.20643
35.2	3.22638	3.20156
35.24	3.22497	3.20525
35.28	3.22437	3.20427
35.32	3.21807	3.20308
35.36	3.21885	3.20766
35.4	3.22146	3.19993
35.44	3.22736	3.19982
35.48	3.22241	3.19869
35.52	3.22375	3.20068
35.56	3.22293	3.20046
35.6	3.22196	3.19981
35.64	3.2282	3.19138
35.68	3.22599	3.20234
35.72	3.22156	3.19987
35.76	3.22309	3.19665
35.8	3.22148	3.19997
35.84	3.22503	3.20402
35.88	3.21645	3.19579
35.92	3.2216	3.19288
35.96	3.22451	3.20165
36	3.22454	3.19649
36.04	3.2287	3.19442
36.08	3.2256	3.19859
36.12	3.22611	3.20384
36.16	3.22025	3.19952
36.2	3.23474	3.20355
36.24	3.23039	3.19793
36.28	3.22574	3.20674
36.32	3.23265	3.2039
36.36	3.2289	3.19566
36.4	3.23102	3.19917
36.44	3.23671	3.20055
36.48	3.22307	3.19541
36.52	3.22563	3.19013
36.56	3.22857	3.18867
36.6	3.22699	3.19539
36.64	3.2277	3.20358
36.68	3.22679	3.19418
36.72	3.22387	3.1982
36.76	3.22758	3.19835
36.8	3.2204	3.19339
36.84	3.21884	3.19078
36.88	3.21938	3.19842
36.92	3.2226	3.19507
36.96	3.2189	3.19485
37	3.22379	3.20164
37.04	3.21997	3.19065
37.08	3.22317	3.19649
37.12	3.22507	3.19772
37.16	3.22907	3.19919
37.2	3.22625	3.19603
37.24	3.22133	3.19701
37.28	3.22325	3.19913
37.32	3.22588	3.20144
37.36	3.21807	3.20362
37.4	3.22631	3.19242
37.44	3.233	3.19365
37.48	3.22891	3.19416
37.52	3.22596	3.18989
37.56	3.22945	3.19453
37.6	3.23368	3.19207
37.64	3.22617	3.19385
37.68	3.22485	3.1868
37.72	3.22738	3.19213
37.76	3.22214	3.19635
37.8	3.22438	3.19025
37.84	3.22947	3.19096
37.88	3.22847	3.1921
37.92	3.2298	3.19404
37.96	3.22519	3.18936
38	3.22155	3.18452
38.04	3.22855	3.19179
38.08	3.23059	3.18558
38.12	3.22775	3.18951
38.16	3.23049	3.18892
38.2	3.22449	3.18158
38.24	3.22157	3.19217
38.28	3.22417	3.19463
38.32	3.22395	3.19142
38.36	3.23005	3.19175
38.4	3.21977	3.18748
38.44	3.22877	3.19176
38.48	3.23313	3.19278
38.52	3.22835	3.18211
38.56	3.23065	3.182
38.6	3.22922	3.19144
38.64	3.22992	3.18821
38.68	3.22157	3.18991
38.72	3.22079	3.19447
38.76	3.22698	3.20005
38.8	3.22992	3.19963
38.84	3.23232	3.19993
38.88	3.22812	3.19472
38.92	3.22432	3.19317
38.96	3.22399	3.19898
39	3.22871	3.19933
39.04	3.21959	3.19763
39.08	3.22534	3.19876
39.12	3.2306	3.19721
39.16	3.23167	3.19178
39.2	3.22757	3.20106
39.24	3.22843	3.19915
39.28	3.22694	3.19074
39.32	3.23159	3.19623
39.36	3.23162	3.19248
39.4	3.22873	3.19564
39.44	3.22849	3.1933
39.48	3.23083	3.19771
39.52	3.23201	3.19518
39.56	3.23233	3.19501
39.6	3.23394	3.19035
39.64	3.23795	3.19234
39.68	3.23147	3.19885
39.72	3.23013	3.19821
39.76	3.23432	3.20355
39.8	3.23951	3.19935
39.84	3.23	3.20165
39.88	3.23592	3.20073
39.92	3.22392	3.20182
39.96	3.22607	3.20068
40	3.22591	3.19945
40.04	3.23427	3.19871
40.08	3.23207	3.20262
40.12	3.2229	3.19521
40.16	3.23453	3.19456
40.2	3.2326	3.19834
40.24	3.23275	3.19717
40.28	3.2366	3.20086
40.32	3.23183	3.19316
40.36	3.23206	3.19744
40.4	3.22877	3.19695
40.44	3.23453	3.19722
40.48	3.23394	3.18857
40.52	3.23615	3.18973
40.56	3.22902	3.19359
40.6	3.22869	3.18873
40.64	3.22941	3.19349
40.68	3.23392	3.19642
40.72	3.23242	3.19019
40.76	3.23229	3.19188
40.8	3.23579	3.19584
40.84	3.23913	3.18844
40.88	3.23897	3.19975
40.92	3.23393	3.19878
40.96	3.23367	3.20058
41	3.23667	3.19605
41.04	3.2359	3.19796
41.08	3.23495	3.18907
41.12	3.2312	3.19771
41.16	3.23207	3.19648
41.2	3.23544	3.19613
41.24	3.23145	3.18964
41.28	3.22512	3.20156
41.32	3.22503	3.19712
41.36	3.22952	3.19704
41.4	3.22529	3.19958
41.44	3.23041	3.20235
41.48	3.22791	3.20104
41.52	3.22547	3.1959
41.56	3.22606	3.1987
41.6	3.22313	3.19843
41.64	3.22494	3.19802
41.68	3.21803	3.19802
41.72	3.22255	3.19807
41.76	3.22648	3.19771
41.8	3.22286	3.19626
41.84	3.23662	3.2025
41.88	3.23093	3.19777
41.92	3.23029	3.19854
41.96	3.22751	3.19899
42	3.23296	3.19692
42.04	3.23019	3.1916
42.08	3.22451	3.1958
42.12	3.22616	3.19354
42.16	3.23175	3.19643
42.2	3.22547	3.19933
42.24	3.22803	3.1961
42.28	3.22988	3.203
42.32	3.2265	3.20023
42.36	3.22978	3.20034
42.4	3.2298	3.19337
42.44	3.22852	3.19782
42.48	3.23263	3.20006
42.52	3.23688	3.19908
42.56	3.23591	3.19887
42.6	3.23021	3.19823
42.64	3.22943	3.19929
42.68	3.22999	3.20101
42.72	3.22807	3.20623
42.76	3.22895	3.20013
42.8	3.23189	3.20693
42.84	3.2288	3.20454
42.88	3.23054	3.20597
42.92	3.23119	3.20424
42.96	3.22561	3.19786
43	3.23021	3.20209
43.04	3.23684	3.20147
43.08	3.23237	3.19939
43.12	3.23239	3.20502
43.16	3.24038	3.20531
43.2	3.2315	3.20682
43.24	3.23365	3.20261
43.28	3.23112	3.20688
43.32	3.23329	3.20201
43.36	3.23239	3.19574
43.4	3.2404	3.19808
43.44	3.23406	3.19573
43.48	3.23227	3.2017
43.52	3.22811	3.20112
43.56	3.2321	3.1939
43.6	3.22606	3.19725
43.64	3.22932	3.19939
43.68	3.23044	3.20003
43.72	3.23563	3.19693
43.76	3.22605	3.19305
43.8	3.22818	3.19674
43.84	3.22651	3.20055
43.88	3.222	3.19809
43.92	3.2302	3.19159
43.96	3.23052	3.19502
44	3.22979	3.19788
44.04	3.2307	3.20472
44.08	3.23145	3.20045
44.12	3.22737	3.20057
44.16	3.23121	3.19931
44.2	3.23076	3.20037
44.24	3.22943	3.19388
44.28	3.22496	3.19532
44.32	3.23343	3.20001
44.36	3.23065	3.19324
44.4	3.23648	3.20168
44.44	3.23236	3.19314
44.48	3.23977	3.19391
44.52	3.23017	3.19717
44.56	3.23071	3.19452
44.6	3.23385	3.19751
44.64	3.22878	3.19981
44.68	3.22875	3.19722
44.72	3.2297	3.19531
44.76	3.23115	3.20682
44.8	3.23608	3.1998
44.84	3.23335	3.19665
44.88	3.23112	3.20169
44.92	3.23533	3.1934
44.96	3.24014	3.191
45	3.23202	3.18614
45.04	3.22874	3.18931
45.08	3.22611	3.18819
45.12	3.23565	3.19054
45.16	3.22668	3.18843
45.2	3.22806	3.1909
45.24	3.23549	3.18955
45.28	3.2339	3.19195
45.32	3.22882	3.19673
45.36	3.2314	3.19015
45.4	3.22509	3.19798
45.44	3.22918	3.19299
45.48	3.2332	3.19641
45.52	3.2419	3.19092
45.56	3.23813	3.19574
45.6	3.23486	3.20452
45.64	3.23113	3.21155
45.68	3.23527	3.19889
45.72	3.23679	3.2
45.76	3.23472	3.19582
45.8	3.23186	3.18949
45.84	3.23326	3.20177
45.88	3.23908	3.19936
45.92	3.23291	3.1965
45.96	3.22441	3.19949
46	3.2339	3.19911
46.04	3.2355	3.19612
46.08	3.23261	3.19437
46.12	3.2353	3.19114
46.16	3.23354	3.1984
46.2	3.22996	3.1974
46.24	3.23287	3.19768
46.28	3.24107	3.195
46.32	3.23353	3.19659
46.36	3.23449	3.19563
46.4	3.23449	3.19939
46.44	3.23595	3.20135
46.48	3.23534	3.20168
46.52	3.23034	3.19287
46.56	3.23408	3.18858
46.6	3.23287	3.19634
46.64	3.22968	3.19639
46.68	3.23542	3.19943
46.72	3.24084	3.19349
46.76	3.23426	3.19847
46.8	3.23524	3.19895
46.84	3.23919	3.19903
46.88	3.23277	3.1957
46.92	3.23082	3.1993
46.96	3.23235	3.20295
47	3.23989	3.19899
47.04	3.23393	3.20343
47.08	3.23752	3.20203
47.12	3.23444	3.20186
47.16	3.23306	3.2013
47.2	3.2328	3.19357
47.24	3.23116	3.19453
47.28	3.23382	3.1967
47.32	3.22921	3.19676
47.36	3.23136	3.20042
47.4	3.23442	3.19832
47.44	3.23821	3.19718
47.48	3.23056	3.20411
47.52	3.22739	3.19895
47.56	3.23145	3.20595
47.6	3.2275	3.19894
47.64	3.22837	3.20401
47.68	3.22863	3.19463
47.72	3.22935	3.19945
47.76	3.23334	3.20444
47.8	3.22835	3.20448
47.84	3.23883	3.20012
47.88	3.22869	3.196
47.92	3.22995	3.2035
47.96	3.22453	3.20404
48	3.23312	3.20082
48.04	3.23271	3.19953
48.08	3.23518	3.20081
48.12	3.23119	3.19516
48.16	3.23961	3.19684
48.2	3.23276	3.19838
48.24	3.22679	3.20813
48.28	3.22579	3.20226
48.32	3.23265	3.20309
48.36	3.23288	3.19897
48.4	3.23048	3.20061
48.44	3.23799	3.19792
48.48	3.22783	3.19839
48.52	3.22838	3.19884
48.56	3.22968	3.19333
48.6	3.22556	3.19835
48.64	3.23227	3.19717
48.68	3.22397	3.20305
48.72	3.23333	3.19829
48.76	3.22755	3.19941
48.8	3.23511	3.20059
48.84	3.233	3.19488
48.88	3.23344	3.19686
48.92	3.23331	3.1992
48.96	3.23888	3.20011
49	3.23384	3.1981
49.04	3.23381	3.19677
49.08	3.23183	3.19205
49.12	3.22664	3.19616
49.16	3.23838	3.19331
49.2	3.23256	3.19977
49.24	3.23532	3.19918
49.28	3.22787	3.20063
49.32	3.23159	3.20144
49.36	3.23788	3.20374
49.4	3.22597	3.20377
49.44	3.22918	3.20564
49.48	3.23461	3.20461
49.52	3.23666	3.20106
49.56	3.2306	3.19557
49.6	3.23585	3.19085
49.64	3.2393	3.19072
49.68	3.23579	3.19542
49.72	3.23747	3.20184
49.76	3.23542	3.20258
49.8	3.2382	3.20647
49.84	3.23412	3.20812
49.88	3.23328	3.20459
49.92	3.23679	3.2002
49.96	3.23413	3.20307
50	3.22992	3.19985
50.04	3.2293	3.19781
50.08	3.23193	3.20244
50.12	3.23233	3.2053
50.16	3.23152	3.20114
50.2	3.23726	3.19559
50.24	3.2355	3.19645
50.28	3.23329	3.19622
50.32	3.23291	3.20029
50.36	3.24163	3.20055
50.4	3.23901	3.20211
50.44	3.23856	3.19885
50.48	3.2399	3.20521
50.52	3.23917	3.199
50.56	3.23615	3.20349
50.6	3.24076	3.2054
50.64	3.24126	3.20436
50.68	3.23759	3.20571
50.72	3.22793	3.19524
50.76	3.23435	3.19917
50.8	3.2271	3.20075
50.84	3.22434	3.19943
50.88	3.2286	3.19957
50.92	3.23304	3.20775
50.96	3.23728	3.20648
51	3.23416	3.2045
51.04	3.22759	3.20005
51.08	3.24133	3.19824
51.12	3.23218	3.19866
51.16	3.23549	3.20312
51.2	3.23431	3.21119
51.24	3.23765	3.20154
51.28	3.23292	3.20853
51.32	3.23563	3.20045
51.36	3.23762	3.20248
51.4	3.22911	3.20704
51.44	3.23539	3.20181
51.48	3.23282	3.20153
51.52	3.22694	3.20351
51.56	3.22497	3.20248
51.6	3.23483	3.19638
51.64	3.23261	3.20009
51.68	3.23473	3.20781
51.72	3.23029	3.19793
51.76	3.22944	3.20274
51.8	3.23405	3.19986
51.84	3.23355	3.19284
51.88	3.23453	3.20202
51.92	3.2374	3.20002
51.96	3.23001	3.20513
52	3.23284	3.20112
52.04	3.24151	3.20359
52.08	3.23723	3.19904
52.12	3.23128	3.205
52.16	3.23197	3.20192
52.2	3.23599	3.2024
52.24	3.23512	3.20673
52.28	3.23114	3.20621
52.32	3.23571	3.19404
52.36	3.23635	3.20265
52.4	3.23061	3.2021
52.44	3.23447	3.20025
52.48	3.23022	3.19782
52.52	3.23512	3.20058
52.56	3.23478	3.19321
52.6	3.23831	3.20908
52.64	3.23975	3.20137
52.68	3.23739	3.19688
52.72	3.24054	3.20044
52.76	3.23785	3.19953
52.8	3.23777	3.20073
52.84	3.23969	3.1974
52.88	3.24069	3.20141
52.92	3.23918	3.19865
52.96	3.23907	3.20424
53	3.23896	3.20282
53.04	3.23374	3.19837
53.08	3.23788	3.20117
53.12	3.23097	3.19767
53.16	3.23461	3.19842
53.2	3.24096	3.20275
53.24	3.24183	3.19524
53.28	3.23633	3.19743
53.32	3.23735	3.20081
53.36	3.2382	3.20159
53.4	3.23172	3.19323
53.44	3.23967	3.19508
53.48	3.23079	3.19042
53.52	3.22783	3.18967
53.56	3.23706	3.195
53.6	3.22971	3.19382
53.64	3.22719	3.19844
53.68	3.22679	3.19598
53.72	3.23237	3.19299
53.76	3.2274	3.19569
53.8	3.23435	3.19308
53.84	3.2291	3.19652
53.88	3.23637	3.19564
53.92	3.23729	3.19058
53.96	3.23215	3.20187
54	3.23607	3.20138
54.04	3.23413	3.19886
54.08	3.23443	3.19624
54.12	3.23256	3.2013
54.16	3.23551	3.20216
54.2	3.2337	3.20337
54.24	3.23072	3.20305
54.28	3.23017	3.20208
54.32	3.23244	3.2026
54.36	3.23559	3.20157
54.4	3.23383	3.19913
54.44	3.24557	3.19998
54.48	3.24183	3.19755
54.52	3.24129	3.19754
54.56	3.23864	3.19622
54.6	3.23602	3.20536
54.64	3.23647	3.19442
54.68	3.23933	3.20047
54.72	3.23289	3.19875
54.76	3.2351	3.19856
54.8	3.22922	3.1977
54.84	3.22965	3.20726
54.88	3.23624	3.20184
54.92	3.23928	3.20106
54.96	3.2366	3.20399
55	3.22879	3.20208
55.04	3.23729	3.20552
55.08	3.22897	3.20174
55.12	3.2279	3.20115
55.16	3.23842	3.19718
55.2	3.23691	3.2023
55.24	3.23038	3.20174
55.28	3.22803	3.20044
55.32	3.23327	3.20109
55.36	3.23092	3.20551
55.4	3.22596	3.20049
55.44	3.23574	3.20058
55.48	3.23632	3.19975
55.52	3.23012	3.19908
55.56	3.23461	3.19003
55.6	3.22918	3.19723
55.64	3.23816	3.19902
55.68	3.2394	3.19684
55.72	3.23087	3.19699
55.76	3.23381	3.19497
55.8	3.23515	3.19712
55.84	3.24031	3.20624
55.88	3.23051	3.20377
55.92	3.23581	3.19457
55.96	3.2323	3.19358
56	3.22653	3.20069
56.04	3.23152	3.20449
56.08	3.22765	3.19864
56.12	3.23215	3.20304
56.16	3.23118	3.20477
56.2	3.23737	3.19734
56.24	3.22601	3.19453
56.28	3.23417	3.20239
56.32	3.22829	3.19854
56.36	3.22931	3.20034
56.4	3.22806	3.20378
56.44	3.22615	3.20194
56.48	3.23295	3.20284
56.52	3.22749	3.19778
56.56	3.22169	3.19702
56.6	3.22332	3.20182
56.64	3.23107	3.20099
56.68	3.22897	3.19927
56.72	3.22514	3.19775
56.76	3.23342	3.19609
56.8	3.22766	3.19401
56.84	3.2281	3.19873
56.88	3.2268	3.19719
56.92	3.23082	3.19591
56.96	3.2287	3.20094
57	3.23349	3.19743
57.04	3.23028	3.1925
57.08	3.2338	3.19285
57.12	3.23123	3.19312
57.16	3.23708	3.19745
57.2	3.23479	3.20021
57.24	3.23396	3.19994
57.28	3.23362	3.20047
57.32	3.23346	3.19151
57.36	3.23106	3.19552
57.4	3.22908	3.20202
57.44	3.22762	3.19377
57.48	3.23832	3.19922
57.52	3.23282	3.19617
57.56	3.24057	3.20309
57.6	3.23347	3.19935
57.64	3.23716	3.19331
57.68	3.23445	3.19399
57.72	3.23047	3.19809
57.76	3.23222	3.19898
57.8	3.22999	3.20321
57.84	3.23227	3.20108
57.88	3.22791	3.19825
57.92	3.22981	3.1982
57.96	3.22784	3.19954
58	3.22577	3.20176
58.04	3.22908	3.19605
58.08	3.22503	3.19788
58.12	3.22424	3.19958
58.16	3.23063	3.19522
58.2	3.23144	3.19614
58.24	3.23305	3.19763
58.28	3.23847	3.20115
58.32	3.23614	3.19913
58.36	3.22851	3.20791
58.4	3.22855	3.20601
58.44	3.22899	3.19905
58.48	3.23914	3.20105
58.52	3.23192	3.20391
58.56	3.22868	3.19939
58.6	3.2284	3.20961
58.64	3.23272	3.20113
58.68	3.2304	3.2051
58.72	3.22726	3.1984
58.76	3.227	3.19823
58.8	3.23432	3.19966
58.84	3.23236	3.19515
58.88	3.2349	3.19515
58.92	3.23231	3.2015
58.96	3.23398	3.20037
59	3.2346	3.19966
59.04	3.22788	3.19243
59.08	3.23429	3.19734
59.12	3.2262	3.20477
59.16	3.23668	3.20306
59.2	3.23106	3.20198
59.24	3.22654	3.20392
59.28	3.22875	3.20393
59.32	3.23875	3.19849
59.36	3.23274	3.20283
59.4	3.23173	3.2033
59.44	3.23868	3.20631
59.48	3.24183	3.21012
59.52	3.23812	3.20523
59.56	3.23418	3.19664
59.6	3.23979	3.20573
59.64	3.23078	3.20019
59.68	3.23037	3.19879
59.72	3.2299	3.20154
59.76	3.2329	3.20035
59.8	3.235	3.20232
59.84	3.23499	3.19656
59.88	3.23059	3.19998
59.92	3.23339	3.19717
59.96	3.24025	3.20023
60	3.2305	3.1973
60.04	3.22821	3.1971
60.08	3.2296	3.19695
60.12	3.2379	3.19933
60.16	3.24144	3.20279
60.2	3.2313	3.1954
60.24	3.23151	3.19921
60.28	3.22941	3.19584
60.32	3.22142	3.19845
60.36	3.23579	3.19791
60.4	3.23708	3.20041
60.44	3.23118	3.19818
60.48	3.23019	3.20123
60.52	3.23221	3.19947
60.56	3.22909	3.20625
60.6	3.23051	3.20082
60.64	3.2348	3.19847
60.68	3.22859	3.19295
60.72	3.23317	3.19734
60.76	3.22844	3.19985
60.8	3.23101	3.19284
60.84	3.22846	3.18853
60.88	3.22972	3.19255
60.92	3.23495	3.19644
60.96	3.22415	3.19728
61	3.23016	3.19989
61.04	3.22908	3.19926
61.08	3.22984	3.19542
61.12	3.23289	3.20271
61.16	3.2289	3.19078
61.2	3.22874	3.20528
61.24	3.22809	3.19839
61.28	3.22317	3.1973
61.32	3.22387	3.20143
61.36	3.22769	3.20468
61.4	3.22775	3.19734
61.44	3.23008	3.20254
61.48	3.23173	3.19785
61.52	3.22808	3.1913
61.56	3.22715	3.1935
61.6	3.22904	3.20266
61.64	3.23798	3.19529
61.68	3.22371	3.19099
61.72	3.23018	3.20152
61.76	3.23145	3.19796
61.8	3.23354	3.19497
61.84	3.23767	3.19533
61.88	3.23891	3.20021
61.92	3.23219	3.19748
61.96	3.24089	3.19459
62	3.23544	3.20312
62.04	3.23309	3.19443
62.08	3.23405	3.19668
62.12	3.23444	3.20497
62.16	3.23102	3.2031
62.2	3.23568	3.20012
62.24	3.23042	3.19995
62.28	3.22953	3.20029
62.32	3.22779	3.20305
62.36	3.2285	3.20157
62.4	3.23389	3.20191
62.44	3.2261	3.19651
62.48	3.22725	3.20271
62.52	3.23542	3.20351
62.56	3.23902	3.2053
62.6	3.23133	3.20538
62.64	3.22477	3.20058
62.68	3.23997	3.20525
62.72	3.23053	3.20466
62.76	3.23236	3.20515
62.8	3.23883	3.20606
62.84	3.23484	3.20338
62.88	3.22982	3.20273
62.92	3.23589	3.20184
62.96	3.23215	3.20615
63	3.23549	3.20049
63.04	3.23614	3.19977
63.08	3.23664	3.19957
63.12	3.23709	3.20167
63.16	3.23832	3.19708
63.2	3.24696	3.20238
63.24	3.23872	3.19684
63.28	3.23879	3.2041
63.32	3.23862	3.20389
63.36	3.23692	3.19785
63.4	3.23685	3.20268
63.44	3.23186	3.20171
63.48	3.24169	3.19741
63.52	3.23871	3.19912
63.56	3.24079	3.19821
63.6	3.23601	3.20322
63.64	3.22971	3.19817
63.68	3.23168	3.21145
63.72	3.23183	3.20352
63.76	3.23193	3.19792
63.8	3.23811	3.20701
63.84	3.23299	3.20833
63.88	3.23435	3.20759
63.92	3.2389	3.20232
63.96	3.23919	3.19939
64	3.23435	3.20399
64.04	3.24286	3.20503
64.08	3.24295	3.20583
64.12	3.23296	3.19873
64.16	3.23799	3.20671
64.2	3.23609	3.20568
64.24	3.23672	3.20631
64.28	3.23516	3.19622
64.32	3.24495	3.20763
64.36	3.23555	3.20626
64.4	3.23269	3.21175
64.44	3.24441	3.21173
64.48	3.23664	3.20652
64.52	3.24154	3.20794
64.56	3.23959	3.19681
64.6	3.23193	3.20147
64.64	3.23122	3.19586
64.68	3.23286	3.19223
64.72	3.23931	3.20071
64.76	3.23593	3.19968
64.8	3.24195	3.20405
64.84	3.23548	3.20231
64.88	3.23751	3.20053
64.92	3.23825	3.20244
64.96	3.2408	3.21041
65	3.23917	3.20153
65.04	3.24034	3.20406
65.08	3.24409	3.20367
65.12	3.24178	3.20242
65.16	3.23886	3.20261
65.2	3.23546	3.21067
65.24	3.24251	3.2057
65.28	3.23985	3.20233
65.32	3.23769	3.2091
65.36	3.24264	3.19939
65.4	3.23916	3.2025
65.44	3.23528	3.2034
65.48	3.2389	3.2024
65.52	3.24457	3.20045
65.56	3.2393	3.20051
65.6	3.23826	3.20218
65.64	3.23425	3.20822
65.68	3.24004	3.20074
65.72	3.24024	3.20266
65.76	3.2429	3.19941
65.8	3.23428	3.20121
65.84	3.24412	3.20027
65.88	3.23963	3.20329
65.92	3.24555	3.20666
65.96	3.24353	3.2028
66	3.23717	3.2024
66.04	3.23924	3.20816
66.08	3.24241	3.20354
66.12	3.23605	3.1971
66.16	3.23693	3.20613
66.2	3.24015	3.19832
66.24	3.23473	3.19727
66.28	3.24348	3.20649
66.32	3.24043	3.19512
66.36	3.23829	3.20061
66.4	3.23294	3.20172
66.44	3.24509	3.20196
66.48	3.24517	3.20183
66.52	3.23936	3.19729
66.56	3.24071	3.19581
66.6	3.23575	3.19786
66.64	3.2436	3.19926
66.68	3.24229	3.19788
66.72	3.23753	3.19707
66.76	3.24521	3.19682
66.8	3.24399	3.19885
66.84	3.24716	3.20319
66.88	3.24521	3.20052
66.92	3.24962	3.19862
66.96	3.23406	3.19998
67	3.23604	3.20201
67.04	3.24139	3.19577
67.08	3.23724	3.20045
67.12	3.23244	3.20404
67.16	3.23338	3.20492
67.2	3.23507	3.20059
67.24	3.24045	3.20082
67.28	3.23758	3.19842
67.32	3.24688	3.1969
67.36	3.23928	3.19651
67.4	3.24794	3.2073
67.44	3.23999	3.19351
67.48	3.2477	3.20185
67.52	3.24496	3.19832
67.56	3.23847	3.19406
67.6	3.24354	3.19585
67.64	3.2405	3.20336
67.68	3.24158	3.19314
67.72	3.23874	3.19309
67.76	3.24505	3.19877
67.8	3.24105	3.20312
67.84	3.24357	3.20186
67.88	3.24316	3.19548
67.92	3.23687	3.20132
67.96	3.2408	3.19549
68	3.23972	3.20089
68.04	3.24488	3.19446
68.08	3.2413	3.19836
68.12	3.23868	3.19999
68.16	3.24511	3.19683
68.2	3.24501	3.19882
68.24	3.23605	3.19646
68.28	3.23747	3.19758
68.32	3.23913	3.19538
68.36	3.2369	3.20287
68.4	3.23438	3.20349
68.44	3.2387	3.20261
68.48	3.23806	3.20023
68.52	3.2393	3.19717
68.56	3.23662	3.20246
68.6	3.23194	3.20671
68.64	3.23591	3.20014
68.68	3.24495	3.20717
68.72	3.23769	3.1993
68.76	3.2351	3.20629
68.8	3.23993	3.20478
68.84	3.2374	3.20158
68.88	3.23502	3.20054
68.92	3.23963	3.20535
68.96	3.2395	3.20319
69	3.23179	3.20701
69.04	3.23827	3.20555
69.08	3.23376	3.20975
69.12	3.22959	3.20913
69.16	3.23276	3.21415
69.2	3.2339	3.2107
69.24	3.23393	3.20678
69.28	3.23005	3.21019
69.32	3.23179	3.20835
69.36	3.23766	3.20382
69.4	3.23807	3.2099
69.44	3.23337	3.20084
69.48	3.23973	3.2057
69.52	3.23774	3.20689
69.56	3.23049	3.20212
69.6	3.24152	3.19948
69.64	3.2414	3.19846
69.68	3.24278	3.20325
69.72	3.24117	3.20114
69.76	3.2434	3.20083
69.8	3.24428	3.20015
69.84	3.23826	3.19492
69.88	3.24009	3.19396
69.92	3.23654	3.19362
69.96	3.23451	3.19399
70	3.24156	3.19948
70.04	3.23686	3.1996
70.08	3.24293	3.20128
70.12	3.24058	3.20076
70.16	3.23967	3.20271
70.2	3.24336	3.19893
70.24	3.24023	3.20813
70.28	3.23736	3.20032
70.32	3.23644	3.20063
70.36	3.23462	3.19735
70.4	3.24144	3.20215
70.44	3.23807	3.20348
70.48	3.24951	3.19637
70.52	3.24116	3.19707
70.56	3.24197	3.20351
70.6	3.24249	3.19767
70.64	3.24889	3.19233
70.68	3.24233	3.19302
70.72	3.24405	3.20192
70.76	3.24273	3.20007
70.8	3.2393	3.19519
70.84	3.24662	3.19531
70.88	3.24245	3.20391
70.92	3.24336	3.20494
70.96	3.24057	3.1945
71	3.24475	3.2008
71.04	3.23991	3.19577
71.08	3.24349	3.19453
71.12	3.24338	3.19541
71.16	3.24167	3.19374
71.2	3.24334	3.19828
71.24	3.24572	3.20019
71.28	3.23779	3.20112
71.32	3.23832	3.20096
71.36	3.2388	3.19473
71.4	3.24289	3.19279
71.44	3.23402	3.20321
71.48	3.23859	3.19881
71.52	3.23782	3.19799
71.56	3.23785	3.19589
71.6	3.2339	3.19736
71.64	3.24163	3.19311
71.68	3.23867	3.19932
71.72	3.24239	3.19794
71.76	3.23567	3.20364
71.8	3.24545	3.19684
71.84	3.23977	3.20082
71.88	3.23829	3.2035
71.92	3.23764	3.19778
71.96	3.23596	3.19386
72	3.23276	3.19079
72.04	3.23474	3.20136
72.08	3.23115	3.20674
72.12	3.2309	3.1979
72.16	3.2316	3.20197
72.2	3.23685	3.19405
72.24	3.23536	3.19124
72.28	3.24079	3.19642
72.32	3.23187	3.19159
72.36	3.23365	3.1965
72.4	3.23742	3.19389
72.44	3.2385	3.18939
72.48	3.24148	3.19764
72.52	3.23573	3.19465
72.56	3.23987	3.19767
72.6	3.23819	3.19256
72.64	3.23683	3.1896
72.68	3.23358	3.18959
72.72	3.24178	3.19378
72.76	3.23608	3.18929
72.8	3.24009	3.18926
72.84	3.24379	3.18519
72.88	3.23144	3.19031
72.92	3.23363	3.19081
72.96	3.23595	3.1908
73	3.23242	3.19563
73.04	3.23723	3.19155
73.08	3.24122	3.18968
73.12	3.23731	3.19604
73.16	3.22807	3.19412
73.2	3.24093	3.19718
73.24	3.24161	3.18972
73.28	3.23931	3.19927
73.32	3.24959	3.19989
73.36	3.244	3.18929
73.4	3.23979	3.19658
73.44	3.24471	3.19296
73.48	3.24415	3.18727
73.52	3.24104	3.18825
73.56	3.24292	3.1857
73.6	3.23474	3.18982
73.64	3.24071	3.19885
73.68	3.23778	3.19101
73.72	3.2405	3.19733
73.76	3.23868	3.19594
73.8	3.2394	3.19419
73.84	3.23717	3.19028
73.88	3.237	3.19036
73.92	3.24502	3.19049
73.96	3.23811	3.19166
74	3.24393	3.19227
74.04	3.23854	3.18836
74.08	3.24789	3.18705
74.12	3.2395	3.19125
74.16	3.23561	3.19578
74.2	3.24542	3.18496
74.24	3.23692	3.19348
74.28	3.24247	3.19532
74.32	3.24068	3.19338
74.36	3.23643	3.19815
74.4	3.23473	3.19555
74.44	3.23868	3.19406
74.48	3.24065	3.19517
74.52	3.24395	3.18935
74.56	3.23331	3.19014
74.6	3.2332	3.19556
74.64	3.23481	3.19672
74.68	3.23666	3.19414
74.72	3.24459	3.20394
74.76	3.24432	3.19884
74.8	3.24176	3.19572
74.84	3.241	3.19932
74.88	3.24196	3.1978
74.92	3.24345	3.20331
74.96	3.24193	3.20358
75	3.24181	3.19907
75.04	3.23773	3.20397
75.08	3.23988	3.20408
75.12	3.24518	3.20404
75.16	3.24333	3.19989
75.2	3.24158	3.20209
75.24	3.24689	3.20521
75.28	3.2448	3.20314
75.32	3.24786	3.20609
75.36	3.24322	3.20345
75.4	3.23518	3.20519
75.44	3.24636	3.1999
75.48	3.24567	3.20688
75.52	3.23756	3.20226
75.56	3.24514	3.20115
75.6	3.24744	3.20557
75.64	3.24245	3.20718
75.68	3.23785	3.20092
75.72	3.23496	3.1971
75.76	3.23899	3.20409
75.8	3.23597	3.2033
75.84	3.23955	3.2033
75.88	3.23886	3.20494
75.92	3.23761	3.20015
75.96	3.2371	3.20705
76	3.24487	3.20301
76.04	3.23966	3.2018
76.08	3.24396	3.19971
76.12	3.24164	3.20198
76.16	3.24796	3.19813
76.2	3.24628	3.1985
76.24	3.24389	3.19299
76.28	3.23987	3.19644
76.32	3.24509	3.1991
76.36	3.24067	3.20181
76.4	3.24027	3.20178
76.44	3.24128	3.20383
76.48	3.23481	3.19751
76.52	3.23955	3.20412
76.56	3.24073	3.20291
76.6	3.23965	3.20897
76.64	3.23764	3.20235
76.68	3.24035	3.20457
76.72	3.23937	3.20128
76.76	3.23832	3.20279
76.8	3.2398	3.20271
76.84	3.23926	3.2041
76.88	3.23861	3.19997
76.92	3.23588	3.20357
76.96	3.23413	3.19662
77	3.24072	3.2007
77.04	3.23972	3.19791
77.08	3.23608	3.19432
77.12	3.23741	3.20044
77.16	3.22973	3.19718
77.2	3.23441	3.19954
77.24	3.23536	3.19473
77.28	3.23536	3.20256
77.32	3.24107	3.20546
77.36	3.24411	3.20442
77.4	3.24778	3.19844
77.44	3.24076	3.1994
77.48	3.23935	3.20514
77.52	3.23657	3.20336
77.56	3.24772	3.20715
77.6	3.24242	3.20669
77.64	3.23704	3.19528
77.68	3.23916	3.20231
77.72	3.24079	3.20125
77.76	3.24102	3.20212
77.8	3.24049	3.20136
77.84	3.23705	3.20688
77.88	3.24142	3.20548
77.92	3.24045	3.20176
77.96	3.23333	3.20094
78	3.23811	3.20599
78.04	3.23679	3.20021
78.08	3.23894	3.20466
78.12	3.24303	3.20123
78.16	3.23785	3.20472
78.2	3.24007	3.19939
78.24	3.2479	3.192
78.28	3.24789	3.19938
78.32	3.24298	3.19852
78.36	3.23788	3.19835
78.4	3.24386	3.20195
78.44	3.24463	3.20303
78.48	3.24007	3.20008
78.52	3.23853	3.19767
78.56	3.23808	3.20256
78.6	3.23924	3.2038
78.64	3.24649	3.19816
78.68	3.2492	3.20382
78.72	3.23751	3.2056
78.76	3.23906	3.20212
78.8	3.23451	3.20252
78.84	3.23645	3.2026
78.88	3.23132	3.19976
78.92	3.23594	3.20295
78.96	3.24338	3.20717
79	3.24234	3.20479
79.04	3.23759	3.20656
79.08	3.23503	3.20826
79.12	3.23632	3.20516
79.16	3.24104	3.20975
79.2	3.2366	3.19918
79.24	3.24083	3.20135
79.28	3.23667	3.20627
79.32	3.24065	3.20676
79.36	3.23839	3.20709
79.4	3.23264	3.20763
79.44	3.2379	3.20355
79.48	3.2325	3.2067
79.52	3.23864	3.20368
79.56	3.23374	3.20403
79.6	3.23165	3.20732
79.64	3.23015	3.20501
79.68	3.23491	3.20393
79.72	3.23404	3.21128
79.76	3.23711	3.20764
79.8	3.23	3.20496
79.84	3.23333	3.2084
79.88	3.23442	3.20646
79.92	3.23204	3.20192
[truncated: 3,002 more rows]

## Sheet: SASA
Time(ns)	apo-protein	HJ010-bound protein
0	480.116	478.779
0.04	487.865	494.421
0.08	488.123	496.35
0.12	493.023	489.689
0.16	488.847	494.011
0.2	495.618	491.164
0.24	497.861	488.766
0.28	495.795	495.42
0.32	496.817	487.285
0.36	488.036	495.203
0.4	494.165	489.812
0.44	491.17	492.792
0.48	491.042	494.053
0.52	495.214	496.497
0.56	492.442	494.374
0.6	490.189	491.814
0.64	491.979	496.908
0.68	488.184	500.053
0.72	489.734	497.476
0.76	491.941	500.777
0.8	485.234	495.387
0.84	487.089	502.037
0.88	482.872	503.078
0.92	487.87	500.885
0.96	492.036	498.993
1	492.184	503.924
1.04	489.115	500.509
1.08	490.179	494.752
1.12	491.077	500.565
1.16	489.978	503.383
1.2	493.906	500
1.24	499.605	497.791
1.28	496.662	499.309
1.32	490.249	504.43
1.36	493.981	504.843
1.4	490.085	496.617
1.44	496.295	500.306
1.48	500.161	502.552
1.52	497.093	493.478
1.56	495.486	497.799
1.6	491.547	497.72
1.64	500.456	498.795
1.68	496.304	495.884
1.72	498.515	497.251
1.76	499.319	495.754
1.8	497.27	501.073
1.84	491.806	498.476
1.88	499.907	497.741
1.92	495.163	496.238
1.96	492.37	497.658
2	489.404	501.874
2.04	494.441	497.887
2.08	496.418	491.338
2.12	496.557	494.941
2.16	497.657	497.967
2.2	501.505	501.538
2.24	501.338	500.034
2.28	501.142	494.418
2.32	500.317	495.215
2.36	497.553	495.329
2.4	498.184	497.59
2.44	502.312	497.826
2.48	500.081	495.177
2.52	498.581	495.192
2.56	499.539	495.499
2.6	497.797	494.362
2.64	501.624	497.809
2.68	495.809	495.643
2.72	503.674	497.399
2.76	494.48	496.76
2.8	503.294	492.013
2.84	502.238	499.976
2.88	503.778	491.076
2.92	494.439	495.182
2.96	496.252	496.11
3	498.608	499.686
3.04	497.975	495.222
3.08	500.007	495.931
3.12	498.663	491.696
3.16	494.363	489.304
3.2	499.926	488.569
3.24	498.915	497.257
3.28	497.115	496.079
3.32	491.862	490.163
3.36	497.774	492.958
3.4	501.541	487.135
3.44	505.45	492.188
3.48	494.796	492.425
3.52	498.5	495.117
3.56	497.655	495.027
3.6	500.987	492.021
3.64	497.497	488.456
3.68	498.769	488.913
3.72	497.911	490.226
3.76	497.992	487.644
3.8	501.358	493.466
3.84	499.529	485.971
3.88	500.459	488.642
3.92	501.398	495.167
3.96	501.13	490.286
4	496.281	492.715
4.04	492.71	489.151
4.08	498.755	495.201
4.12	495.174	496.143
4.16	495.526	495.202
4.2	493.528	487.682
4.24	489.98	492.113
4.28	494.814	493.185
4.32	498.455	493.552
4.36	496.824	492.149
4.4	504.075	502.605
4.44	494.469	497.605
4.48	493.084	495.4
4.52	497.557	487.952
4.56	491.507	495.104
4.6	492.621	498.109
4.64	493.584	491.704
4.68	490.595	496.428
4.72	497.331	497.652
4.76	491.561	498.313
4.8	492.371	496.044
4.84	492.578	494.169
4.88	491.297	493.511
4.92	490.641	492.625
4.96	496.188	491.921
5	493.347	496.187
5.04	499.376	498.521
5.08	492.506	491.788
5.12	495.098	495.899
5.16	494.304	497.805
5.2	494.834	495.38
5.24	492.962	497.97
5.28	501.119	496.336
5.32	498.545	495.274
5.36	493.448	497.118
5.4	500.828	500.184
5.44	493.843	497.387
5.48	497.527	494.323
5.52	494.422	499.448
5.56	492.372	493.756
5.6	487.666	496.619
5.64	495.038	498.158
5.68	488.939	492.484
5.72	496.216	500.911
5.76	495.262	491.83
5.8	498.955	498.211
5.84	495.723	494.432
5.88	489.027	495.24
5.92	488.293	500.211
5.96	490.983	499.507
6	488.372	497.454
6.04	493.611	497.084
6.08	493.571	499.404
6.12	489.296	497.1
6.16	495.298	494.68
6.2	491.422	496.994
6.24	495.263	496.93
6.28	496.3	502.8
6.32	494.24	502.418
6.36	492.995	496.545
6.4	488.063	499.825
6.44	491.378	499.583
6.48	491.453	500.222
6.52	493.962	496.698
6.56	492.867	492.301
6.6	493.204	493.362
6.64	492.412	492.22
6.68	502.221	502.802
6.72	492.59	499.434
6.76	495.884	498.459
6.8	493.818	495.931
6.84	501.39	499.265
6.88	494.574	500.189
6.92	491.688	502.158
6.96	496.923	502.028
7	495.999	498.956
7.04	497.076	495.649
7.08	495.314	499.317
7.12	498.57	496.658
7.16	493.395	492.477
7.2	500.843	499.664
7.24	498.487	495.869
7.28	501.676	495.387
7.32	498.747	503.527
7.36	500.763	498.238
7.4	500.219	494.399
7.44	509.284	500.992
7.48	498.576	503.17
7.52	503.213	492.572
7.56	503.693	495.096
7.6	492.29	496.287
7.64	499.944	495.219
7.68	503.493	496.365
7.72	498.552	498.769
7.76	496.934	501.056
7.8	495.74	487.768
7.84	499.452	492.957
7.88	497.695	496.543
7.92	497.269	496.743
7.96	494.925	494.555
8	491.153	491.608
8.04	501.643	492.215
8.08	498.253	496.71
8.12	495.347	492.978
8.16	493.386	491.198
8.2	494.444	492.61
8.24	493.323	495.453
8.28	495.725	495.548
8.32	496.641	498.804
8.36	490.258	493.487
8.4	493.802	493.748
8.44	494.875	495.938
8.48	493.57	496.675
8.52	491.71	502.53
8.56	497.338	502.081
8.6	497.606	500.433
8.64	491.205	501.106
8.68	498.937	498.441
8.72	499.148	505.042
8.76	499.727	505.185
8.8	499.787	505.855
8.84	498.632	506.919
8.88	499.41	501.033
8.92	495.136	502.921
8.96	496.936	503.875
9	496.81	502.067
9.04	496.753	501.249
9.08	494.002	506.438
9.12	491.82	498.198
9.16	499.025	503.864
9.2	502.528	500.24
9.24	501.995	503.177
9.28	502.737	499.865
9.32	497.939	500.394
9.36	498.261	495.944
9.4	497.307	500.646
9.44	503.332	503.288
9.48	502.839	495.84
9.52	503.191	504.519
9.56	500.013	504.064
9.6	498.825	503.605
9.64	500.286	502.566
9.68	498.39	500.789
9.72	496.456	504.857
9.76	498.805	507.967
9.8	491.783	500.16
9.84	495.504	501.765
9.88	496.133	505.775
9.92	492.282	505.935
9.96	491.467	504.032
10	497.776	507.04
10.04	492.522	505.583
10.08	497.936	502.874
10.12	490.83	503.013
10.16	495.418	503.629
10.2	501.52	498.55
10.24	499.755	501.332
10.28	495.585	503.501
10.32	498.732	502.255
10.36	502.313	500.858
10.4	495.791	508.391
10.44	499.746	498.086
10.48	499.858	499.969
10.52	496.005	499.355
10.56	496.349	497.946
10.6	499.956	500.25
10.64	500.3	504.999
10.68	501.456	502.227
10.72	496.522	503.012
10.76	500.565	502.356
10.8	503.56	504.66
10.84	497.858	503.47
10.88	495.449	496.714
10.92	489.655	503.563
10.96	497.217	501.276
11	503.169	501.02
11.04	498.979	502.648
11.08	492.351	502.837
11.12	496.529	498.831
11.16	502.345	503.565
11.2	497.439	504.524
11.24	499.79	495.837
11.28	495.946	495.355
11.32	502.924	494.061
11.36	500.664	499.45
11.4	491.984	505.532
11.44	493.275	502.583
11.48	502.837	503.13
11.52	498.636	501.058
11.56	496.768	495.518
11.6	498.291	496.348
11.64	494.977	491.405
11.68	494.712	497.68
11.72	496.334	497.157
11.76	489.461	504.797
11.8	499.195	496.849
11.84	494.967	497.729
11.88	498.447	498.273
11.92	494.33	496.712
11.96	495.943	494.757
12	498.936	495.09
12.04	496.272	499.003
12.08	496.187	489.314
12.12	499.13	491.964
12.16	499.325	503.899
12.2	502.867	497.746
12.24	502.845	493.815
12.28	498.217	497.465
12.32	504.587	499.257
12.36	500.974	491.637
12.4	500.436	497.362
12.44	503.596	499.434
12.48	498.637	500.462
12.52	503.429	499.62
12.56	502.868	497.665
12.6	497.117	501.979
12.64	499.103	492.992
12.68	499.707	495.272
12.72	495.214	505.098
12.76	501.794	499.459
12.8	497.618	497.334
12.84	501.551	496.86
12.88	501.303	497.341
12.92	496.38	499.296
12.96	498.329	492.564
13	497.475	498.065
13.04	491.583	494.707
13.08	500.404	489.878
13.12	495.084	497.002
13.16	499.232	498.519
13.2	493.945	495.067
13.24	496.878	491.982
13.28	498.284	495.076
13.32	498.603	489.229
13.36	503.086	495.889
13.4	498.131	494.976
13.44	489.121	494.398
13.48	494.828	500.057
13.52	487.036	502.114
13.56	491.202	500.23
13.6	502.945	500.093
13.64	498.235	499.763
13.68	497.252	498.245
13.72	497.016	497.436
13.76	501.23	500.428
13.8	495.053	503.306
13.84	503.521	505.766
13.88	502.175	504.433
13.92	492.865	499.533
13.96	501.497	501.783
14	492.421	500.361
14.04	493.952	497.62
14.08	496.667	496.664
14.12	494.063	498.357
14.16	498.229	501.34
14.2	493.179	496.294
14.24	494.535	499.811
14.28	500.621	507.156
14.32	496.886	501.438
14.36	491.978	502.071
14.4	497.047	502.106
14.44	496.66	504.269
14.48	500.264	504.49
14.52	493.875	502.283
14.56	499.665	498.877
14.6	495.248	503.685
14.64	497.795	498.65
14.68	502.877	500.778
14.72	502.226	500.732
14.76	503.201	501.557
14.8	500.408	503.387
14.84	497.641	502.631
14.88	495.845	502.579
14.92	495.546	500.26
14.96	494.857	503.495
15	493.641	502.678
15.04	493.878	503.292
15.08	497.495	509.064
15.12	496.856	499.248
15.16	499.082	498.734
15.2	497.978	503.547
15.24	496.92	505.153
15.28	496.967	501.473
15.32	501.598	498.992
15.36	499.761	501.043
15.4	502.266	502.098
15.44	497.303	499.222
15.48	499.915	499.068
15.52	500.76	501.69
15.56	490.908	504.457
15.6	502.024	500.218
15.64	501.315	502.175
15.68	501.578	501.758
15.72	499.217	499.357
15.76	502.284	501.975
15.8	503.833	500.333
15.84	504.137	506.593
15.88	503.49	500.008
15.92	499.752	498.63
15.96	503.109	498.078
16	498.028	503.392
16.04	500.684	493.71
16.08	503.776	502.462
16.12	497.464	496.898
16.16	504.021	498.838
16.2	498.756	494.022
16.24	503.87	494.779
16.28	499.51	492.168
16.32	496.327	498.306
16.36	502.196	499.07
16.4	497.603	502.233
16.44	495.348	500.036
16.48	498.795	500.714
16.52	494.558	499.015
16.56	498.363	501.039
16.6	496.726	501.844
16.64	495.573	498.597
16.68	498.843	502.341
16.72	494.037	505.007
16.76	496.729	499.589
16.8	498.078	505.286
16.84	489.77	504.709
16.88	496.157	499.499
16.92	491.099	499.38
16.96	493.579	507.573
17	491.816	503.481
17.04	492.15	501.406
17.08	491.534	502.675
17.12	495.48	506.978
17.16	496.106	504.06
17.2	490.744	506.083
17.24	499.035	504.35
17.28	491.37	502.189
17.32	504.416	506.248
17.36	501.587	500.722
17.4	500.391	508.195
17.44	496.435	505.483
17.48	497.757	507.703
17.52	500.212	501.275
17.56	495.964	496.501
17.6	497.813	505.37
17.64	494.419	502.766
17.68	503.107	505.194
17.72	495.4	507.196
17.76	492.368	501.086
17.8	496.871	509.901
17.84	494.048	507.225
17.88	498.439	503.434
17.92	499.945	510.479
17.96	496.499	501.443
18	496.054	508.402
18.04	500.444	501.237
18.08	500.445	507.553
18.12	495.223	507.704
18.16	493.717	506.802
18.2	498.721	501.869
18.24	502.089	499.814
18.28	497.141	499.464
18.32	500.568	502.826
18.36	499.948	497.777
18.4	493.898	499.74
18.44	491.014	497.899
18.48	496.103	503.919
18.52	494.088	499.216
18.56	489.454	496.583
18.6	494.326	503.079
18.64	490.002	502.696
18.68	497.25	502.204
18.72	490.222	501.483
18.76	492.091	501.662
18.8	483.886	503.571
18.84	485.286	497.244
18.88	492.574	498.716
18.92	490.5	494.904
18.96	496.772	497.429
19	495.741	497.716
19.04	494.364	497.781
19.08	491.544	506.039
19.12	495.986	502.888
19.16	497.154	499.341
19.2	491.804	499.34
19.24	502.228	501.695
19.28	503.005	499.305
19.32	498.951	502.92
19.36	498.705	508.945
19.4	502.447	502.862
19.44	498.963	498.115
19.48	495.855	499.013
19.52	495.108	500.496
19.56	493.982	502.489
19.6	497.676	502.543
19.64	495.914	507.624
19.68	498.081	502.824
19.72	495.379	503.207
19.76	497.45	502.472
19.8	491.885	496.756
19.84	494.212	496.425
19.88	490.289	495.943
19.92	490.84	496.372
19.96	495.397	500.413
20	491.886	497.254
20.04	492.876	504.822
20.08	495.874	499.529
20.12	497.854	504.98
20.16	497.129	499.685
20.2	491.105	502.187
20.24	491.12	503.966
20.28	496.923	499.349
20.32	493.89	501.602
20.36	496.723	499.737
20.4	496.706	497.945
20.44	496.201	495.026
20.48	491.679	494.873
20.52	495.602	503.681
20.56	499.797	496.093
20.6	501.636	500
20.64	497.461	498.664
20.68	493.016	504.006
20.72	505.008	508.381
20.76	500.536	503.134
20.8	498.042	495.756
20.84	497.312	498.244
20.88	496.705	497.465
20.92	498.137	500.59
20.96	496.882	497.267
21	494.649	498.254
21.04	496.975	506.897
21.08	494.9	506.427
21.12	497.641	497.872
21.16	498.148	500.56
21.2	495.097	500.514
21.24	494.212	496.785
21.28	489.167	495.821
21.32	488.41	497.031
21.36	491.702	502.006
21.4	491.708	496.906
21.44	492.572	494.692
21.48	495.04	501.787
21.52	492.124	498.892
21.56	494.384	497.725
21.6	492.523	495.005
21.64	490.984	493.618
21.68	489.643	497.53
21.72	491.539	501.545
21.76	490.19	497.721
21.8	489.214	496.268
21.84	499.701	497.332
21.88	494.286	503.094
21.92	499.434	494.684
21.96	492.06	497.207
22	497.759	498.187
22.04	492.215	488.665
22.08	486.038	496.593
22.12	489.256	497.727
22.16	495.217	495.008
22.2	487.476	500.349
22.24	488.314	496.163
22.28	491.83	498.151
22.32	488.519	500.333
22.36	489.563	495.76
22.4	486.249	499.137
22.44	490.772	501.166
22.48	489.005	497.315
22.52	491.598	500.524
22.56	488.451	491.96
22.6	493.267	503.759
22.64	493.756	497.213
22.68	488.305	504.685
22.72	485.389	500.763
22.76	487.847	495.415
22.8	493.668	499.614
22.84	486.91	501.269
22.88	490.252	498.107
22.92	497.582	497.177
22.96	492.131	503.909
23	489.03	493.832
23.04	488.121	499.166
23.08	491.101	496.498
23.12	486.178	499.076
23.16	495.444	499.412
23.2	496.032	497.958
23.24	493.527	502.776
23.28	488.82	504.58
23.32	487.967	506.048
23.36	497.724	503.816
23.4	495.27	503.144
23.44	487.534	503.191
23.48	494.148	501.518
23.52	492.801	502.522
23.56	494.697	500.096
23.6	492.065	503.952
23.64	496.662	494.574
23.68	496.658	493.396
23.72	501.167	502.827
23.76	501.702	497.931
23.8	497.499	502.483
23.84	494.043	499.861
23.88	495.51	502.733
23.92	495.402	497.827
23.96	495.159	501.262
24	490.229	498.999
24.04	492.709	503.43
24.08	494.634	492.553
24.12	492.296	498.204
24.16	492.805	496.551
24.2	498.034	503.319
24.24	498.483	496.938
24.28	494.785	501.822
24.32	494.826	497.837
24.36	496.998	500.452
24.4	497.74	496.309
24.44	495.352	495.736
24.48	489.979	497.499
24.52	494.924	495.046
24.56	494.702	496.658
24.6	494.197	497.999
24.64	493.511	496.716
24.68	497.83	498.481
24.72	491.837	497.951
24.76	492.487	498.569
24.8	494.699	493.63
24.84	498.275	491.546
24.88	495.096	492.74
24.92	490.169	489.581
24.96	491.855	494.32
25	491.126	491.893
25.04	494.752	494.688
25.08	496.418	494.049
25.12	500.806	499.964
25.16	495.873	502.314
25.2	492.109	491.687
25.24	491.963	500.949
25.28	497.605	501.642
25.32	498.038	491.74
25.36	498.269	493.92
25.4	492.493	488.935
25.44	496.567	490.052
25.48	491.848	492.728
25.52	497.076	495.844
25.56	496.608	492.895
25.6	497.154	492.217
25.64	497.775	484.289
25.68	495.137	492.359
25.72	491.226	489.768
25.76	493.945	489.117
25.8	494.375	493.806
25.84	491.277	491.297
25.88	497.67	489.746
25.92	490.435	490.761
25.96	491.744	489.843
26	491.158	491.531
26.04	490.843	491.061
26.08	492.466	492.657
26.12	496.592	494.155
26.16	494.174	497.658
26.2	489.418	496.66
26.24	489.848	501.286
26.28	496.159	490.254
26.32	490.115	489.846
26.36	494.968	491.322
26.4	494.03	491.902
26.44	492.343	487.87
26.48	493.94	493.666
26.52	496.709	490.897
26.56	491.02	492.127
26.6	500.382	497.423
26.64	497.256	495.546
26.68	495.645	496.624
26.72	495.822	497.65
26.76	492.254	491.706
26.8	498.237	488.407
26.84	494.704	490.752
26.88	490.144	488.74
26.92	493.078	494.099
26.96	490.436	490.413
27	491.846	493.103
27.04	491.077	489.519
27.08	492.499	489.777
27.12	497.237	494.202
27.16	494.983	493.04
27.2	490.828	491.354
27.24	494.098	489.074
27.28	492.638	488.551
27.32	493.143	488.735
27.36	488.525	490.207
27.4	494.826	491.562
27.44	493.655	487.654
27.48	492.974	487.512
27.52	489.144	488.799
27.56	493.118	486.034
27.6	492.58	497.584
27.64	493.217	488.28
27.68	491.223	492.11
27.72	489.936	492.978
27.76	491.327	489.45
27.8	490.478	494.417
27.84	489.014	496.513
27.88	488.04	492.105
27.92	490.012	484.884
27.96	491.44	492.204
28	494.168	492.608
28.04	490.41	494.115
28.08	489.338	490.654
28.12	485.639	492.159
28.16	485.938	494.492
28.2	485.035	491.985
28.24	491.717	496.385
28.28	488.8	491.411
28.32	489.742	492.055
28.36	488.06	486.54
28.4	486.995	493.932
28.44	488.832	491.488
28.48	487.289	497.412
28.52	489.077	492.992
28.56	496.111	497.52
28.6	495.897	492.132
28.64	495.236	496.153
28.68	484.27	490.844
28.72	492.296	499.63
28.76	494.028	490.689
28.8	490.384	494.715
28.84	492.539	498.94
28.88	492.675	495.326
28.92	489.071	499.017
28.96	486.633	494.905
29	486.661	492.904
29.04	487.198	494.719
29.08	490.066	502.665
29.12	488.637	496.163
29.16	493.285	495.583
29.2	493.483	495.543
29.24	491.396	494.119
29.28	488.991	494.511
29.32	488.586	488.792
29.36	492.46	498.935
29.4	494.316	490.297
29.44	492.556	492.754
29.48	490.646	489.494
29.52	491.476	485.759
29.56	491.898	492.065
29.6	488.352	490.208
29.64	488.875	489.843
29.68	490.822	488.746
29.72	489.655	491.777
29.76	487.355	495.794
29.8	492.792	493.581
29.84	489.191	492.58
29.88	486.493	491.339
29.92	489.394	497.906
29.96	488.328	493.251
30	490.886	495.166
30.04	487.382	492.208
30.08	487.535	494.149
30.12	488.364	488.194
30.16	491.433	497.102
30.2	482.895	500.867
30.24	484.048	493.305
30.28	489.603	491.871
30.32	480.483	494.042
30.36	482.496	492.191
30.4	487.46	491.979
30.44	488.479	493.683
30.48	487.062	494.317
30.52	482.312	496.075
30.56	485.714	499.362
30.6	488.527	499.395
30.64	484.355	489.688
30.68	489.903	493.906
30.72	493.345	494.988
30.76	487.964	487.254
30.8	486.019	490.615
30.84	485.13	490.085
30.88	487.201	491.339
30.92	483.945	494.178
30.96	486.794	490.125
31	490.834	493.246
31.04	489.06	487.577
31.08	484.331	490.459
31.12	485.957	488.141
31.16	490.226	484.742
31.2	484.029	489.883
31.24	492.291	490.041
31.28	487.273	494.786
31.32	493.687	494.139
31.36	490.84	492.043
31.4	490.443	491.678
31.44	494.747	492.055
31.48	494.67	486.883
31.52	492.095	486.447
31.56	496.319	494.888
31.6	498.394	489.536
31.64	495.922	486.482
31.68	490.13	489.94
31.72	493.132	489.222
31.76	500.349	486.807
31.8	501.324	490.244
31.84	497.644	485.828
31.88	489.955	489.619
31.92	493.245	488.639
31.96	494.39	489.376
32	489.977	490.248
32.04	493.351	490.428
32.08	494.758	489.018
32.12	491.702	491.82
32.16	495.21	486.284
32.2	492.33	494.489
32.24	494.197	491.208
32.28	492.733	489.758
32.32	490.23	491
32.36	492.821	491.791
32.4	495.761	488.053
32.44	491.719	485.491
32.48	491.576	488.853
32.52	495.517	485.465
32.56	494.193	492.394
32.6	493.279	489.905
32.64	489.424	487.938
32.68	496.044	492.361
32.72	489.259	488.772
32.76	493.8	484.408
32.8	497.028	486.966
32.84	491.937	487
32.88	487.094	491.27
32.92	491.35	485.893
32.96	489.413	488.95
33	494.13	493.462
33.04	492.977	487.777
33.08	495.198	489.06
33.12	492.862	488.399
33.16	490.138	487.252
33.2	492.749	488.024
33.24	491.75	492.64
33.28	493.826	486.051
33.32	495.083	484.122
33.36	491.282	483.692
33.4	490.13	486.272
33.44	496.954	487.338
33.48	491.517	488.185
33.52	492.313	489.548
33.56	486.324	491.456
33.6	490.033	481.565
33.64	490.22	484.535
33.68	493.952	485.787
33.72	493.114	485.634
33.76	487.523	490.794
33.8	493.341	488.293
33.84	494.569	491.307
33.88	491.056	491.478
33.92	491.445	489.922
33.96	492.973	492.977
34	494.259	491.1
34.04	493.753	493.273
34.08	491.595	487.613
34.12	494.502	487.184
34.16	494.957	486.797
34.2	491.448	483.739
34.24	494.301	491.247
34.28	488.73	491.054
34.32	488.214	491.496
34.36	489.685	493.374
34.4	489.691	484.719
34.44	490.604	484.981
34.48	487.261	492.272
34.52	484.358	485.146
34.56	486.695	488.025
34.6	490.004	487.885
34.64	492.625	485.504
34.68	497.797	489.766
34.72	485.719	488.62
34.76	490	486.539
34.8	490.091	490.412
34.84	487.062	489.074
34.88	490.455	488.51
34.92	492.891	488.01
34.96	491.116	485.242
35	488.626	484.561
35.04	493.781	487.915
35.08	490.02	494.867
35.12	488.843	493.702
35.16	487.758	491.518
35.2	487.907	489.989
35.24	486.421	493.115
35.28	491.685	494.388
35.32	491.04	496.957
35.36	488.396	491.628
35.4	488.287	489.741
35.44	494.84	488.242
35.48	489.129	488.594
35.52	488.505	489.029
35.56	487.46	487.516
35.6	493.985	496.474
35.64	499.168	491.833
35.68	491.93	490.605
35.72	498.162	488.416
35.76	490.344	490.521
35.8	490.116	485.627
35.84	493.257	489.326
35.88	491.559	484.366
35.92	496.838	486.211
35.96	492.77	487.739
36	489.273	486.503
36.04	493.68	485.908
36.08	495.705	489.805
36.12	491.478	489.341
36.16	491.008	486.256
36.2	491.642	494.787
36.24	492.147	492.303
36.28	492.616	489.399
36.32	491.157	489.722
36.36	494.375	486.754
36.4	495.193	489.765
36.44	492.479	485.088
36.48	491.752	487.221
36.52	486.802	488.544
36.56	497.923	488.902
36.6	491.664	488.136
36.64	493.231	487.965
36.68	488.949	493.929
36.72	489.721	497.62
36.76	495.624	483.357
36.8	490.036	479.725
36.84	487.424	477.427
36.88	492.155	484.942
36.92	489.154	488.864
36.96	486.207	486.59
37	487.902	487.05
37.04	489.953	485.818
37.08	489.808	491.463
37.12	491.96	480.578
37.16	488.459	492.916
37.2	487.676	489.335
37.24	493.605	489.917
37.28	490.723	488.193
37.32	494.911	491.168
37.36	488.471	484.591
37.4	487.195	486.765
37.44	493.054	486.068
37.48	489.672	482.697
37.52	490.147	481.757
37.56	491.894	486.597
37.6	494.503	489.244
37.64	490.803	489.557
37.68	492.322	485.887
37.72	493.169	488.675
37.76	489.064	489.149
37.8	494.853	485.799
37.84	490.89	486.525
37.88	489.547	487.76
37.92	492.786	490.938
37.96	494.78	488.69
38	493.911	489.153
38.04	495.444	487.377
38.08	499.927	486.43
38.12	497.966	484.803
38.16	497.337	487.69
38.2	492.822	481.323
38.24	495.972	484.216
38.28	495.225	489.246
38.32	493.6	489.645
38.36	495.483	488.863
38.4	489.915	487.944
38.44	492.207	489.662
38.48	493.668	489.18
38.52	490.773	484.033
38.56	492.544	481.147
38.6	489.392	485.302
38.64	489.599	486.335
38.68	488.273	487.637
38.72	488.047	485.617
38.76	493.276	494.981
38.8	495.053	486.835
38.84	501.04	488.152
38.88	492.818	488.862
38.92	492.85	489.783
38.96	494.255	488.208
39	497.176	486.071
39.04	490.44	484.276
39.08	494.02	483.659
39.12	492.536	487.982
39.16	493.557	486.05
39.2	489.984	492.263
39.24	490.528	490.188
39.28	487.564	489.158
39.32	489.254	486.518
39.36	491.001	487.554
39.4	489.202	486.51
39.44	487.255	492.451
39.48	492.08	491.376
39.52	487.746	495.304
39.56	492.293	491.27
39.6	494.625	487.707
39.64	487.606	489.338
39.68	488.968	489.134
39.72	484.441	486.137
39.76	487.998	488.557
39.8	496.428	488.619
39.84	490.751	494.155
39.88	489.744	494.697
39.92	490.253	493.196
39.96	490.844	491.361
40	494.526	494.229
40.04	494.016	491.729
40.08	492.863	492.91
40.12	487.105	488.455
40.16	491.319	487.562
40.2	492.703	492.529
40.24	492.874	492.361
40.28	495.73	493.128
40.32	495.683	489.413
40.36	491.24	482.846
40.4	494.61	490.104
40.44	489.656	491.41
40.48	494.103	486.196
40.52	491.088	489.239
40.56	492.36	485.881
40.6	488.892	487.628
40.64	489.736	490.329
40.68	491.081	491.085
40.72	489.646	492.334
40.76	491.474	494.146
40.8	490.087	491.384
40.84	490.652	493.017
40.88	493.538	490.568
40.92	494.349	493.319
40.96	491.758	493.308
41	495.221	490.301
41.04	493.299	489.379
41.08	498.052	488.124
41.12	495.963	492.753
41.16	492.534	488.641
41.2	495.684	495.67
41.24	494.268	491.366
41.28	492.404	493.479
41.32	493.305	490.833
41.36	492.095	492.414
41.4	488.691	495.681
41.44	491.558	495.676
41.48	492.882	490.357
41.52	488.908	490.257
41.56	491.646	489.266
41.6	494.554	493.043
41.64	491.613	496.242
41.68	488.463	489.85
41.72	490.91	492.937
41.76	489.338	495.893
41.8	488.677	490.078
41.84	490.98	496.248
41.88	488.524	495.519
41.92	491.491	492.521
41.96	497.608	495.746
42	492.687	500.114
42.04	488.935	493.156
42.08	489.574	494.106
42.12	492.365	488.372
42.16	497.555	499.079
42.2	492.897	501.627
42.24	494.913	493.413
42.28	488.438	496.998
42.32	494.48	495.148
42.36	486.294	501.112
42.4	489.227	490.297
42.44	492.292	495.464
42.48	490.367	495.169
42.52	492.406	497.368
42.56	494.236	502.497
42.6	492.181	493.128
42.64	491.133	490.918
42.68	493.592	495.434
42.72	490.293	493.343
42.76	496.93	497.624
42.8	492.549	498.95
42.84	500.214	502.647
42.88	490.551	504.345
42.92	489.737	497.797
42.96	491.15	495.419
43	491.557	498.027
43.04	489.738	495.24
43.08	496.221	496.137
43.12	496.494	500.15
43.16	495.936	500.381
43.2	492.728	497.25
43.24	493.814	501.1
43.28	495.907	496.951
43.32	498.425	499.768
43.36	496.855	495.471
43.4	500.459	497.26
43.44	494.392	499.073
43.48	494.36	500.238
43.52	491.697	500.012
43.56	493.088	491.226
43.6	491.616	495.034
43.64	494.418	495.74
43.68	491.944	492.227
43.72	490.748	490.315
43.76	490.101	494.694
43.8	489.51	498.289
43.84	490.963	496.143
43.88	488.465	492.111
43.92	489.903	494.299
43.96	490.919	496.791
44	494.711	496.365
44.04	491	495.825
44.08	494.489	494.718
44.12	492.95	494.246
44.16	489.645	492.053
44.2	486.724	492.773
44.24	489.519	491.548
44.28	494.666	494.202
44.32	493.756	490.929
44.36	493.055	494.702
44.4	497.622	493.534
44.44	492.84	494.911
44.48	493.922	488.622
44.52	491.321	493.89
44.56	492.095	490.457
44.6	493.327	495.027
44.64	495.011	492.718
44.68	490.173	487.865
44.72	488.836	486.298
44.76	492.816	490.076
44.8	496.666	485.606
44.84	492.016	490.062
44.88	489.949	486.222
44.92	498.055	489.14
44.96	499.959	482.976
45	490.61	487.015
45.04	488.795	484.168
45.08	491.76	481.802
45.12	491.549	488.042
45.16	492.524	481.285
45.2	494.639	478.06
45.24	497.779	484.935
45.28	492.37	491.43
45.32	493.279	490.364
45.36	490.506	488.505
45.4	487.382	487.918
45.44	491.762	484.996
45.48	491.049	486.487
45.52	498.858	481.545
45.56	493.091	486.082
45.6	496.699	482.697
45.64	493.054	495.243
45.68	493.314	493.921
45.72	495.078	493.404
45.76	491.536	489.423
45.8	491.438	489.974
45.84	491.613	494.434
45.88	491.04	487.279
45.92	492.281	491.377
45.96	490.33	491.261
46	495.54	485.941
46.04	491.447	489.953
46.08	492.391	494.004
46.12	492.649	486.31
46.16	494.109	490.471
46.2	497.322	493.816
46.24	499.655	490.454
46.28	494.22	495.016
46.32	490.818	490.395
46.36	492.784	487.969
46.4	496.277	491.789
46.44	492.301	491.921
46.48	490.524	494.795
46.52	490.544	491.652
46.56	495.69	486.459
46.6	490.819	489.604
46.64	492.608	490.661
46.68	498.476	490.298
46.72	492.689	489.349
46.76	497.663	488.759
46.8	492.95	486.584
46.84	495.807	487.356
46.88	488.68	494.118
46.92	485.449	496.919
46.96	487.633	494.272
47	492.158	492.587
47.04	488.799	495.963
47.08	487.535	490.059
47.12	487.41	493.966
47.16	490.918	488.606
47.2	487.314	484.633
47.24	486.81	486.521
47.28	491.448	484.578
47.32	488.304	486.17
47.36	493.056	491.053
47.4	494.5	491.702
47.44	495.284	487.887
47.48	492.966	494.441
47.52	491.749	484.001
47.56	491.209	490.597
47.6	484.765	496.545
47.64	493.703	493.586
47.68	483.797	491.79
47.72	491.074	494.509
47.76	486.104	493.024
47.8	487.902	495.41
47.84	493.213	490.214
47.88	487.463	491.733
47.92	487.366	491.156
47.96	485.786	491.401
48	490.038	497.395
48.04	488.904	489.909
48.08	487.369	490.981
48.12	486.699	492.626
48.16	484.579	485.478
48.2	491.678	493.689
48.24	484.932	494.5
48.28	491.646	490.096
48.32	487.508	499.461
48.36	486.688	492.871
48.4	486.922	496.206
48.44	488.643	492.454
48.48	484.135	496.129
48.52	487.734	492.245
48.56	489.243	489.527
48.6	488.22	487.999
48.64	487.681	491.765
48.68	481.999	492.432
48.72	490.486	492.329
48.76	487.874	488.477
48.8	488.987	498.158
48.84	489.493	492.058
48.88	492.637	491.34
48.92	487.566	489.726
48.96	492.707	488.675
49	487.296	483.738
49.04	493.593	491.492
49.08	489.246	481.41
49.12	492.726	487.025
49.16	495.544	481.676
49.2	489.689	485.835
49.24	489.372	483.565
49.28	484.012	488.241
49.32	485.783	491.809
49.36	487.939	491.533
49.4	488.384	495.183
49.44	490.546	495.195
49.48	491.307	493.155
49.52	492.713	489.361
49.56	494.237	486.186
49.6	497.171	486.831
49.64	496.359	488.875
49.68	488.551	489.307
49.72	493.662	492.453
49.76	491.444	495.745
49.8	486.555	489.208
49.84	493.13	492.91
49.88	489.147	490.658
49.92	492.445	487.877
49.96	490.537	491.35
50	489.752	492.212
50.04	491.24	489.434
50.08	490.308	488.972
50.12	489.175	487.485
50.16	488.312	488.42
50.2	495.533	486.069
50.24	491.413	487.644
50.28	494.365	482.279
50.32	492.562	481.023
50.36	496.774	490.829
50.4	496.138	489.737
50.44	495.025	488.327
50.48	495.688	487.847
50.52	495.406	486.685
50.56	496.195	484.09
50.6	497.34	491.827
50.64	497.839	493.769
50.68	492.811	494.432
50.72	492.538	487.068
50.76	493.628	494.253
50.8	494.171	497.024
50.84	494.866	485.469
50.88	491.997	488.857
50.92	496.656	489.942
50.96	494.709	493.759
51	495.25	489.41
51.04	500.398	488.253
51.08	503.52	487.245
51.12	492.279	491.21
51.16	495.791	495.3
51.2	495.73	502.31
51.24	497.206	489.996
51.28	495.515	498.461
51.32	493.985	491.725
51.36	497.184	489.523
51.4	496.729	489.611
51.44	496.664	490.166
51.48	493.435	487.284
51.52	494.121	492.084
51.56	498.791	487.353
51.6	491.691	488.098
51.64	492.893	490.178
51.68	494.214	494.386
51.72	496.296	483.803
51.76	494.818	484.703
51.8	494.068	488.401
51.84	494.006	486.678
51.88	489.165	489.437
51.92	495.055	489.606
51.96	492.067	490.679
52	495.366	489.275
52.04	496.216	493.137
52.08	490.602	490.064
52.12	490.193	492.174
52.16	497.372	489.58
52.2	496.858	492.256
52.24	493.505	493.777
52.28	492.944	488.557
52.32	495.815	490.192
52.36	496.847	491.278
52.4	492.406	491.866
52.44	491.445	494.508
52.48	492.509	491.993
52.52	498.301	489.903
52.56	494.465	482.012
52.6	495.407	494.657
52.64	493.09	484.405
52.68	494.098	486.676
52.72	493.583	487.549
52.76	492.179	488.594
52.8	492.155	485.97
52.84	497.134	481.954
52.88	497.681	486.516
52.92	496.272	493.027
52.96	493.373	493.642
53	490.208	496.87
53.04	491.283	491.129
53.08	492.519	493.919
53.12	491.539	492.251
53.16	491.306	490.429
53.2	493.214	491.118
53.24	498.215	482.734
53.28	497.136	481.712
53.32	494.2	493.612
53.36	498.936	485.249
53.4	491.215	485.339
53.44	497.721	481.211
53.48	492.226	484.461
53.52	490.003	482.274
53.56	494.597	483.208
53.6	495.204	482.024
53.64	490.241	485.44
53.68	489.193	485.247
53.72	484.037	486.917
53.76	486.733	489.357
53.8	488.865	483.984
53.84	487.683	483.788
53.88	491.597	485.25
53.92	487.587	482.184
53.96	488.83	488.871
54	489.446	493.944
54.04	491.417	492.329
54.08	489.648	486.879
54.12	493.914	489.569
54.16	492.402	489.647
54.2	495.554	487.353
54.24	494.258	490.868
54.28	494.53	488.601
54.32	497.051	488.444
54.36	495.693	484.595
54.4	488.96	481.53
54.44	495.134	483.04
54.48	497.659	483.05
54.52	491.477	490.665
54.56	495.229	486.076
54.6	490.859	487.258
54.64	496.362	487.824
54.68	498.398	489.494
54.72	497.693	492.857
54.76	494.303	488.6
54.8	493.457	484.388
54.84	496.463	490.326
54.88	498.951	489.212
54.92	500.988	487.483
54.96	495.062	492.313
55	492.475	497.169
55.04	491.669	493.965
55.08	493.965	492.277
55.12	491.39	486.04
55.16	494.953	482.69
55.2	492.453	487.108
55.24	486.905	484.212
55.28	490.325	491.722
55.32	489.166	489.65
55.36	489.539	491.224
55.4	488.901	490.198
55.44	492.117	484.622
55.48	490.792	486.675
55.52	485.981	482.333
55.56	493.768	481.92
55.6	490.311	486.612
55.64	494.007	486.837
55.68	491.878	488.746
55.72	494.121	482.002
55.76	496.136	487.24
55.8	495.824	487.957
55.84	497.62	490.184
55.88	487.769	488.674
55.92	491.973	483.576
55.96	493.819	486.377
56	494.043	483.104
56.04	489.91	488.209
56.08	487.754	483.83
56.12	488.228	487.569
56.16	490.619	486.844
56.2	492.726	481.095
56.24	488.182	484.109
56.28	490.85	486.456
56.32	490.857	484.875
56.36	487.104	484.655
56.4	484.513	489.725
56.44	484.858	487.949
56.48	492.063	488.349
56.52	488.716	490.616
56.56	484.512	486.865
56.6	484.525	486.064
56.64	486.154	488.776
56.68	485.512	484.729
56.72	488.936	485.527
56.76	493.054	484.46
56.8	488.369	482.654
56.84	486.834	480.898
56.88	491.355	478.782
56.92	490.472	483.549
56.96	490.112	485.104
57	491.683	483.154
57.04	491.43	482.387
57.08	489.742	485.922
57.12	493.767	486.057
57.16	492.336	483.208
57.2	490.916	483.283
57.24	491.272	486.433
57.28	487.466	483.635
57.32	490.301	478.066
57.36	493.916	490.255
57.4	491.801	483.947
57.44	491.187	484.396
57.48	488.238	492.552
57.52	487.584	487.718
57.56	490.679	489.908
57.6	484.677	484.006
57.64	488.931	484.575
57.68	483.419	490.526
57.72	484.406	489.672
57.76	485.741	488.39
57.8	479.751	493.564
57.84	486.014	487.68
57.88	486.163	488.622
57.92	483.866	488.18
57.96	485.644	490.212
58	484.068	490.155
58.04	485.546	484.854
58.08	484.585	485.831
58.12	484.792	482.191
58.16	486.196	486.374
58.2	487.265	489.196
58.24	492.768	488.157
58.28	486.391	494.045
58.32	491.549	490.363
58.36	490.09	489.588
58.4	485.458	492.079
58.44	487.416	491.457
58.48	489.531	489.426
58.52	483.895	495.185
58.56	488.2	489.563
58.6	491.26	487.848
58.64	485.219	494.052
58.68	490.404	496.331
58.72	486.27	489.803
58.76	487.747	492.02
58.8	489.656	493.595
58.84	490.481	486.086
58.88	486.712	489.665
58.92	486.808	492.721
58.96	491.22	490.785
59	484.94	488.684
59.04	487.53	483.317
59.08	490.312	485.539
59.12	483.148	489.41
59.16	487.57	489.433
59.2	490.774	493.09
59.24	488.243	491.939
59.28	483.417	488.255
59.32	489.362	487.458
59.36	487.063	489.471
59.4	489.424	487.251
59.44	490.243	488.643
59.48	491.475	490.658
59.52	490.158	487.906
59.56	494.985	487.749
59.6	493.345	493.077
59.64	490.402	488.068
59.68	492.063	491.702
59.72	490.241	490.553
59.76	493.33	488.667
59.8	490.611	487.167
59.84	491.761	485.289
59.88	492.956	488.068
59.92	491.515	489.724
59.96	498.121	487.431
60	493.715	486.481
60.04	493.309	490.012
60.08	492.747	487.791
60.12	491.858	483.673
60.16	500.76	486.905
60.2	492.416	491.156
60.24	488.927	488.601
60.28	494.673	489.395
60.32	489.389	491.701
60.36	491.83	491.455
60.4	494.583	492.723
60.44	489.029	490.906
60.48	488.887	490.146
60.52	491.196	488.26
60.56	490.326	493.946
60.6	494.568	493.239
60.64	492.229	489.483
60.68	492.636	483.85
60.72	488.911	485.862
60.76	488.093	491.493
60.8	486.849	485.008
60.84	490.141	487.84
60.88	487	487.019
60.92	484.173	489.425
60.96	481.36	492.442
61	485.643	492.443
61.04	487.207	493.004
61.08	489.052	490.724
61.12	491.775	494.387
61.16	492.325	487.775
61.2	492.058	493.478
61.24	488.454	490.255
61.28	488.229	494.387
61.32	490.885	490.59
61.36	490.862	488.327
61.4	490.461	487.571
61.44	491.229	490.599
61.48	494.763	488.32
61.52	492.497	480.558
61.56	487.61	481.171
61.6	488.134	488.995
61.64	490.443	489.039
61.68	485.707	487.213
61.72	491.002	490.73
61.76	494.44	481.572
61.8	498.232	486.743
61.84	494.728	487.413
61.88	495.497	487.381
61.92	495.512	486.466
61.96	497.797	485.24
62	492.791	487.433
62.04	492.107	483.851
62.08	491.892	486.172
62.12	494.363	486.158
62.16	497.976	489.289
62.2	500.805	483.443
62.24	492.923	485.46
62.28	492.305	487.811
62.32	491.006	486.88
62.36	491.142	486.875
62.4	494.704	490.117
62.44	493.355	487.425
62.48	490.095	488.705
62.52	496.865	488.415
62.56	495.093	488.153
62.6	496.658	489.571
62.64	491.586	486.383
62.68	495.214	489.825
62.72	488.911	491.55
62.76	493.773	486.555
62.8	500.451	494.258
62.84	492.779	493.778
62.88	488.495	491.75
62.92	492.672	493.391
62.96	493.785	492.195
63	494.759	487.325
63.04	494.759	486.888
63.08	496.589	488.623
63.12	495.53	487.676
63.16	496.694	485.075
63.2	498.695	488.08
63.24	498.531	482.852
63.28	494.504	483.194
63.32	491.843	486.733
63.36	495.2	485.225
63.4	499.949	484.489
63.44	491.447	488.652
63.48	498.501	485.167
63.52	500.804	485.461
63.56	496.725	484.521
63.6	491.66	485.967
63.64	497.179	487.445
63.68	493.984	491.992
63.72	493.813	488.386
63.76	491.492	483.368
63.8	492.713	489.878
63.84	486.624	487.823
63.88	494.816	491.127
63.92	493.387	486.234
63.96	494.411	487.336
64	493.07	494.311
64.04	493.25	488.706
64.08	494.015	493.062
64.12	487.445	482.286
64.16	492.546	486.19
64.2	489.027	489.679
64.24	493.92	492.532
64.28	491.175	490.393
64.32	497.128	492.79
64.36	494.489	494.397
64.4	492.494	501.311
64.44	494.454	496.559
64.48	492.34	498.447
64.52	494.679	493.96
64.56	493.624	490.55
64.6	488.244	493.074
64.64	492.227	489.54
64.68	490.366	491.883
64.72	494.471	489.786
64.76	491.863	497.461
64.8	494.229	493.717
64.84	487.235	497.142
64.88	489.872	491.886
64.92	491.227	492.445
64.96	493.532	497.548
65	493.384	492.742
65.04	489.603	495.092
65.08	493.919	492.566
65.12	499.507	494.211
65.16	496.087	493.797
65.2	490.309	493.561
65.24	493.406	494.436
65.28	489.826	492.23
65.32	490.94	496.3
65.36	495.63	493.749
65.4	495.064	491.413
65.44	494.979	492.576
65.48	496.202	491.699
65.52	497.46	493.492
65.56	497.443	491.688
65.6	495.589	496.424
65.64	493.561	488.425
65.68	491.669	492.556
65.72	493.41	494.732
65.76	494.58	492.879
65.8	494.302	492.762
65.84	492.952	493.054
65.88	493.224	489.385
65.92	493.821	493.032
65.96	493.417	494.055
66	494.922	496.631
66.04	491.79	497.457
66.08	499.029	496.843
66.12	497.422	487.406
66.16	497.65	497.195
66.2	495.867	492.29
66.24	497.301	490.389
66.28	498.295	498.555
66.32	503.491	493.805
66.36	500.011	487.352
66.4	493.765	488.211
66.44	497.376	492.118
66.48	503.794	491.596
66.52	494.556	497.552
66.56	500.909	491.557
66.6	498.68	493.169
66.64	496.92	491.762
66.68	500.513	489.032
66.72	495.124	489.334
66.76	500.482	495.643
66.8	497.811	495.103
66.84	495.574	500.464
66.88	500.781	492.916
66.92	502.402	497.94
66.96	491.539	496.825
67	498.379	492.873
67.04	491.577	495.806
67.08	491.428	492
67.12	491.782	498.516
67.16	494.681	494.781
67.2	497.893	495.116
67.24	495.025	495.89
67.28	495.68	493.202
67.32	500.16	501.341
67.36	495.871	492.838
67.4	496.89	496.984
67.44	495.852	491.102
67.48	500.264	489.935
67.52	502.33	493.207
67.56	493.189	490.744
67.6	503.537	487.594
67.64	495.749	494.142
67.68	497.263	488.971
67.72	495.014	493.863
67.76	500.278	496.058
67.8	494.536	494.28
67.84	496.054	494.232
67.88	499.14	489.932
67.92	494.116	489.68
67.96	500.554	488.86
68	498.027	488.965
68.04	496.541	489.258
68.08	500.134	490.48
68.12	500.136	486.612
68.16	502.442	491.027
68.2	502.135	490.076
68.24	501.126	486.679
68.28	499.086	492.888
68.32	502.226	487.85
68.36	498.768	495.338
68.4	497.642	489.594
68.44	500.983	489.38
68.48	494.974	486.574
68.52	496.447	481.692
68.56	498.736	492.963
68.6	496.593	493.213
68.64	497.247	494.445
68.68	499.567	496.157
68.72	495.198	494.36
68.76	493.946	490.731
68.8	498.768	491.321
68.84	496.681	493.242
68.88	491.908	487.85
68.92	494.099	490.816
68.96	492.449	489.721
69	494.676	494.147
69.04	492.147	492.623
69.08	487.954	489.995
69.12	487.664	495.162
69.16	489.351	488.845
69.2	485.816	490.345
69.24	486.722	490.177
69.28	491.47	494.518
69.32	482.433	492.449
69.36	490.097	488.047
69.4	491.892	493.05
69.44	487.623	492.8
69.48	492.905	490.483
69.52	492.118	490.904
69.56	489.439	484.916
69.6	501.197	485.812
69.64	498.869	485.112
69.68	493.521	488.294
69.72	494.461	488.57
69.76	498.399	494.538
69.8	496.695	482.761
69.84	498.79	486.612
69.88	497.03	485.67
69.92	497.666	485.842
69.96	494.58	487.163
70	498.107	487.482
70.04	500.163	484.825
70.08	500.983	483.236
70.12	499.28	488.321
70.16	493.704	486.618
70.2	495.212	483.091
70.24	496.45	487.031
70.28	496.56	480.724
70.32	494.341	485.611
70.36	496.747	485.001
70.4	500.478	487.769
70.44	499.338	487.173
70.48	503.695	488.53
70.52	498.127	488.288
70.56	506.29	485.407
70.6	506.602	485.041
70.64	509.638	491.047
70.68	503.665	485.474
70.72	502.214	487.327
70.76	503.017	489.576
70.8	499.485	488.704
70.84	504.634	487.524
70.88	499.631	492.643
70.92	501.105	490.28
70.96	497.294	484.126
71	504.699	491.191
71.04	500.36	492.528
71.08	497.64	491.562
71.12	496.161	490.914
71.16	496.637	491.095
71.2	499.365	488.768
71.24	501.643	488.251
71.28	493.035	490.656
71.32	496.992	494.501
71.36	501.324	494.056
71.4	502.429	494.292
71.44	500.057	499.433
71.48	500.343	498.288
71.52	497.266	495.152
71.56	496.794	497.097
71.6	496.669	491.609
71.64	492.934	491.345
71.68	498.23	494.618
71.72	500.701	496.012
71.76	498.856	493.584
71.8	500.901	489.237
71.84	501.185	492.103
71.88	500.498	491.056
71.92	500.618	491.407
71.96	497.121	495.279
72	502.772	493.475
72.04	501.031	491.91
72.08	500.718	487.972
72.12	502.633	491.503
72.16	506.004	493.994
72.2	504.324	490.324
72.24	505.356	490.416
72.28	501.841	495.67
72.32	499.62	488.888
72.36	504.957	492.343
72.4	508.519	484.498
72.44	504.126	482.842
72.48	502.655	492.286
72.52	500.513	489.159
72.56	504.789	489.698
72.6	501.525	485.528
72.64	499.833	482.613
72.68	498.165	486.298
72.72	507.132	481.744
72.76	502.094	486.143
72.8	502.483	484.831
72.84	505.823	487.221
72.88	503.486	488.677
72.92	499.729	491.987
72.96	504.259	494.133
73	502.859	491.277
73.04	508.779	487.203
73.08	507.646	488.542
73.12	504.117	492.841
73.16	502.613	489.982
73.2	505.927	494.005
73.24	501.846	490.192
73.28	503.549	495.398
73.32	504.447	488.005
73.36	498.04	488.585
73.4	500.816	490.595
73.44	504.077	491.036
73.48	503.5	487.246
73.52	499.425	490.856
73.56	498.073	488.923
73.6	497.774	487.942
73.64	500.39	488.628
73.68	499.866	488.019
73.72	499.443	496.668
73.76	503.379	489.357
73.8	500.374	491.588
73.84	494.347	486.04
73.88	499.814	487.828
73.92	499.79	488.132
73.96	495.519	488.423
74	500.035	488.922
74.04	498.642	487.322
74.08	501.719	485.244
74.12	498.839	489.359
74.16	503.115	488.154
74.2	501.153	487.545
74.24	496.794	489.444
74.28	502.776	487.324
74.32	500.836	483.051
74.36	502.243	493.252
74.4	498.468	489.679
74.44	505.898	488.254
74.48	501.854	489.079
74.52	505.466	489.426
74.56	497.602	483.342
74.6	499.394	489.491
74.64	500.059	491.111
74.68	499.75	485.644
74.72	502.682	492.888
74.76	505.973	490.622
74.8	497.985	493.52
74.84	498.442	497.99
74.88	498.304	492.997
74.92	503.137	493.294
74.96	495.649	495.332
75	493.777	495.277
75.04	496.909	496.344
75.08	497.42	495.887
75.12	497.457	493.449
75.16	495.799	494.509
75.2	499.113	492.397
75.24	502.039	492.938
75.28	492.68	497.006
75.32	496.915	497.356
75.36	497.224	491.154
75.4	494.338	491.924
75.44	498.694	493.089
75.48	499.536	495.874
75.52	493.37	491.812
75.56	494.357	491.957
75.6	501.123	494.35
75.64	502.867	492.667
75.68	496.559	490.254
75.72	493.333	488.743
75.76	494.869	492.829
75.8	495.029	493.246
75.84	502.102	485.573
75.88	496.514	494.506
75.92	498.5	489.51
75.96	503.306	496.375
76	504.447	489.617
76.04	503.62	491.017
76.08	502.302	490.484
76.12	503.127	494.889
76.16	508.931	487.999
76.2	501.607	493.034
76.24	500.803	491.357
76.28	502.805	493.706
76.32	501.471	494.523
76.36	502.555	498.156
76.4	503.023	497.84
76.44	506.094	498.361
76.48	502.894	491.39
76.52	500.303	488.823
76.56	498.441	491.773
76.6	504.022	497.214
76.64	502.547	491.5
76.68	506.87	490.715
76.72	500.653	492.376
76.76	504.481	496.935
76.8	501.961	494.391
76.84	498.517	492.817
76.88	500.301	491.251
76.92	499.118	492.664
76.96	496.529	489.116
77	503.083	492.356
77.04	498.538	490.134
77.08	500.386	491.404
77.12	498.684	496.46
77.16	497.71	491.191
77.2	500.42	491.212
77.24	498.523	491.057
77.28	498.43	495.877
77.32	502.139	495.951
77.36	504.16	494.697
77.4	503.712	493.177
77.44	503.479	491.159
77.48	497.163	492.354
77.52	497.127	495.043
77.56	504.838	493.948
77.6	502.235	488.09
77.64	498.17	490.827
77.68	502.187	491.721
77.72	502.193	493.521
77.76	504.069	488.271
77.8	505.006	495.269
77.84	500.931	491.382
77.88	503.679	487.212
77.92	505.282	493.105
77.96	502.869	490.452
78	502.422	492.583
78.04	499.934	489.278
78.08	501.902	495.451
78.12	496.821	489.514
78.16	499.466	486.726
78.2	501.91	486.838
78.24	504.007	481.185
78.28	508.555	491.459
78.32	504.637	488.034
78.36	506.276	484.762
78.4	502.088	487.69
78.44	500.833	495.904
78.48	501.835	490.978
78.52	496.42	489.704
78.56	498.392	494.633
78.6	499.563	495.295
78.64	504.703	491.127
78.68	504.87	499.02
78.72	501.448	490.875
78.76	499.65	491.535
78.8	497.107	492.316
78.84	498.861	491.394
78.88	497.668	494.642
78.92	504.732	490.869
78.96	501.135	491.808
79	501.6	486.833
79.04	493.276	491.228
79.08	498.293	495.066
79.12	499.877	494.775
79.16	502.677	491.306
79.2	499.134	493.196
79.24	500.095	492.674
79.28	498.359	491.866
79.32	499.018	496.973
79.36	496.828	494.953
79.4	496.29	491.126
79.44	496.298	497.27
79.48	498.319	490.716
79.52	496.104	490.994
79.56	494.308	490.766
79.6	497.127	494.084
79.64	494.708	493.474
79.68	492.677	492.682
79.72	500.208	495.508
79.76	494.82	498.517
79.8	495.432	494.782
79.84	503.943	493.79
79.88	495.219	493.789
79.92	495.003	496.59
[truncated: 3,002 more rows]

## Sheet: RMSF
XDH residues	apo-protein	HJ010-bound protein
1	0.25	0.3652
2	0.2496	0.2749
3	0.1476	0.1664
4	0.1364	0.1398
5	0.1513	0.168
6	0.0865	0.0933
7	0.0933	0.0971
8	0.104	0.1108
9	0.0872	0.0941
10	0.0856	0.0809
11	0.0951	0.0782
12	0.0972	0.0943
13	0.2552	0.243
14	0.1025	0.1079
15	0.0942	0.0951
16	0.1057	0.1101
17	0.0954	0.1033
18	0.2065	0.2007
19	0.2002	0.1717
20	0.1014	0.1029
21	0.1206	0.1129
22	0.0998	0.0938
23	0.1135	0.1213
24	0.0815	0.0887
25	0.0719	0.0726
26	0.0613	0.0673
27	0.072	0.0716
28	0.0686	0.067
29	0.066	0.0662
30	0.0635	0.0644
31	0.0622	0.0636
32	0.0884	0.1015
33	0.1125	0.1111
34	0.0808	0.0805
35	0.0744	0.0827
36	0.0827	0.099
37	0.0868	0.0991
38	0.0668	0.0637
39	0.0737	0.064
40	0.0654	0.0619
41	0.1012	0.1135
42	0.0829	0.0717
43	0.1909	0.0847
44	0.1092	0.099
45	0.2233	0.1152
46	0.247	0.088
47	0.2281	0.0805
48	0.1534	0.1013
49	0.0831	0.0682
50	0.0776	0.0675
51	0.0847	0.0725
52	0.0804	0.0718
53	0.068	0.0689
54	0.076	0.0696
55	0.0877	0.0784
56	0.0803	0.0766
57	0.1003	0.1103
58	0.1276	0.1334
59	0.1422	0.148
60	0.2575	0.2347
61	0.1991	0.2373
62	0.1999	0.208
63	0.1922	0.1904
64	0.1655	0.1616
65	0.1045	0.1044
66	0.1198	0.1112
67	0.1018	0.0925
68	0.093	0.0716
69	0.0745	0.0628
70	0.0651	0.0618
71	0.1147	0.0915
72	0.0598	0.0614
73	0.1088	0.0877
74	0.1268	0.1166
75	0.0674	0.0707
76	0.0743	0.0766
77	0.0712	0.0835
78	0.0801	0.0906
79	0.0778	0.0789
80	0.0874	0.0825
81	0.0871	0.0852
82	0.1329	0.1023
83	0.0771	0.0788
84	0.0741	0.0729
85	0.0679	0.0664
86	0.0912	0.0876
87	0.075	0.0676
88	0.1233	0.1155
89	0.1338	0.1316
90	0.0829	0.0954
91	0.1121	0.1164
92	0.095	0.1007
93	0.0954	0.1281
94	0.0951	0.1277
95	0.1281	0.1874
96	0.1058	0.1217
97	0.1637	0.2049
98	0.117	0.1272
99	0.0793	0.1015
100	0.0762	0.0858
101	0.1033	0.0847
102	0.0694	0.0685
103	0.0886	0.1003
104	0.0815	0.1106
105	0.0973	0.0795
106	0.0691	0.0835
107	0.0914	0.1087
108	0.0739	0.0771
109	0.064	0.0733
110	0.0646	0.0673
111	0.0925	0.0833
112	0.1449	0.1435
113	0.1055	0.0766
114	0.0591	0.0618
115	0.0556	0.0589
116	0.0853	0.0672
117	0.073	0.0887
118	0.0734	0.1157
119	0.0591	0.0759
120	0.0753	0.0918
121	0.0654	0.0777
122	0.0779	0.0833
123	0.0745	0.0712
124	0.0745	0.0781
125	0.1086	0.1116
126	0.0742	0.0715
127	0.0882	0.0836
128	0.0972	0.098
129	0.1548	0.1573
130	0.1234	0.1291
131	0.1595	0.149
132	0.2066	0.1792
133	0.1623	0.1453
134	0.0927	0.0872
135	0.0971	0.0898
136	0.1105	0.1028
137	0.1216	0.1141
138	0.116	0.0957
139	0.0765	0.0768
140	0.1045	0.1002
141	0.088	0.0704
142	0.0771	0.0692
143	0.1076	0.0701
144	0.1786	0.0653
145	0.0926	0.0615
146	0.1202	0.0922
147	0.1267	0.0797
148	0.1009	0.1135
149	0.0779	0.0546
150	0.1268	0.1205
151	0.0946	0.1589
152	0.0713	0.1335
153	0.0643	0.067
154	0.0656	0.0743
155	0.064	0.0685
156	0.0821	0.0849
157	0.0806	0.0915
158	0.0752	0.1042
159	0.0744	0.1162
160	0.1024	0.0798
161	0.1029	0.1174
162	0.0898	0.1098
163	0.1099	0.1186
164	0.0914	0.1024
165	0.206	0.2191
166	0.1676	0.1598
167	0.1419	0.159
168	0.166	0.211
169	0.1667	0.2893
170	0.3004	0.2516
171	0.2433	0.3544
172	0.3094	0.4428
173	0.467	0.553
174	0.5485	0.5605
175	0.7247	0.6997
176	0.5723	0.6358
177	0.6711	0.6489
178	0.5265	0.6163
179	0.3972	0.6325
180	0.3701	0.5468
181	0.5794	0.3399
182	0.6722	0.3894
183	0.7193	0.3702
184	0.7308	0.4568
185	0.7804	0.42
186	0.7027	0.5194
187	0.6275	0.504
188	0.5336	0.5906
189	0.437	0.5259
190	0.3838	0.4284
191	0.3117	0.3083
192	0.2181	0.2402
193	0.1266	0.1639
194	0.124	0.1603
195	0.0851	0.1217
196	0.0868	0.1544
197	0.1448	0.2285
198	0.1156	0.1899
199	0.1982	0.3136
200	0.17	0.3728
201	0.1139	0.424
202	0.1095	0.3675
203	0.1073	0.3416
204	0.1365	0.2756
205	0.137	0.2645
206	0.1264	0.2413
207	0.1419	0.2485
208	0.1858	0.2858
209	0.1208	0.2228
210	0.1215	0.1902
211	0.1803	0.1788
212	0.0979	0.1009
213	0.0948	0.1031
214	0.1121	0.125
215	0.1318	0.1442
216	0.1027	0.1077
217	0.1165	0.1313
218	0.1915	0.2411
219	0.1352	0.1585
220	0.1551	0.1791
221	0.2833	0.224
222	0.3334	0.246
223	0.2962	0.2353
224	0.3298	0.2491
225	0.1677	0.1482
226	0.161	0.1513
227	0.1393	0.1278
228	0.1385	0.1148
229	0.1204	0.0934
230	0.1446	0.1246
231	0.1369	0.1108
232	0.2038	0.1508
233	0.2404	0.1307
234	0.1247	0.1109
235	0.1252	0.1002
236	0.0745	0.0825
237	0.0922	0.0997
238	0.0803	0.1049
239	0.0838	0.0953
240	0.0965	0.1075
241	0.1239	0.1276
242	0.1089	0.1298
243	0.1925	0.19
244	0.1855	0.1509
245	0.1091	0.1172
246	0.1054	0.1148
247	0.132	0.1418
248	0.1093	0.134
249	0.1152	0.2097
250	0.1247	0.1875
251	0.1812	0.2116
252	0.144	0.1537
253	0.1216	0.1544
254	0.1304	0.1389
255	0.1053	0.1065
256	0.1018	0.0988
257	0.1157	0.0951
258	0.1073	0.1043
259	0.1139	0.0996
260	0.1442	0.0802
261	0.1203	0.0867
262	0.1274	0.083
263	0.1779	0.1566
264	0.1262	0.1053
265	0.1791	0.0906
266	0.2483	0.1193
267	0.1752	0.1255
268	0.1538	0.1213
269	0.2407	0.1152
270	0.268	0.2212
271	0.2261	0.2253
272	0.2641	0.1797
273	0.2342	0.2623
274	0.2263	0.1773
275	0.1442	0.1248
276	0.116	0.1135
277	0.12	0.119
278	0.0909	0.104
279	0.1152	0.1215
280	0.0687	0.0798
281	0.0713	0.084
282	0.0792	0.1042
283	0.0898	0.1132
284	0.0819	0.0882
285	0.086	0.0943
286	0.1566	0.1495
287	0.0949	0.0996
288	0.1022	0.122
289	0.1233	0.1236
290	0.1226	0.118
291	0.1343	0.1458
292	0.132	0.149
293	0.0959	0.0953
294	0.1173	0.1163
295	0.1414	0.1388
296	0.0847	0.0827
297	0.0817	0.0867
298	0.0916	0.0884
299	0.0757	0.1172
300	0.0634	0.067
301	0.0677	0.0726
302	0.07	0.0719
303	0.073	0.0711
304	0.0667	0.0698
305	0.0724	0.098
306	0.0826	0.0678
307	0.0906	0.0888
308	0.074	0.0726
309	0.0922	0.0891
310	0.1731	0.1529
311	0.0857	0.0846
312	0.088	0.0983
313	0.1165	0.1034
314	0.122	0.1081
315	0.101	0.0977
316	0.132	0.131
317	0.1377	0.1268
318	0.1583	0.1456
319	0.1286	0.1247
320	0.1219	0.1462
321	0.1187	0.1618
322	0.2153	0.2389
323	0.126	0.1266
324	0.0927	0.112
325	0.1023	0.0997
326	0.075	0.1099
327	0.0793	0.0884
328	0.2397	0.1726
329	0.0668	0.0833
330	0.0687	0.0804
331	0.1073	0.0878
332	0.1247	0.1291
333	0.0802	0.0977
334	0.1001	0.0779
335	0.1056	0.1324
336	0.143	0.1118
337	0.1329	0.08
338	0.1376	0.092
339	0.0752	0.0672
340	0.0807	0.0724
341	0.0902	0.0875
342	0.077	0.0703
343	0.0757	0.0681
344	0.0905	0.0752
345	0.095	0.0786
346	0.0711	0.0662
347	0.0821	0.0699
348	0.086	0.1088
349	0.0821	0.0922
350	0.079	0.1004
351	0.0894	0.1272
352	0.1333	0.1189
353	0.113	0.1261
354	0.1107	0.1472
355	0.1174	0.1201
356	0.0939	0.1191
357	0.1039	0.1086
358	0.1091	0.1366
359	0.0957	0.1074
360	0.1002	0.1176
361	0.078	0.1033
362	0.076	0.0844
363	0.0576	0.0741
364	0.0684	0.0796
365	0.1023	0.1136
366	0.0811	0.0971
367	0.0646	0.0736
368	0.0859	0.0932
369	0.0823	0.0814
370	0.0757	0.0789
371	0.122	0.117
372	0.0938	0.0899
373	0.0789	0.083
374	0.0978	0.1047
375	0.1017	0.1172
376	0.106	0.1172
377	0.1345	0.1539
378	0.143	0.1783
379	0.1509	0.1665
380	0.1325	0.1799
381	0.1077	0.1159
382	0.1182	0.1214
383	0.1109	0.1076
384	0.1407	0.1411
385	0.0818	0.0889
386	0.1125	0.1402
387	0.1045	0.222
388	0.0999	0.1548
389	0.0926	0.1362
390	0.0878	0.1609
391	0.1252	0.1756
392	0.1043	0.1598
393	0.1476	0.1696
394	0.1486	0.2613
395	0.163	0.2283
396	0.0992	0.1495
397	0.1361	0.1745
398	0.1289	0.1431
399	0.116	0.142
400	0.1267	0.1647
401	0.135	0.1411
402	0.0929	0.1027
403	0.1163	0.1175
404	0.1039	0.0948
405	0.0971	0.0954
406	0.0726	0.0806
407	0.1059	0.0919
408	0.1005	0.0938
409	0.0934	0.0911
410	0.0799	0.0787
411	0.112	0.1043
412	0.0765	0.0825
413	0.0829	0.0853
414	0.1441	0.1454
415	0.0836	0.0873
416	0.0722	0.0779
417	0.1052	0.1086
418	0.0646	0.0743
419	0.0811	0.0751
420	0.0661	0.0779
421	0.0756	0.1106
422	0.082	0.0841
423	0.0832	0.1389
424	0.0716	0.0957
425	0.0811	0.1013
426	0.1056	0.0691
427	0.1016	0.1968
428	0.1206	0.1464
429	0.133	0.1272
430	0.0732	0.0765
431	0.0983	0.1319
432	0.0659	0.0845
433	0.0973	0.1189
434	0.094	0.1179
435	0.0649	0.0858
436	0.0779	0.088
437	0.0527	0.065
438	0.0629	0.0744
439	0.0632	0.0715
440	0.0694	0.0786
441	0.0835	0.0906
442	0.1137	0.1167
443	0.1574	0.15
444	0.1595	0.1351
445	0.1495	0.1335
446	0.1434	0.1392
447	0.1175	0.1194
448	0.1223	0.1294
449	0.0887	0.0992
450	0.158	0.1549
451	0.1027	0.114
452	0.0819	0.0928
453	0.0689	0.0809
454	0.0757	0.0849
455	0.07	0.108
456	0.0663	0.0931
457	0.0595	0.0855
458	0.0826	0.1011
459	0.1191	0.1601
460	0.0988	0.1081
461	0.1535	0.1471
462	0.1635	0.1474
463	0.0893	0.103
464	0.1272	0.122
465	0.0899	0.1124
466	0.0833	0.1074
467	0.1248	0.1716
468	0.1705	0.1817
469	0.1001	0.1078
470	0.0805	0.1053
471	0.1655	0.1829
472	0.1878	0.1897
473	0.1019	0.1009
474	0.1174	0.1305
475	0.1225	0.1409
476	0.137	0.1553
477	0.1231	0.1333
478	0.085	0.0979
479	0.1599	0.1758
480	0.1671	0.1936
481	0.161	0.1726
482	0.0917	0.1073
483	0.0974	0.1064
484	0.1686	0.1553
485	0.1049	0.1191
486	0.0798	0.0959
487	0.0979	0.1031
488	0.0971	0.1131
489	0.0866	0.1069
490	0.0969	0.1025
491	0.1047	0.1189
492	0.1584	0.1834
493	0.1204	0.1411
494	0.1241	0.123
495	0.229	0.2069
496	0.1239	0.3598
497	0.1322	0.2975
498	0.1743	0.4956
499	0.2134	0.4191
500	0.156	0.3811
501	0.1622	0.3967
502	0.1128	0.3799
503	0.0857	0.3184
504	0.1294	0.3973
505	0.1205	0.17
506	0.1239	0.1742
507	0.0777	0.1756
508	0.0729	0.1402
509	0.0832	0.123
510	0.0839	0.1395
511	0.0685	0.1161
512	0.073	0.0904
513	0.0907	0.0973
514	0.0617	0.085
515	0.0627	0.1106
516	0.0644	0.0762
517	0.1223	0.1133
518	0.0776	0.0953
519	0.0617	0.0682
520	0.0826	0.0902
521	0.0897	0.087
522	0.0869	0.0787
523	0.0919	0.0879
524	0.1317	0.1259
525	0.1835	0.1654
526	0.1513	0.1217
527	0.1671	0.1222
528	0.2045	0.1561
529	0.4061	0.2079
530	0.5505	0.1746
531	0.4953	0.2183
532	0.5	0.1694
533	0.5521	0.2404
534	0.4918	0.2648
535	0.436	0.2342
536	0.344	0.183
537	0.3529	0.1669
538	0.439	0.2458
539	0.1962	0.151
540	0.2733	0.1775
541	0.2618	0.1728
542	0.1834	0.133
543	0.2122	0.1492
544	0.1271	0.1195
545	0.1377	0.0989
546	0.1707	0.1381
547	0.1399	0.1305
548	0.2028	0.1888
549	0.2477	0.2521
550	0.4083	0.37
551	0.3028	0.3209
552	0.1604	0.2311
553	0.187	0.2341
554	0.154	0.2017
555	0.1603	0.1813
556	0.1854	0.1841
557	0.1806	0.1697
558	0.1332	0.1358
559	0.0793	0.1098
560	0.0858	0.1179
561	0.0794	0.0939
562	0.1552	0.1088
563	0.1518	0.1709
564	0.2104	0.1658
565	0.1554	0.1994
566	0.3126	0.3478
567	0.1962	0.2484
568	0.3938	0.325
569	0.1975	0.1843
570	0.2168	0.1669
571	0.194	0.1991
572	0.1374	0.1189
573	0.1306	0.1439
574	0.0984	0.1296
575	0.0849	0.0878
576	0.1365	0.1151
577	0.0769	0.0907
578	0.1184	0.1247
579	0.0779	0.0929
580	0.102	0.1394
581	0.1199	0.1759
582	0.0828	0.0811
583	0.0714	0.0772
584	0.1004	0.1072
585	0.1062	0.1035
586	0.0793	0.0711
587	0.0857	0.077
588	0.0933	0.0773
589	0.077	0.0808
590	0.1118	0.1145
591	0.067	0.0705
592	0.0737	0.0846
593	0.0714	0.0579
594	0.0607	0.0598
595	0.0635	0.0593
596	0.0678	0.0841
597	0.089	0.1202
598	0.1122	0.1198
599	0.1172	0.1399
600	0.1622	0.2584
601	0.1958	0.2585
602	0.1183	0.1655
603	0.1102	0.1028
604	0.085	0.0825
605	0.0772	0.0832
606	0.0848	0.0709
607	0.1019	0.0848
608	0.0778	0.1016
609	0.0824	0.0868
610	0.0958	0.0922
611	0.1028	0.1045
612	0.1178	0.1113
613	0.1613	0.1996
614	0.0872	0.097
615	0.0899	0.1072
616	0.0845	0.1072
617	0.132	0.1626
618	0.0994	0.1206
619	0.1496	0.1745
620	0.126	0.1442
621	0.1118	0.1324
622	0.1305	0.141
623	0.1064	0.1161
624	0.1218	0.1303
625	0.1441	0.1496
626	0.1037	0.11
627	0.1541	0.1565
628	0.1536	0.154
629	0.1107	0.1125
630	0.1314	0.1277
631	0.0977	0.1059
632	0.095	0.1079
633	0.0969	0.1088
634	0.0859	0.0949
635	0.0845	0.0974
636	0.1081	0.0968
637	0.1032	0.0879
638	0.0806	0.0879
639	0.1317	0.1353
640	0.115	0.1105
641	0.0792	0.0831
642	0.0857	0.0863
643	0.0829	0.0834
644	0.0957	0.1055
645	0.0735	0.0785
646	0.1141	0.1177
647	0.1061	0.1327
648	0.1429	0.1438
649	0.2413	0.1968
650	0.1967	0.1728
651	0.1697	0.1717
652	0.1633	0.1351
653	0.1108	0.1105
654	0.0769	0.1072
655	0.0934	0.1068
656	0.1015	0.0865
657	0.0757	0.0828
658	0.1194	0.1296
659	0.1271	0.1378
660	0.13	0.1396
661	0.1023	0.0934
662	0.1044	0.0989
663	0.0908	0.0865
664	0.1475	0.1069
665	0.0853	0.0924
666	0.0808	0.0818
667	0.0712	0.0963
668	0.1174	0.1133
669	0.0693	0.0793
670	0.0721	0.0758
671	0.0876	0.0902
672	0.0851	0.0864
673	0.0809	0.0826
674	0.1432	0.141
675	0.1266	0.1261
676	0.111	0.0886
677	0.1125	0.1159
678	0.1065	0.118
679	0.0875	0.1169
680	0.1741	0.1727
681	0.1516	0.1058
682	0.0909	0.1017
683	0.0919	0.102
684	0.1761	0.1706
685	0.1021	0.1112
686	0.0983	0.1096
687	0.1707	0.1838
688	0.1101	0.131
689	0.1262	0.1472
690	0.098	0.1243
691	0.1345	0.1655
692	0.1545	0.1752
693	0.1059	0.1357
694	0.1136	0.1364
695	0.1061	0.1203
696	0.1188	0.1204
697	0.1194	0.1387
698	0.0958	0.137
699	0.1055	0.1542
700	0.1605	0.2077
701	0.149	0.1664
702	0.1011	0.1223
703	0.1296	0.1815
704	0.2006	0.233
705	0.1561	0.1803
706	0.174	0.1758
707	0.1093	0.113
708	0.1496	0.144
709	0.1618	0.1535
710	0.1194	0.0906
711	0.1507	0.0933
712	0.1812	0.1741
713	0.1075	0.1096
714	0.1503	0.1551
715	0.1246	0.1537
716	0.1307	0.1546
717	0.2224	0.2128
718	0.111	0.183
719	0.1424	0.1873
720	0.1303	0.1367
721	0.1913	0.2239
722	0.1976	0.228
723	0.1047	0.1123
724	0.1013	0.1128
725	0.1327	0.1394
726	0.1436	0.1588
727	0.1089	0.1053
728	0.1497	0.1447
729	0.1247	0.1436
730	0.1023	0.1036
731	0.1172	0.1201
732	0.0898	0.0952
733	0.0703	0.0797
734	0.1158	0.1019
735	0.0675	0.0783
736	0.0924	0.1136
737	0.0742	0.0745
738	0.0676	0.0669
739	0.0807	0.0657
740	0.0678	0.0599
741	0.0819	0.0502
742	0.067	0.0565
743	0.0943	0.061
744	0.0779	0.0599
745	0.1053	0.079
746	0.0599	0.0553
747	0.0689	0.0593
748	0.0611	0.0508
749	0.0607	0.052
750	0.0637	0.0532
751	0.0753	0.0723
752	0.073	0.0652
753	0.0839	0.0859
754	0.0986	0.1116
755	0.16	0.164
756	0.1553	0.1589
757	0.2143	0.222
758	0.2089	0.2425
759	0.1095	0.1177
760	0.129	0.1209
761	0.0942	0.0944
762	0.0972	0.1044
763	0.0937	0.0966
764	0.0849	0.12
765	0.0952	0.0627
766	0.0582	0.0474
767	0.0554	0.047
768	0.0582	0.0439
769	0.0845	0.073
770	0.077	0.0859
771	0.1482	0.1511
772	0.1159	0.1535
773	0.0644	0.1087
774	0.0731	0.1125
775	0.0873	0.1092
776	0.1275	0.108
777	0.0772	0.0769
778	0.0763	0.0825
779	0.1466	0.153
780	0.0805	0.1014
781	0.0854	0.089
782	0.0941	0.0959
783	0.12	0.1014
784	0.1032	0.1025
785	0.0942	0.0959
786	0.1261	0.1258
787	0.1888	0.1558
788	0.0937	0.0904
789	0.0863	0.0805
790	0.0745	0.0945
791	0.0704	0.0806
792	0.0922	0.0634
793	0.098	0.1367
794	0.1081	0.0971
795	0.0755	0.0729
796	0.0618	0.0786
797	0.0734	0.0616
798	0.0704	0.0518
799	0.107	0.083
800	0.0598	0.0507
801	0.0614	0.0517
802	0.0615	0.0497
803	0.1128	0.0892
804	0.1178	0.0858
805	0.0827	0.0793
806	0.0618	0.0925
807	0.0681	0.1066
808	0.0972	0.1059
809	0.0796	0.08
810	0.0606	0.0553
811	0.0655	0.0613
812	0.0671	0.0656
813	0.0926	0.0875
814	0.0689	0.0673
815	0.0828	0.091
816	0.0753	0.0765
817	0.079	0.0823
818	0.0941	0.1344
819	0.1501	0.1415
820	0.0921	0.095
821	0.0907	0.0955
822	0.1504	0.1596
823	0.0795	0.0786
824	0.0751	0.0699
825	0.0763	0.074
826	0.0688	0.0598
827	0.0695	0.0855
828	0.0966	0.0734
829	0.1367	0.0963
830	0.0883	0.0664
831	0.1153	0.1064
832	0.1343	0.1176
833	0.0791	0.0749
834	0.0858	0.082
835	0.1235	0.1197
836	0.0776	0.1156
837	0.1022	0.0705
838	0.099	0.0637
839	0.0629	0.0544
840	0.0706	0.0595
841	0.0672	0.0605
842	0.0673	0.0711
843	0.0846	0.0772
844	0.1332	0.1404
845	0.0687	0.0745
846	0.1696	0.1622
847	0.0694	0.0811
848	0.1113	0.1115
849	0.0886	0.0864
850	0.0797	0.0747
851	0.0964	0.0975
852	0.132	0.1318
853	0.2094	0.2056
854	0.1345	0.1261
855	0.0971	0.0936
856	0.108	0.098
857	0.1132	0.0944
858	0.0952	0.1077
859	0.0823	0.0806
860	0.0823	0.0801
861	0.1062	0.1171
862	0.0822	0.1067
863	0.1071	0.109
864	0.0865	0.0957
865	0.1472	0.1686
866	0.0695	0.1028
867	0.0745	0.0851
868	0.1007	0.0888
869	0.0724	0.0673
870	0.0879	0.0789
871	0.0869	0.0956
872	0.146	0.0915
873	0.1575	0.0651
874	0.1262	0.0896
875	0.0762	0.0606
876	0.1528	0.0933
877	0.0954	0.0801
878	0.0842	0.0671
879	0.0829	0.1012
880	0.1185	0.1029
881	0.186	0.0806
882	0.0819	0.0608
883	0.0839	0.1053
884	0.1406	0.1019
885	0.12	0.0522
886	0.1011	0.1162
887	0.1746	0.0881
888	0.197	0.0533
889	0.1118	0.0635
890	0.062	0.0578
891	0.1161	0.0982
892	0.0997	0.0955
893	0.0906	0.0848
894	0.0855	0.0859
895	0.1187	0.1022
896	0.1187	0.1489
897	0.0792	0.0945
898	0.088	0.1138
899	0.0772	0.0975
900	0.1765	0.1906
901	0.0935	0.0937
902	0.1059	0.1162
903	0.1134	0.1055
904	0.0776	0.0826
905	0.082	0.0876
906	0.0839	0.0884
907	0.0853	0.0765
908	0.106	0.0893
909	0.0699	0.0602
910	0.0702	0.0585
911	0.0672	0.0561
912	0.0645	0.0532
913	0.1051	0.0595
914	0.0661	0.0487
915	0.0948	0.0576
916	0.1013	0.0612
917	0.0784	0.0576
918	0.0947	0.0666
919	0.1025	0.1182
920	0.0736	0.0557
921	0.0901	0.0568
922	0.0718	0.0702
923	0.0694	0.0655
924	0.0747	0.0634
925	0.0706	0.0548
926	0.0638	0.0708
927	0.0758	0.0724
928	0.081	0.0744
929	0.1008	0.0747
930	0.095	0.0951
931	0.0887	0.1016
932	0.0883	0.1025
933	0.1255	0.1115
934	0.1244	0.1094
935	0.1268	0.1213
936	0.1333	0.1382
937	0.1278	0.1358
938	0.093	0.0901
939	0.0824	0.0868
940	0.1032	0.1054
941	0.1201	0.1138
942	0.0967	0.0952
943	0.0774	0.0609
944	0.1481	0.1142
945	0.1354	0.1289
946	0.0806	0.0677
947	0.1137	0.0995
948	0.1297	0.0782
949	0.2093	0.1786
950	0.1605	0.138
951	0.1757	0.1014
952	0.1797	0.1216
953	0.2403	0.1415
954	0.2077	0.0902
955	0.3568	0.1245
956	0.283	0.1042
957	0.3373	0.164
958	0.284	0.0965
959	0.238	0.1101
960	0.1638	0.1023
961	0.2114	0.1339
962	0.1329	0.0874
963	0.1148	0.0891
964	0.1121	0.0972
965	0.0976	0.0907
966	0.1038	0.0784
967	0.279	0.2371
968	0.0805	0.0751
969	0.0971	0.071
970	0.1377	0.1188
971	0.1153	0.1083
972	0.0696	0.0729
973	0.0899	0.0927
974	0.0949	0.1019
975	0.0982	0.1076
976	0.0763	0.1158
977	0.1396	0.1582
978	0.0805	0.0811
979	0.1978	0.1941
980	0.0973	0.104
981	0.0802	0.0818
982	0.1017	0.0985
983	0.1088	0.1109
984	0.1289	0.1226
985	0.0845	0.0793
986	0.108	0.1089
987	0.1669	0.1565
988	0.1008	0.0932
989	0.089	0.0747
990	0.1546	0.1776
991	0.1658	0.1319
992	0.1194	0.0811
993	0.1252	0.1038
994	0.1084	0.0875
995	0.1358	0.1285
996	0.0804	0.07
997	0.0855	0.0844
998	0.06	0.059
999	0.0795	0.0764
1000	0.0564	0.0592
1001	0.0598	0.0611
1002	0.0653	0.0667
1003	0.0593	0.0557
1004	0.0672	0.0527
1005	0.1006	0.0598
1006	0.113	0.0587
1007	0.0841	0.0473
1008	0.1006	0.0704
1009	0.1198	0.0881
1010	0.1412	0.1084
1011	0.1493	0.0917
1012	0.1751	0.1069
1013	0.178	0.1111
1014	0.2152	0.1599
1015	0.1437	0.1034
1016	0.1356	0.1189
1017	0.16	0.122
1018	0.093	0.0632
1019	0.0942	0.0582
1020	0.0994	0.0625
1021	0.1551	0.0951
1022	0.1248	0.1136
1023	0.1206	0.1128
1024	0.1106	0.1052
1025	0.1976	0.1586
1026	0.1641	0.1487
1027	0.1633	0.1554
1028	0.1211	0.1121
1029	0.1163	0.1117
1030	0.0948	0.0895
1031	0.1304	0.1249
1032	0.1094	0.1112
1033	0.1314	0.0715
1034	0.1298	0.0755
1035	0.093	0.0677
1036	0.0992	0.0772
1037	0.1222	0.0594
1038	0.0885	0.0797
1039	0.098	0.0745
1040	0.097	0.0736
1041	0.1532	0.1472
1042	0.0818	0.0776
1043	0.1345	0.1501
1044	0.1389	0.1097
1045	0.0683	0.1366
1046	0.0731	0.0865
1047	0.0981	0.0966
1048	0.0884	0.086
1049	0.0783	0.1269
1050	0.1105	0.0744
1051	0.0864	0.0706
1052	0.1	0.0798
1053	0.119	0.0971
1054	0.1057	0.0859
1055	0.1051	0.089
1056	0.1903	0.1408
1057	0.1071	0.0968
1058	0.1087	0.1063
1059	0.1011	0.1033
1060	0.1184	0.1164
1061	0.1338	0.1269
1062	0.0911	0.0934
1063	0.1788	0.26
1064	0.1161	0.1389
1065	0.1352	0.1605
1066	0.1121	0.1038
1067	0.0947	0.0894
1068	0.0936	0.0887
1069	0.0829	0.1252
1070	0.1417	0.1547
1071	0.1372	0.1443
1072	0.1598	0.1475
1073	0.2319	0.2298
1074	0.22	0.1778
1075	0.217	0.1307
1076	0.1892	0.0787
1077	0.1596	0.062
1078	0.1907	0.0536
1079	0.1344	0.0584
1080	0.1337	0.0752
1081	0.1194	0.0826
1082	0.1471	0.0822
1083	0.203	0.0846
1084	0.1351	0.0841
1085	0.1187	0.0888
1086	0.0951	0.1035
1087	0.1274	0.06
1088	0.0787	0.0626
1089	0.1007	0.088
1090	0.0809	0.0585
1091	0.0989	0.0658
1092	0.1419	0.1144
1093	0.1089	0.0699
1094	0.1007	0.0713
1095	0.0987	0.0718
1096	0.1754	0.13
1097	0.1559	0.1061
1098	0.131	0.1136
1099	0.1437	0.1062
1100	0.2201	0.1844
1101	0.1832	0.1762
1102	0.1693	0.1448
1103	0.2079	0.1684
1104	0.2049	0.1631
1105	0.1905	0.1527
1106	0.2136	0.182
1107	0.2987	0.2429
1108	0.3829	0.3072
1109	0.397	0.2788
1110	0.4405	0.3175
1111	0.4203	0.284
1112	0.3283	0.1991
1113	0.2479	0.1691
1114	0.1357	0.1117
1115	0.1884	0.16
1116	0.202	0.1646
1117	0.1759	0.1427
1118	0.1421	0.1231
1119	0.169	0.1492
1120	0.1799	0.1483
1121	0.1686	0.142
1122	0.1739	0.2347
1123	0.2247	0.201
1124	0.2145	0.1816
1125	0.2038	0.1821
1126	0.1803	0.162
1127	0.1812	0.1793
1128	0.1406	0.1548
1129	0.148	0.1248
1130	0.1197	0.091
1131	0.1464	0.0893
1132	0.1004	0.067
1133	0.1333	0.1998
1134	0.1063	0.1074
1135	0.2009	0.2867
1136	0.1299	0.1977
1137	0.2178	0.2212
1138	0.2866	0.346
1139	0.1766	0.1644
1140	0.2248	0.203
1141	0.3429	0.2173
1142	0.4152	0.1968
1143	0.5029	0.3835
1144	0.6227	0.3321
1145	0.5322	0.2367
1146	0.4992	0.3227
1147	0.3955	0.2045
1148	0.2855	0.1432
1149	0.2073	0.1254
1150	0.1689	0.0809
1151	0.1206	0.0673
1152	0.1057	0.1156
1153	0.0854	0.0635
1154	0.1057	0.0835
1155	0.0866	0.0731
1156	0.0808	0.0983
1157	0.0493	0.0505
1158	0.0569	0.0577
1159	0.0519	0.0557
1160	0.0706	0.0679
1161	0.0703	0.068
1162	0.0838	0.0887
1163	0.0788	0.1001
1164	0.0759	0.0938
1165	0.0743	0.0748
1166	0.094	0.0979
1167	0.1143	0.1015
1168	0.1031	0.1199
1169	0.0754	0.1093
1170	0.0715	0.1318
1171	0.0951	0.1118
1172	0.1432	0.1193
1173	0.1786	0.136
1174	0.1391	0.0947
1175	0.0968	0.0909
1176	0.0668	0.0733
1177	0.0631	0.0626
1178	0.0565	0.0613
1179	0.0811	0.0628
1180	0.0722	0.0806
1181	0.086	0.0944
1182	0.0855	0.0937
1183	0.102	0.0941
1184	0.0922	0.0934
1185	0.1109	0.1041
1186	0.0999	0.0779
1187	0.1186	0.1062
1188	0.0589	0.0749
1189	0.0652	0.0793
1190	0.0626	0.0871
1191	0.0684	0.0927
1192	0.0788	0.0797
1193	0.0715	0.0773
1194	0.0605	0.0698
1195	0.1059	0.1083
1196	0.0674	0.0804
1197	0.0721	0.103
1198	0.0716	0.1172
1199	0.0686	0.0754
1200	0.0668	0.0803
1201	0.1065	0.1199
1202	0.0934	0.0811
1203	0.0585	0.0688
1204	0.0865	0.1278
1205	0.0561	0.0575
1206	0.066	0.0635
1207	0.0798	0.0624
1208	0.0599	0.0748
1209	0.0776	0.109
1210	0.0633	0.0546
1211	0.0891	0.1047
1212	0.0786	0.1202
1213	0.0761	0.2063
1214	0.1058	0.1312
1215	0.1023	0.1163
1216	0.1081	0.1302
1217	0.1543	0.1675
1218	0.0929	0.0938
1219	0.1021	0.1123
1220	0.0915	0.1148
1221	0.0886	0.1589
1222	0.0816	0.095
1223	0.1148	0.1503
1224	0.0981	0.075
1225	0.1056	0.0732
1226	0.1289	0.0946
1227	0.0808	0.0823
1228	0.0706	0.0571
1229	0.0991	0.1783
1230	0.1144	0.0704
1231	0.0702	0.0654
1232	0.0841	0.0856
1233	0.0765	0.1478
1234	0.08	0.1496
1235	0.087	0.1134
1236	0.0932	0.1017
1237	0.0793	0.0937
1238	0.1715	0.1866
1239	0.0967	0.103
1240	0.1189	0.0767
1241	0.0841	0.094
1242	0.0845	0.074
1243	0.1022	0.0745
1244	0.0813	0.0723
1245	0.1022	0.1091
1246	0.1053	0.1915
1247	0.2698	0.228
1248	0.219	0.2137
1249	0.2135	0.2454
1250	0.1764	0.1794
1251	0.2243	0.2189
1252	0.1424	0.1415
1253	0.1076	0.1125
1254	0.1114	0.1448
1255	0.1016	0.1138
1256	0.0963	0.0834
1257	0.1222	0.0909
1258	0.1205	0.0971
1259	0.16	0.1312
1260	0.145	0.1224
1261	0.0889	0.0751
1262	0.1154	0.0784
1263	0.082	0.0603
1264	0.0796	0.0608
1265	0.0886	0.0593
1266	0.0753	0.0517
1267	0.0757	0.0634
1268	0.0546	0.062
1269	0.0573	0.064
1270	0.0508	0.0583
1271	0.0613	0.0643
1272	0.0734	0.089
1273	0.0545	0.0645
1274	0.0536	0.0624
1275	0.0582	0.0661
1276	0.0667	0.0703
1277	0.0863	0.0862
1278	0.0642	0.0644
1279	0.0677	0.0654
1280	0.1257	0.1915
1281	0.0965	0.0746
1282	0.1054	0.0708
1283	0.0918	0.0872
1284	0.1673	0.0943
1285	0.2625	0.1149
1286	0.333	0.1143
1287	0.4119	0.1434
1288	0.3058	0.1547
1289	0.3069	0.267
1290	0.2223	0.17
1291	0.2977	0.2429
1292	0.268	0.2643
1293	0.1436	0.2096
1294	0.1069	0.118
1295	0.074	0.0781
1296	0.0781	0.0889
1297	0.0708	0.0793
1298	0.0832	0.095
1299	0.0543	0.0671
1300	0.0523	0.0673
1301	0.0549	0.0671
1302	0.0553	0.0754
1303	0.0595	0.0813
1304	0.0999	0.1319
1305	0.0589	0.0847
1306	0.0625	0.0684
1307	0.075	0.0884
1308	0.1041	0.0972
1309	0.0718	0.0756
1310	0.117	0.0862
1311	0.169	0.1235
1312	0.1444	0.1183
1313	0.2272	0.2355
1314	0.229	0.169
1315	0.1411	0.2118
1316	0.1721	0.2182
1317	0.1444	0.1729
1318	0.1255	0.2238
1319	0.1612	0.2447
1320	0.2486	0.2017
1321	0.2267	0.2318
1322	0.236	0.3164
1323	0.1947	0.2892
1324	0.3097	0.5249
1325	0.2552	0.3649
1326	0.2499	0.2631
1327	0.218	0.307
1328	0.1235	0.202
1329	0.1477	0.3045
1330	0.1286	0.15
1331	0.1347	0.1381
1332	0.1807	0.1987
1333	0.1131	0.1451

## Sheet: H-BONDS
Time(ns)	HJ010-bound protein
0	1
0.04	0
0.08	1
0.12	1
0.16	0
0.2	1
0.24	1
0.28	1
0.32	0
0.36	1
0.4	1
0.44	1
0.48	1
0.52	1
0.56	0
0.6	0
0.64	1
0.68	1
0.72	0
0.76	0
0.8	0
0.84	0
0.88	0
0.92	1
0.96	1
1	1
1.04	1
1.08	0
1.12	1
1.16	1
1.2	0
1.24	0
1.28	0
1.32	0
1.36	0
1.4	0
1.44	1
1.48	1
1.52	0
1.56	0
1.6	1
1.64	0
1.68	1
1.72	1
1.76	0
1.8	1
1.84	1
1.88	1
1.92	1
1.96	0
2	1
2.04	0
2.08	1
2.12	1
2.16	1
2.2	1
2.24	0
2.28	1
2.32	1
2.36	0
2.4	0
2.44	1
2.48	0
2.52	1
2.56	0
2.6	0
2.64	1
2.68	1
2.72	1
2.76	1
2.8	1
2.84	0
2.88	1
2.92	1
2.96	1
3	0
3.04	0
3.08	1
3.12	1
3.16	0
3.2	1
3.24	1
3.28	1
3.32	1
3.36	1
3.4	1
3.44	1
3.48	1
3.52	1
3.56	1
3.6	1
3.64	1
3.68	1
3.72	1
3.76	0
3.8	1
3.84	1
3.88	1
3.92	0
3.96	1
4	0
4.04	1
4.08	1
4.12	1
4.16	1
4.2	1
4.24	1
4.28	1
4.32	1
4.36	1
4.4	1
4.44	1
4.48	1
4.52	0
4.56	0
4.6	1
4.64	1
4.68	1
4.72	1
4.76	0
4.8	1
4.84	0
4.88	1
4.92	1
4.96	1
5	1
5.04	1
5.08	0
5.12	1
5.16	1
5.2	0
5.24	1
5.28	1
5.32	0
5.36	0
5.4	1
5.44	1
5.48	1
5.52	1
5.56	1
5.6	0
5.64	1
5.68	1
5.72	1
5.76	1
5.8	1
5.84	1
5.88	1
5.92	0
5.96	0
6	1
6.04	1
6.08	1
6.12	0
6.16	0
6.2	0
6.24	1
6.28	1
6.32	1
6.36	1
6.4	1
6.44	1
6.48	1
6.52	1
6.56	1
6.6	1
6.64	0
6.68	1
6.72	1
6.76	1
6.8	1
6.84	1
6.88	1
6.92	1
6.96	0
7	1
7.04	1
7.08	1
7.12	1
7.16	1
7.2	1
7.24	1
7.28	1
7.32	0
7.36	1
7.4	1
7.44	1
7.48	1
7.52	1
7.56	1
7.6	1
7.64	1
7.68	1
7.72	1
7.76	0
7.8	1
7.84	1
7.88	1
7.92	0
7.96	1
8	1
8.04	0
8.08	0
8.12	0
8.16	1
8.2	1
8.24	1
8.28	1
8.32	1
8.36	1
8.4	1
8.44	1
8.48	1
8.52	1
8.56	1
8.6	1
8.64	1
8.68	0
8.72	1
8.76	1
8.8	1
8.84	1
8.88	1
8.92	1
8.96	1
9	0
9.04	1
9.08	1
9.12	1
9.16	1
9.2	1
9.24	1
9.28	1
9.32	1
9.36	1
9.4	1
9.44	0
9.48	1
9.52	0
9.56	1
9.6	1
9.64	1
9.68	1
9.72	1
9.76	0
9.8	1
9.84	1
9.88	1
9.92	1
9.96	1
10	1
10.04	1
10.08	1
10.12	1
10.16	1
10.2	1
10.24	1
10.28	1
10.32	0
10.36	1
10.4	1
10.44	0
10.48	1
10.52	1
10.56	1
10.6	1
10.64	1
10.68	1
10.72	1
10.76	1
10.8	1
10.84	1
10.88	0
10.92	1
10.96	1
11	1
11.04	1
11.08	1
11.12	1
11.16	1
11.2	1
11.24	1
11.28	1
11.32	1
11.36	1
11.4	0
11.44	1
11.48	1
11.52	0
11.56	0
11.6	1
11.64	0
11.68	0
11.72	0
11.76	1
11.8	1
11.84	1
11.88	0
11.92	1
11.96	1
12	0
12.04	1
12.08	1
12.12	1
12.16	1
12.2	1
12.24	0
12.28	0
12.32	1
12.36	0
12.4	1
12.44	1
12.48	0
12.52	0
12.56	1
12.6	0
12.64	1
12.68	1
12.72	1
12.76	1
12.8	1
12.84	1
12.88	1
12.92	1
12.96	1
13	1
13.04	1
13.08	0
13.12	1
13.16	1
13.2	1
13.24	1
13.28	1
13.32	1
13.36	1
13.4	1
13.44	1
13.48	1
13.52	1
13.56	0
13.6	1
13.64	1
13.68	1
13.72	1
13.76	0
13.8	1
13.84	1
13.88	1
13.92	1
13.96	1
14	1
14.04	0
14.08	0
14.12	0
14.16	1
14.2	1
14.24	1
14.28	1
14.32	1
14.36	1
14.4	1
14.44	1
14.48	1
14.52	1
14.56	1
14.6	0
14.64	1
14.68	1
14.72	1
14.76	0
14.8	1
14.84	1
14.88	1
14.92	1
14.96	1
15	1
15.04	1
15.08	0
15.12	1
15.16	1
15.2	0
15.24	1
15.28	0
15.32	1
15.36	1
15.4	1
15.44	1
15.48	1
15.52	1
15.56	1
15.6	1
15.64	0
15.68	1
15.72	1
15.76	0
15.8	0
15.84	1
15.88	1
15.92	1
15.96	1
16	0
16.04	1
16.08	0
16.12	1
16.16	1
16.2	0
16.24	1
16.28	1
16.32	1
16.36	1
16.4	1
16.44	1
16.48	0
16.52	0
16.56	0
16.6	1
16.64	1
16.68	1
16.72	1
16.76	1
16.8	1
16.84	1
16.88	1
16.92	1
16.96	1
17	1
17.04	1
17.08	1
17.12	1
17.16	0
17.2	1
17.24	0
17.28	1
17.32	0
17.36	1
17.4	1
17.44	1
17.48	1
17.52	1
17.56	1
17.6	0
17.64	1
17.68	1
17.72	0
17.76	1
17.8	1
17.84	1
17.88	1
17.92	1
17.96	1
18	1
18.04	1
18.08	1
18.12	1
18.16	1
18.2	1
18.24	1
18.28	0
18.32	1
18.36	1
18.4	1
18.44	1
18.48	1
18.52	0
18.56	1
18.6	0
18.64	1
18.68	0
18.72	1
18.76	1
18.8	1
18.84	1
18.88	0
18.92	1
18.96	1
19	1
19.04	1
19.08	1
19.12	1
19.16	1
19.2	1
19.24	0
19.28	0
19.32	1
19.36	1
19.4	1
19.44	1
19.48	0
19.52	1
19.56	1
19.6	1
19.64	1
19.68	1
19.72	1
19.76	1
19.8	1
19.84	1
19.88	1
19.92	1
19.96	1
20	0
20.04	1
20.08	1
20.12	1
20.16	0
20.2	0
20.24	1
20.28	1
20.32	1
20.36	1
20.4	1
20.44	1
20.48	1
20.52	1
20.56	1
20.6	1
20.64	0
20.68	1
20.72	1
20.76	1
20.8	1
20.84	1
20.88	1
20.92	0
20.96	1
21	0
21.04	1
21.08	1
21.12	1
21.16	0
21.2	1
21.24	1
21.28	1
21.32	1
21.36	1
21.4	0
21.44	1
21.48	1
21.52	1
21.56	1
21.6	1
21.64	1
21.68	0
21.72	1
21.76	1
21.8	1
21.84	1
21.88	1
21.92	1
21.96	0
22	1
22.04	1
22.08	0
22.12	1
22.16	1
22.2	1
22.24	0
22.28	0
22.32	1
22.36	0
22.4	1
22.44	1
22.48	1
22.52	1
22.56	1
22.6	1
22.64	0
22.68	1
22.72	1
22.76	0
22.8	1
22.84	1
22.88	1
22.92	1
22.96	1
23	1
23.04	1
23.08	1
23.12	0
23.16	1
23.2	1
23.24	1
23.28	1
23.32	1
23.36	1
23.4	1
23.44	1
23.48	1
23.52	1
23.56	1
23.6	1
23.64	1
23.68	1
23.72	1
23.76	1
23.8	1
23.84	1
23.88	1
23.92	1
23.96	0
24	1
24.04	1
24.08	1
24.12	1
24.16	0
24.2	1
24.24	1
24.28	1
24.32	1
24.36	1
24.4	1
24.44	0
24.48	0
24.52	1
24.56	1
24.6	1
24.64	1
24.68	1
24.72	1
24.76	0
24.8	1
24.84	1
24.88	0
24.92	1
24.96	1
25	1
25.04	1
25.08	1
25.12	1
25.16	1
25.2	1
25.24	1
25.28	1
25.32	1
25.36	0
25.4	1
25.44	1
25.48	1
25.52	1
25.56	1
25.6	1
25.64	1
25.68	1
25.72	1
25.76	1
25.8	1
25.84	1
25.88	1
25.92	1
25.96	1
26	1
26.04	1
26.08	1
26.12	1
26.16	1
26.2	1
26.24	1
26.28	1
26.32	1
26.36	1
26.4	1
26.44	1
26.48	0
26.52	1
26.56	1
26.6	1
26.64	1
26.68	0
26.72	1
26.76	1
26.8	1
26.84	1
26.88	1
26.92	1
26.96	1
27	1
27.04	1
27.08	1
27.12	1
27.16	0
27.2	0
27.24	0
27.28	0
27.32	0
27.36	0
27.4	0
27.44	0
27.48	0
27.52	0
27.56	0
27.6	1
27.64	0
27.68	0
27.72	1
27.76	1
27.8	1
27.84	1
27.88	1
27.92	1
27.96	0
28	0
28.04	0
28.08	1
28.12	1
28.16	1
28.2	1
28.24	0
28.28	0
28.32	0
28.36	0
28.4	0
28.44	0
28.48	1
28.52	1
28.56	0
28.6	1
28.64	1
28.68	1
28.72	1
28.76	1
28.8	1
28.84	1
28.88	1
28.92	1
28.96	1
29	1
29.04	0
29.08	1
29.12	0
29.16	1
29.2	1
29.24	1
29.28	1
29.32	0
29.36	1
29.4	1
29.44	0
29.48	1
29.52	1
29.56	1
29.6	1
29.64	1
29.68	1
29.72	1
29.76	1
29.8	1
29.84	1
29.88	1
29.92	0
29.96	1
30	0
30.04	0
30.08	1
30.12	1
30.16	1
30.2	1
30.24	0
30.28	1
30.32	0
30.36	0
30.4	0
30.44	0
30.48	0
30.52	0
30.56	0
30.6	0
30.64	0
30.68	0
30.72	0
30.76	1
30.8	1
30.84	1
30.88	1
30.92	1
30.96	0
31	1
31.04	1
31.08	1
31.12	1
31.16	1
31.2	1
31.24	1
31.28	1
31.32	1
31.36	1
31.4	0
31.44	1
31.48	1
31.52	0
31.56	1
31.6	0
31.64	1
31.68	0
31.72	1
31.76	1
31.8	1
31.84	0
31.88	1
31.92	1
31.96	1
32	1
32.04	1
32.08	0
32.12	1
32.16	1
32.2	1
32.24	1
32.28	1
32.32	0
32.36	1
32.4	1
32.44	1
32.48	1
32.52	1
32.56	1
32.6	1
32.64	1
32.68	1
32.72	1
32.76	1
32.8	1
32.84	1
32.88	1
32.92	1
32.96	0
33	1
33.04	1
33.08	0
33.12	1
33.16	1
33.2	0
33.24	1
33.28	1
33.32	1
33.36	1
33.4	1
33.44	1
33.48	1
33.52	1
33.56	1
33.6	0
33.64	1
33.68	1
33.72	1
33.76	1
33.8	1
33.84	1
33.88	1
33.92	1
33.96	1
34	1
34.04	1
34.08	1
34.12	1
34.16	1
34.2	1
34.24	1
34.28	1
34.32	1
34.36	1
34.4	0
34.44	0
34.48	1
34.52	1
34.56	1
34.6	1
34.64	1
34.68	1
34.72	1
34.76	1
34.8	1
34.84	1
34.88	1
34.92	0
34.96	1
35	1
35.04	1
35.08	1
35.12	1
35.16	1
35.2	1
35.24	1
35.28	1
35.32	1
35.36	1
35.4	1
35.44	1
35.48	1
35.52	1
35.56	1
35.6	1
35.64	1
35.68	1
35.72	1
35.76	1
35.8	1
35.84	1
35.88	1
35.92	1
35.96	1
36	1
36.04	1
36.08	0
36.12	0
36.16	1
36.2	1
36.24	1
36.28	1
36.32	1
36.36	1
36.4	0
36.44	0
36.48	1
36.52	1
36.56	1
36.6	1
36.64	1
36.68	0
36.72	1
36.76	0
36.8	1
36.84	1
36.88	1
36.92	1
36.96	1
37	1
37.04	1
37.08	1
37.12	1
37.16	1
37.2	1
37.24	1
37.28	1
37.32	1
37.36	1
37.4	1
37.44	0
37.48	1
37.52	1
37.56	1
37.6	0
37.64	1
37.68	1
37.72	1
37.76	1
37.8	1
37.84	1
37.88	1
37.92	1
37.96	1
38	1
38.04	1
38.08	0
38.12	1
38.16	1
38.2	1
38.24	1
38.28	1
38.32	1
38.36	1
38.4	1
38.44	1
38.48	1
38.52	1
38.56	1
38.6	1
38.64	1
38.68	1
38.72	1
38.76	1
38.8	1
38.84	1
38.88	0
38.92	1
38.96	1
39	1
39.04	1
39.08	0
39.12	1
39.16	0
39.2	1
39.24	1
39.28	1
39.32	1
39.36	1
39.4	1
39.44	1
39.48	1
39.52	1
39.56	1
39.6	1
39.64	1
39.68	1
39.72	1
39.76	1
39.8	1
39.84	1
39.88	1
39.92	1
39.96	0
40	1
40.04	1
40.08	1
40.12	1
40.16	1
40.2	1
40.24	1
40.28	1
40.32	1
40.36	0
40.4	0
40.44	1
40.48	1
40.52	0
40.56	1
40.6	1
40.64	1
40.68	1
40.72	1
40.76	1
40.8	0
40.84	1
40.88	1
40.92	1
40.96	1
41	1
41.04	1
41.08	1
41.12	1
41.16	1
41.2	0
41.24	1
41.28	0
41.32	1
41.36	1
41.4	1
41.44	1
41.48	0
41.52	1
41.56	1
41.6	1
41.64	1
41.68	1
41.72	1
41.76	1
41.8	1
41.84	1
41.88	1
41.92	1
41.96	1
42	1
42.04	1
42.08	1
42.12	1
42.16	1
42.2	1
42.24	1
42.28	0
42.32	1
42.36	1
42.4	1
42.44	1
42.48	1
42.52	1
42.56	1
42.6	1
42.64	1
42.68	1
42.72	1
42.76	1
42.8	1
42.84	1
42.88	1
42.92	1
42.96	0
43	1
43.04	1
43.08	1
43.12	1
43.16	1
43.2	1
43.24	1
43.28	1
43.32	0
43.36	1
43.4	1
43.44	1
43.48	1
43.52	1
43.56	1
43.6	1
43.64	1
43.68	1
43.72	1
43.76	1
43.8	1
43.84	1
43.88	1
43.92	1
43.96	1
44	1
44.04	1
44.08	0
44.12	1
44.16	1
44.2	1
44.24	0
44.28	1
44.32	1
44.36	1
44.4	1
44.44	1
44.48	1
44.52	1
44.56	1
44.6	1
44.64	1
44.68	1
44.72	1
44.76	0
44.8	0
44.84	1
44.88	1
44.92	1
44.96	1
45	1
45.04	1
45.08	0
45.12	1
45.16	1
45.2	1
45.24	1
45.28	1
45.32	1
45.36	1
45.4	0
45.44	1
45.48	1
45.52	1
45.56	1
45.6	1
45.64	1
45.68	1
45.72	1
45.76	1
45.8	1
45.84	1
45.88	1
45.92	1
45.96	1
46	1
46.04	1
46.08	0
46.12	1
46.16	1
46.2	1
46.24	1
46.28	1
46.32	1
46.36	1
46.4	1
46.44	1
46.48	1
46.52	1
46.56	1
46.6	0
46.64	1
46.68	1
46.72	1
46.76	0
46.8	1
46.84	0
46.88	1
46.92	0
46.96	1
47	1
47.04	1
47.08	0
47.12	1
47.16	1
47.2	1
47.24	1
47.28	1
47.32	1
47.36	1
47.4	1
47.44	1
47.48	1
47.52	1
47.56	1
47.6	1
47.64	1
47.68	1
47.72	1
47.76	1
47.8	1
47.84	1
47.88	1
47.92	1
47.96	1
48	1
48.04	1
48.08	1
48.12	1
48.16	0
48.2	1
48.24	1
48.28	1
48.32	1
48.36	1
48.4	0
48.44	1
48.48	1
48.52	0
48.56	1
48.6	1
48.64	0
48.68	1
48.72	1
48.76	1
48.8	1
48.84	1
48.88	1
48.92	0
48.96	1
49	1
49.04	1
49.08	1
49.12	0
49.16	1
49.2	1
49.24	1
49.28	1
49.32	1
49.36	1
49.4	1
49.44	1
49.48	1
49.52	1
49.56	1
49.6	1
49.64	1
49.68	1
49.72	1
49.76	1
49.8	1
49.84	1
49.88	1
49.92	0
49.96	1
50	1
50.04	1
50.08	1
50.12	0
50.16	1
50.2	1
50.24	1
50.28	1
50.32	1
50.36	1
50.4	1
50.44	0
50.48	0
50.52	0
50.56	1
50.6	0
50.64	1
50.68	1
50.72	1
50.76	1
50.8	1
50.84	1
50.88	1
50.92	1
50.96	1
51	0
51.04	1
51.08	0
51.12	0
51.16	0
51.2	1
51.24	1
51.28	0
51.32	1
51.36	1
51.4	1
51.44	0
51.48	1
51.52	1
51.56	1
51.6	1
51.64	1
51.68	0
51.72	1
51.76	1
51.8	1
51.84	1
51.88	0
51.92	0
51.96	0
52	0
52.04	1
52.08	1
52.12	1
52.16	1
52.2	1
52.24	1
52.28	1
52.32	1
52.36	1
52.4	1
52.44	1
52.48	1
52.52	1
52.56	1
52.6	1
52.64	1
52.68	0
52.72	1
52.76	1
52.8	1
52.84	1
52.88	1
52.92	0
52.96	1
53	1
53.04	0
53.08	1
53.12	1
53.16	1
53.2	1
53.24	1
53.28	1
53.32	1
53.36	1
53.4	0
53.44	1
53.48	1
53.52	1
53.56	1
53.6	1
53.64	1
53.68	1
53.72	1
53.76	1
53.8	1
53.84	1
53.88	1
53.92	1
53.96	0
54	0
54.04	0
54.08	0
54.12	0
54.16	0
54.2	0
54.24	1
54.28	1
54.32	1
54.36	0
54.4	1
54.44	1
54.48	1
54.52	0
54.56	0
54.6	1
54.64	1
54.68	1
54.72	0
54.76	1
54.8	1
54.84	1
54.88	0
54.92	1
54.96	1
55	1
55.04	0
55.08	1
55.12	1
55.16	0
55.2	1
55.24	1
55.28	1
55.32	1
55.36	1
55.4	1
55.44	1
55.48	1
55.52	1
55.56	1
55.6	0
55.64	0
55.68	1
55.72	1
55.76	1
55.8	0
55.84	1
55.88	1
55.92	0
55.96	0
56	0
56.04	0
56.08	1
56.12	1
56.16	1
56.2	0
56.24	1
56.28	1
56.32	0
56.36	0
56.4	0
56.44	0
56.48	0
56.52	0
56.56	0
56.6	0
56.64	0
56.68	0
56.72	0
56.76	0
56.8	0
56.84	0
56.88	0
56.92	0
56.96	0
57	0
57.04	0
57.08	0
57.12	0
57.16	0
57.2	0
57.24	0
57.28	0
57.32	0
57.36	0
57.4	0
57.44	0
57.48	0
57.52	0
57.56	0
57.6	0
57.64	0
57.68	0
57.72	0
57.76	0
57.8	0
57.84	0
57.88	0
57.92	0
57.96	0
58	0
58.04	0
58.08	0
58.12	0
58.16	0
58.2	0
58.24	0
58.28	0
58.32	0
58.36	0
58.4	0
58.44	0
58.48	0
58.52	0
58.56	0
58.6	0
58.64	0
58.68	0
58.72	0
58.76	0
58.8	0
58.84	0
58.88	0
58.92	0
58.96	1
59	0
59.04	0
59.08	1
59.12	1
59.16	1
59.2	0
59.24	1
59.28	1
59.32	1
59.36	1
59.4	1
59.44	1
59.48	1
59.52	1
59.56	1
59.6	0
59.64	0
59.68	0
59.72	0
59.76	0
59.8	1
59.84	1
59.88	0
59.92	1
59.96	0
60	0
60.04	1
60.08	1
60.12	1
60.16	1
60.2	1
60.24	0
60.28	1
60.32	1
60.36	1
60.4	1
60.44	0
60.48	0
60.52	0
60.56	0
60.6	0
60.64	0
60.68	0
60.72	0
60.76	0
60.8	0
60.84	0
60.88	0
60.92	0
60.96	0
61	0
61.04	0
61.08	0
61.12	0
61.16	0
61.2	0
61.24	0
61.28	0
61.32	0
61.36	0
61.4	0
61.44	0
61.48	0
61.52	0
61.56	0
61.6	0
61.64	0
61.68	0
61.72	0
61.76	0
61.8	0
61.84	0
61.88	0
61.92	0
61.96	0
62	0
62.04	0
62.08	0
62.12	0
62.16	0
62.2	0
62.24	0
62.28	0
62.32	0
62.36	0
62.4	0
62.44	0
62.48	0
62.52	0
62.56	0
62.6	0
62.64	0
62.68	0
62.72	0
62.76	0
62.8	1
62.84	1
62.88	0
62.92	0
62.96	0
63	0
63.04	0
63.08	0
63.12	0
63.16	0
63.2	0
63.24	0
63.28	0
63.32	0
63.36	1
63.4	1
63.44	1
63.48	1
63.52	1
63.56	1
63.6	0
63.64	0
63.68	0
63.72	0
63.76	0
63.8	0
63.84	0
63.88	0
63.92	0
63.96	0
64	0
64.04	0
64.08	0
64.12	0
64.16	0
64.2	0
64.24	0
64.28	0
64.32	0
64.36	0
64.4	0
64.44	0
64.48	0
64.52	0
64.56	0
64.6	0
64.64	0
64.68	0
64.72	0
64.76	0
64.8	0
64.84	0
64.88	0
64.92	0
64.96	1
65	0
65.04	1
65.08	1
65.12	0
65.16	0
65.2	1
65.24	0
65.28	1
65.32	0
65.36	1
65.4	1
65.44	1
65.48	1
65.52	1
65.56	1
65.6	1
65.64	1
65.68	0
65.72	0
65.76	0
65.8	0
65.84	0
65.88	0
65.92	0
65.96	0
66	0
66.04	0
66.08	0
66.12	0
66.16	0
66.2	0
66.24	0
66.28	0
66.32	1
66.36	0
66.4	1
66.44	1
66.48	1
66.52	1
66.56	0
66.6	1
66.64	1
66.68	1
66.72	1
66.76	1
66.8	1
66.84	1
66.88	1
66.92	1
66.96	0
67	1
67.04	1
67.08	1
67.12	1
67.16	0
67.2	1
67.24	1
67.28	0
67.32	1
67.36	1
67.4	1
67.44	1
67.48	0
67.52	1
67.56	1
67.6	1
67.64	1
67.68	1
67.72	1
67.76	1
67.8	0
67.84	1
67.88	1
67.92	1
67.96	1
68	1
68.04	1
68.08	1
68.12	1
68.16	0
68.2	1
68.24	0
68.28	1
68.32	0
68.36	0
68.4	1
68.44	0
68.48	0
68.52	1
68.56	1
68.6	1
68.64	0
68.68	1
68.72	1
68.76	1
68.8	0
68.84	1
68.88	1
68.92	1
68.96	1
69	1
69.04	1
69.08	1
69.12	1
69.16	1
69.2	1
69.24	0
69.28	1
69.32	1
69.36	1
69.4	1
69.44	1
69.48	1
69.52	1
69.56	1
69.6	1
69.64	1
69.68	1
69.72	1
69.76	0
69.8	1
69.84	1
69.88	0
69.92	1
69.96	1
70	1
70.04	1
70.08	1
70.12	1
70.16	0
70.2	1
70.24	1
70.28	0
70.32	1
70.36	1
70.4	1
70.44	1
70.48	1
70.52	1
70.56	1
70.6	1
70.64	1
70.68	1
70.72	1
70.76	1
70.8	0
70.84	1
70.88	1
70.92	1
70.96	1
71	1
71.04	0
71.08	1
71.12	1
71.16	1
71.2	1
71.24	1
71.28	1
71.32	1
71.36	1
71.4	1
71.44	1
71.48	1
71.52	1
71.56	1
71.6	1
71.64	1
71.68	1
71.72	1
71.76	0
71.8	1
71.84	1
71.88	1
71.92	1
71.96	1
72	1
72.04	1
72.08	1
72.12	1
72.16	0
72.2	0
72.24	0
72.28	1
72.32	0
72.36	1
72.4	0
72.44	0
72.48	0
72.52	1
72.56	1
72.6	1
72.64	1
72.68	0
72.72	0
72.76	0
72.8	0
72.84	0
72.88	0
72.92	0
72.96	0
73	1
73.04	1
73.08	1
73.12	0
73.16	1
73.2	1
73.24	1
73.28	1
73.32	1
73.36	1
73.4	1
73.44	1
73.48	1
73.52	1
73.56	1
73.6	0
73.64	1
73.68	1
73.72	1
73.76	1
73.8	1
73.84	1
73.88	0
73.92	0
73.96	0
74	0
74.04	1
74.08	1
74.12	1
74.16	1
74.2	1
74.24	1
74.28	1
74.32	0
74.36	0
74.4	0
74.44	0
74.48	1
74.52	1
74.56	1
74.6	1
74.64	1
74.68	1
74.72	1
74.76	1
74.8	1
74.84	1
74.88	1
74.92	1
74.96	1
75	1
75.04	1
75.08	1
75.12	1
75.16	1
75.2	1
75.24	1
75.28	1
75.32	1
75.36	1
75.4	1
75.44	0
75.48	1
75.52	1
75.56	1
75.6	0
75.64	1
75.68	1
75.72	1
75.76	1
75.8	1
75.84	1
75.88	1
75.92	0
75.96	0
76	1
76.04	1
76.08	1
76.12	1
76.16	1
76.2	1
76.24	1
76.28	1
76.32	0
76.36	0
76.4	0
76.44	0
76.48	0
76.52	0
76.56	0
76.6	0
76.64	1
76.68	1
76.72	1
76.76	0
76.8	1
76.84	1
76.88	0
76.92	0
76.96	0
77	0
77.04	0
77.08	0
77.12	0
77.16	0
77.2	0
77.24	0
77.28	0
77.32	0
77.36	0
77.4	0
77.44	0
77.48	0
77.52	0
77.56	0
77.6	0
77.64	0
77.68	0
77.72	0
77.76	0
77.8	0
77.84	0
77.88	0
77.92	0
77.96	0
78	0
78.04	0
78.08	0
78.12	0
78.16	0
78.2	1
78.24	0
78.28	0
78.32	1
78.36	1
78.4	1
78.44	1
78.48	1
78.52	0
78.56	0
78.6	0
78.64	0
78.68	0
78.72	0
78.76	0
78.8	0
78.84	0
78.88	0
78.92	0
78.96	0
79	0
79.04	0
79.08	0
79.12	0
79.16	0
79.2	0
79.24	0
79.28	1
79.32	1
79.36	1
79.4	1
79.44	1
79.48	0
79.52	1
79.56	1
79.6	1
79.64	1
79.68	1
79.72	1
79.76	1
79.8	1
79.84	1
79.88	1
79.92	1
[truncated: 3,002 more rows]

## Sheet: Pairs within 0.35 nm
Time(ns)	HJ010-bound protein
0	0
0.04	1
0.08	0
0.12	0
0.16	0
0.2	0
0.24	0
0.28	0
0.32	0
0.36	0
0.4	0
0.44	0
0.48	1
0.52	0
0.56	0
0.6	0
0.64	1
0.68	0
0.72	0
0.76	0
0.8	0
0.84	0
0.88	0
0.92	0
0.96	0
1	0
1.04	0
1.08	1
1.12	0
1.16	0
1.2	0
1.24	1
1.28	1
1.32	0
1.36	0
1.4	1
1.44	1
1.48	0
1.52	1
1.56	0
1.6	0
1.64	0
1.68	0
1.72	0
1.76	0
1.8	0
1.84	0
1.88	0
1.92	0
1.96	0
2	0
2.04	0
2.08	0
2.12	0
2.16	0
2.2	0
2.24	0
2.28	0
2.32	0
2.36	0
2.4	0
2.44	0
2.48	0
2.52	0
2.56	0
2.6	0
2.64	0
2.68	0
2.72	0
2.76	0
2.8	0
2.84	0
2.88	0
2.92	0
2.96	0
3	0
3.04	0
3.08	0
3.12	0
3.16	0
3.2	0
3.24	0
3.28	0
3.32	0
3.36	0
3.4	0
3.44	0
3.48	0
3.52	0
3.56	0
3.6	0
3.64	0
3.68	0
3.72	0
3.76	0
3.8	0
3.84	0
3.88	0
3.92	0
3.96	0
4	0
4.04	0
4.08	0
4.12	0
4.16	0
4.2	0
4.24	1
4.28	0
4.32	0
4.36	0
4.4	0
4.44	0
4.48	0
4.52	0
4.56	0
4.6	0
4.64	0
4.68	0
4.72	0
4.76	0
4.8	0
4.84	0
4.88	0
4.92	0
4.96	0
5	0
5.04	0
5.08	0
5.12	0
5.16	0
5.2	0
5.24	0
5.28	0
5.32	0
5.36	0
5.4	0
5.44	0
5.48	0
5.52	0
5.56	0
5.6	0
5.64	0
5.68	0
5.72	0
5.76	0
5.8	0
5.84	0
5.88	0
5.92	0
5.96	0
6	0
6.04	0
6.08	0
6.12	0
6.16	0
6.2	0
6.24	0
6.28	0
6.32	0
6.36	0
6.4	0
6.44	0
6.48	0
6.52	0
6.56	0
6.6	0
6.64	0
6.68	0
6.72	0
6.76	0
6.8	0
6.84	0
6.88	0
6.92	0
6.96	0
7	0
7.04	0
7.08	0
7.12	0
7.16	0
7.2	0
7.24	0
7.28	0
7.32	0
7.36	0
7.4	0
7.44	0
7.48	0
7.52	0
7.56	0
7.6	0
7.64	0
7.68	0
7.72	0
7.76	0
7.8	1
7.84	0
7.88	0
7.92	0
7.96	0
8	0
8.04	0
8.08	0
8.12	0
8.16	0
8.2	0
8.24	0
8.28	0
8.32	0
8.36	0
8.4	0
8.44	0
8.48	0
8.52	0
8.56	0
8.6	0
8.64	0
8.68	0
8.72	0
8.76	0
8.8	0
8.84	0
8.88	0
8.92	0
8.96	0
9	0
9.04	0
9.08	0
9.12	0
9.16	0
9.2	0
9.24	0
9.28	0
9.32	0
9.36	0
9.4	0
9.44	0
9.48	0
9.52	0
9.56	0
9.6	0
9.64	0
9.68	0
9.72	0
9.76	0
9.8	0
9.84	0
9.88	0
9.92	0
9.96	0
10	0
10.04	0
10.08	0
10.12	0
10.16	0
10.2	0
10.24	0
10.28	0
10.32	0
10.36	0
10.4	0
10.44	0
10.48	0
10.52	0
10.56	0
10.6	0
10.64	0
10.68	0
10.72	0
10.76	0
10.8	0
10.84	0
10.88	0
10.92	0
10.96	0
11	0
11.04	0
11.08	0
11.12	0
11.16	0
11.2	0
11.24	0
11.28	0
11.32	0
11.36	0
11.4	0
11.44	0
11.48	0
11.52	0
11.56	1
11.6	0
11.64	0
11.68	0
11.72	0
11.76	0
11.8	0
11.84	0
11.88	0
11.92	0
11.96	0
12	0
12.04	0
12.08	0
12.12	0
12.16	0
12.2	0
12.24	0
12.28	0
12.32	0
12.36	0
12.4	0
12.44	0
12.48	0
12.52	0
12.56	0
12.6	0
12.64	0
12.68	0
12.72	1
12.76	0
12.8	0
12.84	0
12.88	0
12.92	0
12.96	0
13	0
13.04	0
13.08	0
13.12	0
13.16	0
13.2	0
13.24	0
13.28	0
13.32	0
13.36	0
13.4	0
13.44	1
13.48	0
13.52	0
13.56	0
13.6	0
13.64	0
13.68	0
13.72	0
13.76	0
13.8	0
13.84	0
13.88	0
13.92	0
13.96	0
14	0
14.04	0
14.08	0
14.12	0
14.16	0
14.2	0
14.24	0
14.28	0
14.32	0
14.36	0
14.4	0
14.44	0
14.48	0
14.52	0
14.56	0
14.6	1
14.64	0
14.68	0
14.72	0
14.76	0
14.8	0
14.84	0
14.88	0
14.92	0
14.96	0
15	0
15.04	0
15.08	0
15.12	0
15.16	0
15.2	0
15.24	0
15.28	0
15.32	0
15.36	0
15.4	0
15.44	0
15.48	0
15.52	0
15.56	0
15.6	0
15.64	0
15.68	0
15.72	0
15.76	0
15.8	0
15.84	0
15.88	1
15.92	0
15.96	0
16	0
16.04	0
16.08	0
16.12	0
16.16	0
16.2	0
16.24	0
16.28	0
16.32	0
16.36	0
16.4	0
16.44	0
16.48	0
16.52	0
16.56	0
16.6	0
16.64	0
16.68	0
16.72	0
16.76	0
16.8	0
16.84	0
16.88	0
16.92	0
16.96	0
17	0
17.04	0
17.08	0
17.12	0
17.16	0
17.2	0
17.24	0
17.28	0
17.32	0
17.36	0
17.4	0
17.44	0
17.48	0
17.52	0
17.56	0
17.6	0
17.64	0
17.68	0
17.72	0
17.76	0
17.8	0
17.84	0
17.88	0
17.92	0
17.96	0
18	0
18.04	0
18.08	0
18.12	0
18.16	0
18.2	0
18.24	0
18.28	0
18.32	0
18.36	0
18.4	0
18.44	0
18.48	0
18.52	0
18.56	0
18.6	0
18.64	0
18.68	0
18.72	0
18.76	0
18.8	0
18.84	0
18.88	0
18.92	0
18.96	0
19	0
19.04	0
19.08	0
19.12	0
19.16	0
19.2	0
19.24	0
19.28	0
19.32	0
19.36	0
19.4	0
19.44	0
19.48	0
19.52	0
19.56	1
19.6	1
19.64	0
19.68	0
19.72	0
19.76	0
19.8	0
19.84	0
19.88	0
19.92	0
19.96	0
20	0
20.04	0
20.08	0
20.12	0
20.16	0
20.2	0
20.24	0
20.28	0
20.32	0
20.36	0
20.4	0
20.44	0
20.48	0
20.52	0
20.56	0
20.6	0
20.64	0
20.68	0
20.72	0
20.76	0
20.8	0
20.84	0
20.88	0
20.92	0
20.96	0
21	0
21.04	0
21.08	0
21.12	0
21.16	0
21.2	0
21.24	0
21.28	0
21.32	0
21.36	0
21.4	0
21.44	0
21.48	0
21.52	0
21.56	1
21.6	0
21.64	0
21.68	0
21.72	0
21.76	0
21.8	0
21.84	0
21.88	0
21.92	0
21.96	0
22	0
22.04	0
22.08	0
22.12	0
22.16	0
22.2	0
22.24	0
22.28	0
22.32	1
22.36	0
22.4	0
22.44	0
22.48	0
22.52	0
22.56	0
22.6	0
22.64	0
22.68	0
22.72	0
22.76	0
22.8	0
22.84	0
22.88	0
22.92	0
22.96	0
23	0
23.04	0
23.08	0
23.12	0
23.16	0
23.2	0
23.24	0
23.28	0
23.32	0
23.36	0
23.4	0
23.44	0
23.48	0
23.52	0
23.56	0
23.6	0
23.64	0
23.68	0
23.72	0
23.76	0
23.8	0
23.84	0
23.88	0
23.92	0
23.96	0
24	1
24.04	1
24.08	0
24.12	1
24.16	1
24.2	0
24.24	1
24.28	0
24.32	1
24.36	0
24.4	0
24.44	1
24.48	0
24.52	0
24.56	0
24.6	0
24.64	0
24.68	0
24.72	0
24.76	0
24.8	0
24.84	0
24.88	0
24.92	1
24.96	0
25	0
25.04	0
25.08	0
25.12	0
25.16	0
25.2	0
25.24	0
25.28	0
25.32	0
25.36	0
25.4	0
25.44	0
25.48	0
25.52	0
25.56	0
25.6	0
25.64	0
25.68	0
25.72	0
25.76	0
25.8	0
25.84	0
25.88	0
25.92	0
25.96	0
26	0
26.04	0
26.08	0
26.12	0
26.16	0
26.2	0
26.24	0
26.28	0
26.32	0
26.36	0
26.4	0
26.44	0
26.48	0
26.52	0
26.56	0
26.6	0
26.64	0
26.68	0
26.72	0
26.76	0
26.8	0
26.84	0
26.88	0
26.92	0
26.96	0
27	0
27.04	0
27.08	0
27.12	0
27.16	0
27.2	0
27.24	0
27.28	0
27.32	0
27.36	0
27.4	0
27.44	0
27.48	0
27.52	0
27.56	0
27.6	0
27.64	0
27.68	0
27.72	0
27.76	0
27.8	0
27.84	0
27.88	0
27.92	0
27.96	0
28	0
28.04	0
28.08	0
28.12	0
28.16	0
28.2	0
28.24	0
28.28	0
28.32	0
28.36	0
28.4	0
28.44	0
28.48	0
28.52	0
28.56	0
28.6	0
28.64	0
28.68	0
28.72	0
28.76	0
28.8	0
28.84	0
28.88	0
28.92	0
28.96	0
29	0
29.04	0
29.08	0
29.12	0
29.16	0
29.2	0
29.24	0
29.28	0
29.32	0
29.36	0
29.4	0
29.44	0
29.48	0
29.52	0
29.56	0
29.6	0
29.64	0
29.68	0
29.72	0
29.76	0
29.8	0
29.84	0
29.88	0
29.92	0
29.96	0
30	0
30.04	0
30.08	0
30.12	0
30.16	0
30.2	0
30.24	0
30.28	0
30.32	0
30.36	0
30.4	0
30.44	0
30.48	0
30.52	0
30.56	0
30.6	0
30.64	0
30.68	0
30.72	0
30.76	0
30.8	0
30.84	0
30.88	0
30.92	0
30.96	0
31	0
31.04	0
31.08	0
31.12	0
31.16	0
31.2	0
31.24	0
31.28	0
31.32	0
31.36	0
31.4	0
31.44	0
31.48	0
31.52	0
31.56	0
31.6	0
31.64	0
31.68	0
31.72	0
31.76	0
31.8	0
31.84	0
31.88	0
31.92	0
31.96	0
32	0
32.04	0
32.08	0
32.12	0
32.16	0
32.2	0
32.24	0
32.28	0
32.32	0
32.36	0
32.4	0
32.44	0
32.48	0
32.52	0
32.56	0
32.6	0
32.64	0
32.68	0
32.72	0
32.76	0
32.8	0
32.84	0
32.88	0
32.92	0
32.96	0
33	0
33.04	0
33.08	0
33.12	0
33.16	0
33.2	0
33.24	0
33.28	0
33.32	0
33.36	0
33.4	0
33.44	0
33.48	0
33.52	0
33.56	0
33.6	1
33.64	0
33.68	0
33.72	0
33.76	0
33.8	0
33.84	0
33.88	0
33.92	0
33.96	0
34	0
34.04	0
34.08	0
34.12	0
34.16	0
34.2	0
34.24	0
34.28	0
34.32	0
34.36	0
34.4	0
34.44	0
34.48	0
34.52	0
34.56	0
34.6	0
34.64	0
34.68	0
34.72	0
34.76	0
34.8	0
34.84	0
34.88	0
34.92	0
34.96	0
35	0
35.04	0
35.08	0
35.12	0
35.16	0
35.2	0
35.24	0
35.28	0
35.32	0
35.36	0
35.4	0
35.44	0
35.48	0
35.52	0
35.56	0
35.6	0
35.64	0
35.68	0
35.72	0
35.76	0
35.8	0
35.84	0
35.88	1
35.92	0
35.96	0
36	0
36.04	0
36.08	0
36.12	0
36.16	0
36.2	0
36.24	0
36.28	0
36.32	1
36.36	0
36.4	0
36.44	0
36.48	0
36.52	0
36.56	0
36.6	1
36.64	0
36.68	0
36.72	0
36.76	0
36.8	0
36.84	0
36.88	0
36.92	0
36.96	0
37	0
37.04	0
37.08	0
37.12	0
37.16	0
37.2	0
37.24	0
37.28	0
37.32	0
37.36	0
37.4	1
37.44	0
37.48	0
37.52	0
37.56	0
37.6	0
37.64	0
37.68	0
37.72	0
37.76	0
37.8	0
37.84	0
37.88	0
37.92	0
37.96	0
38	0
38.04	0
38.08	0
38.12	0
38.16	0
38.2	0
38.24	0
38.28	0
38.32	0
38.36	0
38.4	0
38.44	0
38.48	0
38.52	0
38.56	0
38.6	0
38.64	0
38.68	0
38.72	0
38.76	0
38.8	0
38.84	0
38.88	0
38.92	0
38.96	0
39	0
39.04	0
39.08	0
39.12	0
39.16	0
39.2	0
39.24	0
39.28	0
39.32	0
39.36	0
39.4	0
39.44	0
39.48	0
39.52	0
39.56	0
39.6	0
39.64	0
39.68	0
39.72	0
39.76	0
39.8	0
39.84	0
39.88	0
39.92	0
39.96	0
40	0
40.04	0
40.08	0
40.12	0
40.16	0
40.2	0
40.24	0
40.28	0
40.32	0
40.36	0
40.4	0
40.44	0
40.48	0
40.52	0
40.56	0
40.6	0
40.64	0
40.68	0
40.72	0
40.76	0
40.8	0
40.84	0
40.88	0
40.92	0
40.96	0
41	0
41.04	0
41.08	0
41.12	0
41.16	0
41.2	0
41.24	0
41.28	0
41.32	0
41.36	0
41.4	0
41.44	0
41.48	0
41.52	0
41.56	1
41.6	0
41.64	0
41.68	0
41.72	0
41.76	0
41.8	0
41.84	0
41.88	0
41.92	0
41.96	0
42	0
42.04	0
42.08	0
42.12	0
42.16	0
42.2	0
42.24	0
42.28	0
42.32	0
42.36	0
42.4	0
42.44	0
42.48	0
42.52	0
42.56	0
42.6	0
42.64	0
42.68	0
42.72	0
42.76	0
42.8	0
42.84	0
42.88	0
42.92	0
42.96	0
43	0
43.04	0
43.08	0
43.12	0
43.16	0
43.2	0
43.24	0
43.28	0
43.32	0
43.36	0
43.4	0
43.44	1
43.48	0
43.52	0
43.56	0
43.6	0
43.64	0
43.68	0
43.72	0
43.76	0
43.8	0
43.84	0
43.88	0
43.92	0
43.96	0
44	0
44.04	0
44.08	0
44.12	0
44.16	0
44.2	0
44.24	0
44.28	0
44.32	0
44.36	0
44.4	0
44.44	0
44.48	0
44.52	1
44.56	0
44.6	0
44.64	0
44.68	0
44.72	0
44.76	0
44.8	0
44.84	0
44.88	0
44.92	0
44.96	0
45	0
45.04	0
45.08	0
45.12	0
45.16	0
45.2	0
45.24	0
45.28	0
45.32	0
45.36	0
45.4	0
45.44	0
45.48	0
45.52	0
45.56	0
45.6	0
45.64	0
45.68	0
45.72	0
45.76	0
45.8	0
45.84	0
45.88	0
45.92	0
45.96	0
46	0
46.04	0
46.08	0
46.12	0
46.16	0
46.2	0
46.24	0
46.28	0
46.32	0
46.36	0
46.4	0
46.44	0
46.48	0
46.52	0
46.56	0
46.6	0
46.64	0
46.68	0
46.72	0
46.76	0
46.8	0
46.84	0
46.88	0
46.92	0
46.96	0
47	0
47.04	0
47.08	0
47.12	0
47.16	0
47.2	0
47.24	0
47.28	0
47.32	0
47.36	0
47.4	0
47.44	0
47.48	0
47.52	0
47.56	0
47.6	0
47.64	0
47.68	0
47.72	0
47.76	0
47.8	0
47.84	0
47.88	0
47.92	0
47.96	0
48	1
48.04	0
48.08	0
48.12	0
48.16	0
48.2	0
48.24	0
48.28	0
48.32	0
48.36	0
48.4	0
48.44	0
48.48	0
48.52	0
48.56	0
48.6	0
48.64	0
48.68	0
48.72	0
48.76	0
48.8	0
48.84	0
48.88	0
48.92	0
48.96	0
49	0
49.04	0
49.08	0
49.12	0
49.16	0
49.2	0
49.24	0
49.28	0
49.32	0
49.36	1
49.4	0
49.44	1
49.48	0
49.52	0
49.56	0
49.6	0
49.64	0
49.68	0
49.72	0
49.76	0
49.8	0
49.84	0
49.88	0
49.92	0
49.96	0
50	1
50.04	0
50.08	0
50.12	0
50.16	0
50.2	1
50.24	0
50.28	0
50.32	0
50.36	0
50.4	0
50.44	0
50.48	1
50.52	0
50.56	0
50.6	0
50.64	0
50.68	0
50.72	0
50.76	0
50.8	0
50.84	0
50.88	0
50.92	0
50.96	0
51	0
51.04	0
51.08	0
51.12	0
51.16	0
51.2	0
51.24	0
51.28	0
51.32	0
51.36	0
51.4	0
51.44	0
51.48	0
51.52	0
51.56	0
51.6	0
51.64	0
51.68	0
51.72	0
51.76	0
51.8	0
51.84	0
51.88	0
51.92	0
51.96	0
52	0
52.04	0
52.08	0
52.12	0
52.16	0
52.2	0
52.24	0
52.28	0
52.32	0
52.36	0
52.4	0
52.44	0
52.48	0
52.52	0
52.56	0
52.6	0
52.64	0
52.68	0
52.72	0
52.76	0
52.8	0
52.84	0
52.88	0
52.92	0
52.96	0
53	0
53.04	0
53.08	0
53.12	0
53.16	0
53.2	0
53.24	0
53.28	0
53.32	0
53.36	0
53.4	1
53.44	1
53.48	0
53.52	0
53.56	0
53.6	1
53.64	1
53.68	1
53.72	1
53.76	1
53.8	1
53.84	0
53.88	0
53.92	0
53.96	0
54	0
54.04	0
54.08	1
54.12	0
54.16	1
54.2	0
54.24	1
54.28	1
54.32	0
54.36	1
54.4	0
54.44	1
54.48	0
54.52	0
54.56	0
54.6	0
54.64	0
54.68	1
54.72	1
54.76	0
54.8	0
54.84	1
54.88	0
54.92	1
54.96	0
55	1
55.04	0
55.08	1
55.12	0
55.16	0
55.2	0
55.24	0
55.28	1
55.32	0
55.36	1
55.4	1
55.44	0
55.48	0
55.52	0
55.56	1
55.6	0
55.64	1
55.68	1
55.72	0
55.76	1
55.8	0
55.84	0
55.88	1
55.92	0
55.96	1
56	1
56.04	1
56.08	0
56.12	0
56.16	0
56.2	0
56.24	0
56.28	0
56.32	1
56.36	1
56.4	0
56.44	0
56.48	1
56.52	0
56.56	0
56.6	0
56.64	0
56.68	1
56.72	0
56.76	0
56.8	0
56.84	0
56.88	0
56.92	0
56.96	1
57	0
57.04	0
57.08	0
57.12	0
57.16	0
57.2	0
57.24	1
57.28	0
57.32	1
57.36	1
57.4	0
57.44	0
57.48	1
57.52	1
57.56	1
57.6	0
57.64	2
57.68	1
57.72	1
57.76	1
57.8	1
57.84	1
57.88	1
57.92	1
57.96	1
58	0
58.04	1
58.08	0
58.12	0
58.16	1
58.2	1
58.24	1
58.28	1
58.32	1
58.36	1
58.4	1
58.44	1
58.48	1
58.52	1
58.56	1
58.6	2
58.64	1
58.68	0
58.72	1
58.76	1
58.8	1
58.84	1
58.88	1
58.92	1
58.96	1
59	1
59.04	1
59.08	1
59.12	1
59.16	0
59.2	1
59.24	1
59.28	0
59.32	1
59.36	1
59.4	1
59.44	0
59.48	0
59.52	1
59.56	1
59.6	1
59.64	1
59.68	1
59.72	1
59.76	1
59.8	1
59.84	0
59.88	1
59.92	1
59.96	1
60	0
60.04	1
60.08	1
60.12	1
60.16	1
60.2	0
60.24	0
60.28	1
60.32	1
60.36	0
60.4	0
60.44	0
60.48	0
60.52	0
60.56	0
60.6	1
60.64	1
60.68	1
60.72	0
60.76	1
60.8	0
60.84	0
60.88	0
60.92	0
60.96	1
61	0
61.04	0
61.08	0
61.12	1
61.16	0
61.2	0
61.24	1
61.28	0
61.32	0
61.36	0
61.4	0
61.44	0
61.48	0
61.52	0
61.56	0
61.6	0
61.64	1
61.68	1
61.72	0
61.76	0
61.8	0
61.84	0
61.88	0
61.92	0
61.96	0
62	0
62.04	0
62.08	0
62.12	0
62.16	0
62.2	0
62.24	0
62.28	0
62.32	0
62.36	0
62.4	0
62.44	0
62.48	0
62.52	0
62.56	0
62.6	0
62.64	0
62.68	0
62.72	0
62.76	0
62.8	0
62.84	0
62.88	0
62.92	0
62.96	0
63	0
63.04	0
63.08	0
63.12	0
63.16	0
63.2	0
63.24	0
63.28	0
63.32	0
63.36	0
63.4	0
63.44	0
63.48	0
63.52	0
63.56	0
63.6	0
63.64	0
63.68	0
63.72	0
63.76	0
63.8	0
63.84	0
63.88	0
63.92	0
63.96	0
64	0
64.04	0
64.08	0
64.12	1
64.16	0
64.2	0
64.24	0
64.28	0
64.32	0
64.36	1
64.4	0
64.44	0
64.48	0
64.52	0
64.56	0
64.6	0
64.64	0
64.68	0
64.72	0
64.76	0
64.8	0
64.84	0
64.88	0
64.92	0
64.96	0
65	0
65.04	1
65.08	0
65.12	0
65.16	0
65.2	0
65.24	0
65.28	0
65.32	0
65.36	0
65.4	0
65.44	0
65.48	0
65.52	0
65.56	1
65.6	0
65.64	0
65.68	0
65.72	0
65.76	0
65.8	0
65.84	0
65.88	0
65.92	0
65.96	0
66	0
66.04	0
66.08	0
66.12	0
66.16	0
66.2	0
66.24	0
66.28	0
66.32	0
66.36	0
66.4	0
66.44	0
66.48	0
66.52	0
66.56	0
66.6	1
66.64	0
66.68	0
66.72	0
66.76	0
66.8	0
66.84	0
66.88	0
66.92	0
66.96	0
67	0
67.04	0
67.08	0
67.12	0
67.16	0
67.2	0
67.24	0
67.28	0
67.32	0
67.36	0
67.4	0
67.44	0
67.48	0
67.52	0
67.56	0
67.6	0
67.64	0
67.68	0
67.72	0
67.76	0
67.8	0
67.84	0
67.88	0
67.92	0
67.96	0
68	0
68.04	0
68.08	0
68.12	0
68.16	0
68.2	0
68.24	0
68.28	0
68.32	0
68.36	0
68.4	0
68.44	0
68.48	0
68.52	0
68.56	0
68.6	0
68.64	0
68.68	0
68.72	0
68.76	0
68.8	0
68.84	0
68.88	0
68.92	0
68.96	0
69	0
69.04	0
69.08	0
69.12	0
69.16	0
69.2	0
69.24	0
69.28	0
69.32	0
69.36	0
69.4	0
69.44	1
69.48	1
69.52	0
69.56	0
69.6	1
69.64	0
69.68	0
69.72	0
69.76	0
69.8	0
69.84	0
69.88	0
69.92	0
69.96	0
70	0
70.04	0
70.08	0
70.12	0
70.16	0
70.2	0
70.24	0
70.28	0
70.32	0
70.36	0
70.4	0
70.44	0
70.48	1
70.52	0
70.56	0
70.6	0
70.64	0
70.68	0
70.72	0
70.76	0
70.8	0
70.84	0
70.88	0
70.92	0
70.96	0
71	0
71.04	0
71.08	0
71.12	0
71.16	0
71.2	0
71.24	0
71.28	0
71.32	0
71.36	0
71.4	0
71.44	0
71.48	0
71.52	0
71.56	0
71.6	0
71.64	0
71.68	0
71.72	0
71.76	0
71.8	0
71.84	0
71.88	0
71.92	0
71.96	0
72	0
72.04	0
72.08	0
72.12	0
72.16	0
72.2	0
72.24	0
72.28	0
72.32	0
72.36	0
72.4	0
72.44	0
72.48	0
72.52	0
72.56	0
72.6	0
72.64	0
72.68	0
72.72	0
72.76	0
72.8	0
72.84	0
72.88	0
72.92	0
72.96	0
73	0
73.04	0
73.08	0
73.12	0
73.16	0
73.2	0
73.24	0
73.28	0
73.32	0
73.36	0
73.4	0
73.44	0
73.48	0
73.52	0
73.56	0
73.6	0
73.64	0
73.68	0
73.72	0
73.76	0
73.8	0
73.84	0
73.88	0
73.92	0
73.96	0
74	1
74.04	1
74.08	0
74.12	0
74.16	0
74.2	0
74.24	0
74.28	0
74.32	0
74.36	0
74.4	0
74.44	0
74.48	0
74.52	1
74.56	1
74.6	0
74.64	0
74.68	0
74.72	0
74.76	0
74.8	0
74.84	0
74.88	0
74.92	0
74.96	0
75	0
75.04	0
75.08	0
75.12	0
75.16	0
75.2	0
75.24	0
75.28	0
75.32	0
75.36	0
75.4	0
75.44	0
75.48	0
75.52	0
75.56	0
75.6	0
75.64	1
75.68	0
75.72	0
75.76	0
75.8	1
75.84	0
75.88	0
75.92	0
75.96	0
76	0
76.04	0
76.08	0
76.12	0
76.16	0
76.2	0
76.24	0
76.28	0
76.32	0
76.36	0
76.4	1
76.44	0
76.48	0
76.52	0
76.56	0
76.6	0
76.64	0
76.68	0
76.72	0
76.76	0
76.8	0
76.84	1
76.88	0
76.92	0
76.96	0
77	0
77.04	0
77.08	0
77.12	0
77.16	0
77.2	0
77.24	0
77.28	0
77.32	0
77.36	0
77.4	0
77.44	0
77.48	0
77.52	0
77.56	0
77.6	0
77.64	0
77.68	0
77.72	0
77.76	0
77.8	0
77.84	0
77.88	0
77.92	0
77.96	0
78	0
78.04	0
78.08	0
78.12	0
78.16	0
78.2	0
78.24	0
78.28	0
78.32	0
78.36	0
78.4	0
78.44	0
78.48	0
78.52	0
78.56	0
78.6	0
78.64	0
78.68	0
78.72	0
78.76	0
78.8	0
78.84	0
78.88	0
78.92	0
78.96	0
79	0
79.04	0
79.08	0
79.12	0
79.16	0
79.2	0
79.24	0
79.28	0
79.32	0
79.36	0
79.4	0
79.44	0
79.48	0
79.52	0
79.56	0
79.6	0
79.64	0
79.68	0
79.72	0
79.76	0
79.8	0
79.84	0
79.88	0
79.92	0
[truncated: 3,002 more rows]
