# Supplementary material for: Potential candidates from a functional food Zanthoxyli Pericarpium (Sichuan pepper) for the management of hyperuricemia: high-through virtual screening, network pharmacology and dynamics simulations
Source: Front Endocrinol (Lausanne). 2024 Dec 11;15:1436360. doi: 10.3389/fendo.2024.1436360 (PMC11668583; doi:10.3389/fendo.2024.1436360)
Supplement: Supplementary file 7 [file Table7.xlsx]

## Sheet: docking-CurPockets by CB-Dock2
ID	Cavities_volume	center_x	center_y	center_z	size_x	size_y	size_z	score	contact_resi
1	4142	1.402	13.386	24.538	16	35	25	-6	HIS:67:A,PHE:68:A,SER:69:A,SER:123:A,THR:126:A,LEU:127:A,ASN:130:A,GLU:138:A,ALA:142:A,LYS:340:A,GLN:341:A,SER:344:A
2	3821	-11.591	-10.87	17.083	28	25	26	-5.7	GLU:332:A,TRP:336:A,PHE:421:A,LYS:422:A,GLN:423:A,ARG:427:A,PHE:515:A,LYS:518:A,LEU:548:A,LEU:549:A,PHE:550:A,ASP:1166:A,THR:1169:A,ASP:1171:A
3	2917	-14.701	15.503	15.878	22	29	26	-6.4	LEU:257:A,VAL:258:A,VAL:259:A,PRO:281:A,LEU:287:A,ALA:301:A,ALA:302:A,SER:347:A,GLY:349:A,GLY:350:A,ILE:353:A,LEU:398:A,ILE:403:A,LEU:404:A
4	2546	0.352	23.875	2.09	32	22	25	-5.3	ARG:32:A,LEU:41:A,ASP:595:A,ARG:599:A,SER:605:A,LEU:606:A,ARG:607:A,PRO:676:A,THR:679:A,GLN:680:A,ARG:825:A,CYS:826:A,MET:827:A,LEU:828:A,ASP:829:A,GLU:832:A
5	1557	-26.133	4.05	0.041	25	22	25	-4.7	ILE:431:A,LYS:433:A,GLY:502:A,HIS:1213:A,HIS:1221:A,THR:1222:A,THR:1227:A,TRP:1329:A
